# Supplementary material for: An integrated computational and experimental study to investigate Staphylococcus aureus metabolism
Source: NPJ Syst Biol Appl. 2020 Jan 30;6:3. doi: 10.1038/s41540-019-0122-3 (PMC6992624; doi:10.1038/s41540-019-0122-3)
Supplement: Supplementary file 3 — Supplementary Data 9 [file 41540_2019_122_MOESM3_ESM.xlsx]

## Sheet: growth medium
id	name	uptake flux bounds
		CDM, aerobic	CDMG, aerobic
EX_ala__D_e	D-Alanine Exchange	-5	-5
EX_ala__L_e	L-Alanine Exchange	-5	-5
EX_arg__L_e	L-Arginine Exchange	-5	-5
EX_asp__L_e	L-Aspartate Exchange	-5	-5
EX_ca2_e	Calcium uptake	-1000	-1000
EX_cl_e	Chloride uptake	-1000	-1000
EX_co2_e	CO2 uptake	-1000	-1000
EX_cobalt2_e	Co2+ uptake	-1000	-1000
EX_cu2_e	Cu2+ uptake	-1000	-1000
EX_cys__D_e	D-Cysteine Exchange	-5	-5
EX_cys__L_e	L-Cysteine Exchange	-5	-5
EX_fe2_e	Fe2+ uptake	-1000	-1000
EX_fe3_e	Fe3+ uptake	-1000	-1000
EX_glc_e	D-glucose uptake	0	-10
EX_glu__L_e	L-Glutamate Exchange	-5	-5
EX_gly_e	Glycine Exchange	-5	-5
EX_gua_e	Guanine uptake	-2	-2
EX_h_e	H+ uptake	-1000	-1000
EX_h2o_e	H2O uptake	-1000	-1000
EX_his__L_e	L-Histidine Exchange	-5	-5
EX_k_e	potassium uptake	-1000	-1000
EX_leu__L_e	L-Leucine uptake	-2	-2
EX_leu__L_e	L-Leucine Exchange	-5	-5
EX_lys__L_e	L-Lysine Exchange	-5	-5
EX_met__D_e	D-Methionine Exchange	-5	-5
EX_met__L_e	L-Methionine Exchange	-5	-5
EX_mg2_e	magnesium uptake	-1000	-1000
EX_mn2_e	Mn2+ uptake	-1000	-1000
EX_mobd_e	Molybdate uptake	-1000	-1000
EX_na1_e	Sodium uptake	-1000	-1000
EX_nac_e	Nicotinate uptake	-1	-1
EX_nh4_e	Ammonium uptake	-1000	-1000
EX_ni2_e	nickel uptake	-1000	-1000
EX_o2_e	O2 uptake	-20	-20
EX_phe__L_e	L-Phenylalanine Exchange	-5	-5
EX_pi_e	Phosphate uptake	-1000	-1000
EX_pro__L_e	L-Proline Exchange	-5	-5
EX_ser__D_e	D-Serine Exchange	-5	-5
EX_ser__L_e	L-Serine Exchange	-5	-5
EX_so4_e	Sulfate uptake	-1000	-1000
EX_thm_e	Thiamin uptake	-1	-1
EX_thr__L_e	L-Threonine Exchange	-5	-5
EX_trp__L_e	L-Tryptophan Exchange	-5	-5
EX_tyr__L_e	L-Tyrosine Exchange	-5	-5
EX_val__L_e	L-Valine Exchange	-5	-5
EX_zn2_e	Zinc uptake	-1000	-1000

## Sheet: TSB estimate
	TSB composition (g/L)
		Glucose (g/L)	2.5
		Sodium chloride (g/L)	5
		Dipotassium hydrogen phosphate (g/L)	2.5
	Salts
		Calcium (g/L)	0.006002
		Iron (g/L)	0.0005956
		Magnesium (g/L)	0.008145
		Potassium (g/L)	0.121969
		Sodium (g/L)	0.67859
		Chloride (g/L)	0.0153
		Sulfate (g/L)	0.126
		Phosphate (g/L)	0.4632
	Amino acids
	1	Alanine (Total) (g/L)	0.619
	2	Arginine (Total) (g/L)	0.934
	3	Asparagine ( Free) (g/L)	0.111
	4	Aspartic Acid (Total) (g/L)	1.049
	5	Cystine ( Free) (g/L)	0.063
	6	Glutamic Acid (Total) (g/L)	2.834
	7	Glutamine ( Free) (g/L)	0.02
	8	Glycine (Total) (g/L)	0.352
	9	Histidine (Total) (g/L)	0.356
	10	Isoleucine (Total) (g/L)	1.019
	11	Leucine (Total) (g/L)	1.404
	12	Lysine (Total) (g/L)	1.141
	13	Methionine (Total) (g/L)	0.372
	14	Phenylalanine (Total) (g/L)	0.977
	15	Proline (Total) (g/L)	1.182
	16	Serine (Total) (g/L)	0.416
	17	Threonine (Total) (g/L)	0.339
	18	Tryptophan ( Free) (g/L)	0.142
	19	Tyrosine (Total) (g/L)	0.26
	20	Valine (Total) (g/L)	1.084
