# Supplementary material for: An integrated computational and experimental study to investigate Staphylococcus aureus metabolism
Source: NPJ Syst Biol Appl. 2020 Jan 30;6:3. doi: 10.1038/s41540-019-0122-3 (PMC6992624; doi:10.1038/s41540-019-0122-3)
Supplement: Supplementary file 5 — Supplementary Data 1 [file 41540_2019_122_MOESM5_ESM.xlsx]

## Sheet: old_iYS854
Biomass Function ID	Macromolecular category	Metabolite ID	Metabolite Name	Biomass Coefficient	iSA840 coefficient
BIOMASS_iYS_wild_type and BIOMASS_iYS_reduced	DNA	datp_c[c]	dATP	0.0321207	#REF!
BIOMASS_iYS_wild_type and BIOMASS_iYS_reduced	DNA	dctp_c[c]	dCTP	0.0170583	#REF!
BIOMASS_iYS_wild_type and BIOMASS_iYS_reduced	DNA	dttp_c[c]	dTTP	0.0334616	#REF!
BIOMASS_iYS_wild_type and BIOMASS_iYS_reduced	DNA	dgtp_c[c]	dGTP	0.0149639	#REF!
BIOMASS_iYS_wild_type and BIOMASS_iYS_reduced	RNA	gtp_c[c]	GTP	0.0708887	#REF!
BIOMASS_iYS_wild_type and BIOMASS_iYS_reduced	RNA	utp_c[c]	UTP	0.110908	#REF!
BIOMASS_iYS_wild_type and BIOMASS_iYS_reduced	RNA	ctp_c[c]	CTP	0.0644673	#REF!
BIOMASS_iYS_wild_type and BIOMASS_iYS_reduced	RNA	atp_c[c]	ATP	0.128419	#REF!
BIOMASS_iYS_wild_type and BIOMASS_iYS_reduced	Protein	asp-L_c[c]	L-Aspartate	0.218521	#REF!
BIOMASS_iYS_wild_type and BIOMASS_iYS_reduced	Protein	asn-L_c[c]	L-Asparagine	0.197582	#REF!
BIOMASS_iYS_wild_type and BIOMASS_iYS_reduced	Protein	gly_c[c]	Glycine	0.489884	#REF!
BIOMASS_iYS_wild_type and BIOMASS_iYS_reduced	Protein	pro-L_c[c]	L-Proline	0.149975	#REF!
BIOMASS_iYS_wild_type and BIOMASS_iYS_reduced	Protein	met-L_c[c]	L-Methionine	0.0760398	#REF!
BIOMASS_iYS_wild_type and BIOMASS_iYS_reduced	Protein	his-L_c[c]	L-Histidine	0.0602471	#REF!
BIOMASS_iYS_wild_type and BIOMASS_iYS_reduced	Protein	trp-L_c[c]	L-Tryptophan	0.0153399	#REF!
BIOMASS_iYS_wild_type and BIOMASS_iYS_reduced	Protein	ser-L_c[c]	L-Serine	0.255602	#REF!
BIOMASS_iYS_wild_type and BIOMASS_iYS_reduced	Protein	lys-L_c[c]	L-Lysine	0.233693	#REF!
BIOMASS_iYS_wild_type and BIOMASS_iYS_reduced	Protein	phe-L_c[c]	L-Phenylalanine	0.11429	#REF!
BIOMASS_iYS_wild_type and BIOMASS_iYS_reduced	Protein	ile-L_c[c]	L-Isoleucine	0.265789	#REF!
BIOMASS_iYS_wild_type and BIOMASS_iYS_reduced	Protein	glu-L_c[c]	L-Glutamate	0.236004	#REF!
BIOMASS_iYS_wild_type and BIOMASS_iYS_reduced	Protein	val-L_c[c]	L-Valine	0.286922	#REF!
BIOMASS_iYS_wild_type and BIOMASS_iYS_reduced	Protein	cys-L_c[c]	L-Cysteine	0.0209808	#REF!
BIOMASS_iYS_wild_type and BIOMASS_iYS_reduced	Protein	ala-L_c[c]	L-Alanine	0.423632	#REF!
BIOMASS_iYS_wild_type and BIOMASS_iYS_reduced	Protein	leu-L_c[c]	L-Leucine	0.296138	#REF!
BIOMASS_iYS_wild_type and BIOMASS_iYS_reduced	Protein	arg-L_c[c]	L-Arginine	0.0918089	#REF!
BIOMASS_iYS_wild_type and BIOMASS_iYS_reduced	Protein	thr-L_c[c]	L-Threonine	0.217279	#REF!
BIOMASS_iYS_wild_type and BIOMASS_iYS_reduced	Protein	tyr-L_c[c]	L-Tyrosine	0.0762944	#REF!
BIOMASS_iYS_wild_type and BIOMASS_iYS_reduced	Protein	gln-L_c[c]	L-Glutamine	0.12695	#REF!
BIOMASS_iYS_wild_type and BIOMASS_iYS_reduced	Cell Wall	WTA40rgPG_w	Peptidoglycan bound wall teichoic acid (N-acetyl-glucosamine charged)	-0.00864764	#REF!
BIOMASS_iYS_wild_type and BIOMASS_iYS_reduced	Cell Wall	WTA40raPG_w	Peptidoglycan bound wall teichoic acid (alanine charged)	-0.0095572	#REF!
BIOMASS_iYS_wild_type and BIOMASS_iYS_reduced	Cell Wall	WTA40rPG_w	Peptidoglycan bound wall teichoic acid	-0.0101393	#REF!
BIOMASS_iYS_wild_type and BIOMASS_iYS_reduced	Solutes	ptrc_c[c]	Putrescine	-0.03327	#REF!
BIOMASS_iYS_wild_type and BIOMASS_iYS_reduced	Solutes	na1_c[c]	Sodium	-1.9895	#REF!
BIOMASS_iYS_wild_type and BIOMASS_iYS_reduced	Solutes	so4_c[c]	Sulfate	-0.004126	#REF!
BIOMASS_iYS_wild_type and BIOMASS_iYS_reduced	Solutes	thm_c[c]	Thiamin	-0.000223	#REF!
BIOMASS_iYS_wild_type and BIOMASS_iYS_reduced	Solutes	fe2_c[c]	Fe2+ mitochondria	-0.006388	#REF!
BIOMASS_iYS_wild_type and BIOMASS_iYS_reduced	Solutes	mn2_c[c]	Manganese	-0.000658	#REF!
BIOMASS_iYS_wild_type and BIOMASS_iYS_reduced	Solutes	pheme_c[c]	Protoheme C34H30FeN4O4	-0.000223	#REF!
BIOMASS_iYS_wild_type and BIOMASS_iYS_reduced	Solutes	thmpp_c[c]	Thiamine diphosphate	-0.000223	#REF!
BIOMASS_iYS_wild_type and BIOMASS_iYS_reduced	Solutes	ribflv_c[c]	Riboflavin C17H20N4O6	-0.000223	#REF!
BIOMASS_iYS_wild_type and BIOMASS_iYS_reduced	Solutes	mg2_c[c]	Magnesium	-0.008253	#REF!
BIOMASS_iYS_wild_type and BIOMASS_iYS_reduced	Solutes	2fe2s_c[c]	[2Fe-2S] iron-sulfur cluster	-2.5e-05	#REF!
BIOMASS_iYS_wild_type and BIOMASS_iYS_reduced	Solutes	h_c[c]	H+	75.3772	#REF!
BIOMASS_iYS_wild_type and BIOMASS_iYS_reduced	Solutes	10fthf_c[c]	10-Formyltetrahydrofolate	-0.000223	#REF!
BIOMASS_iYS_wild_type and BIOMASS_iYS_reduced	Solutes	k_c[c]	Potassium	-0.18569	#REF!
BIOMASS_iYS_wild_type and BIOMASS_iYS_reduced	Solutes	fe3_c[c]	Fe3+	-0.007428	#REF!
BIOMASS_iYS_wild_type and BIOMASS_iYS_reduced	Solutes	nh4_c[c]	Ammonium	-0.012379	#REF!
BIOMASS_iYS_wild_type and BIOMASS_iYS_reduced	Solutes	zn2_c[c]	Zinc	-0.000324	#REF!
BIOMASS_iYS_wild_type and BIOMASS_iYS_reduced	Solutes	lipopb_c[c]	Lipoate (protein bound)	-3e-06	#REF!
BIOMASS_iYS_wild_type and BIOMASS_iYS_reduced	Solutes	h2o_c[c]	H2O H2O	-70.0288	#REF!
BIOMASS_iYS_wild_type and BIOMASS_iYS_reduced	Solutes	mobd_c[c]	Molybdate	-7e-06	#REF!
BIOMASS_iYS_wild_type and BIOMASS_iYS_reduced	Solutes	cl_c[c]	Chloride	-0.004952	#REF!
BIOMASS_iYS_wild_type and BIOMASS_iYS_reduced	Solutes	chor_c[c]	Chorismate	-0.000223	#REF!
BIOMASS_iYS_wild_type and BIOMASS_iYS_reduced	Solutes	btn_c[c]	Biotin	-2e-06	#REF!
BIOMASS_iYS_wild_type and BIOMASS_iYS_reduced	Solutes	4fe4s_c[c]	[4Fe-4S] iron-sulfur cluster	-0.000248	#REF!
BIOMASS_iYS_wild_type and BIOMASS_iYS_reduced	Solutes	hemeO_c[c]	Heme O C49H56FeN4O5	-0.000223	#REF!
BIOMASS_iYS_wild_type and BIOMASS_iYS_reduced	Solutes	pi_c[c]	Phosphate	75.3732	#REF!
BIOMASS_iYS_wild_type and BIOMASS_iYS_reduced	Solutes	5mthf_c[c]	5-Methyltetrahydrofolate	-0.000223	#REF!
BIOMASS_iYS_wild_type	Measured pool of solutes	adprib_c[c]	ADP-ribose	0.000118895	#REF!
BIOMASS_iYS_wild_type	Measured pool of solutes	prpp_c[c]	PRPP	0.000192739	#REF!
BIOMASS_iYS_wild_type	Measured pool of solutes	pram_c[c]	5-P-ribosylamine	2.39667e-07	#REF!
BIOMASS_iYS_wild_type	Measured pool of solutes	gar_c[c]	GAR	1.01913e-05	#REF!
BIOMASS_iYS_wild_type	Measured pool of solutes	air_c[c]	AIR	4.28647e-05	#REF!
BIOMASS_iYS_wild_type	Measured pool of solutes	25aics_c[c]	SCAIR	1.22133e-06	#REF!
BIOMASS_iYS_wild_type	Measured pool of solutes	imp_c[c]	IMP	0.000827139	#REF!
BIOMASS_iYS_wild_type	Measured pool of solutes	aicar_c[c]	Adenylosuccinate	4.07473e-05	#REF!
BIOMASS_iYS_wild_type	Measured pool of solutes	amp_c[c]	AMP	0.000911653	#REF!
BIOMASS_iYS_wild_type	Measured pool of solutes	adp_c[c]	ADP	0.00326734	#REF!
BIOMASS_iYS_wild_type	Measured pool of solutes	atp_c[c]	ATP	0.0173724	#REF!
BIOMASS_iYS_wild_type	Measured pool of solutes	gmp_c[c]	GMP	1e-06	#REF!
BIOMASS_iYS_wild_type	Measured pool of solutes	gdp_c[c]	GDP	0.000140997	#REF!
BIOMASS_iYS_wild_type	Measured pool of solutes	gtp_c[c]	GTP	0.000852644	#REF!
BIOMASS_iYS_wild_type	Measured pool of solutes	dgmp_c[c]	dGMP	1e-06	#REF!
BIOMASS_iYS_wild_type	Measured pool of solutes	dgdp_c[c]	dGDP	0.000109048	#REF!
BIOMASS_iYS_wild_type	Measured pool of solutes	dgtp_c[c]	dGTP	1.16033e-06	#REF!
BIOMASS_iYS_wild_type	Measured pool of solutes	damp_c[c]	dAMP	4.61533e-06	#REF!
BIOMASS_iYS_wild_type	Measured pool of solutes	dadp_c[c]	dADP	1.20343e-05	#REF!
BIOMASS_iYS_wild_type	Measured pool of solutes	datp_c[c]	dATP	9.5015e-05	#REF!
BIOMASS_iYS_wild_type	Measured pool of solutes	cmp_c[c]	CMP	0.000600865	#REF!
BIOMASS_iYS_wild_type	Measured pool of solutes	cdp_c[c]	CDP	0.000832022	#REF!
BIOMASS_iYS_wild_type	Measured pool of solutes	ctp_c[c]	CTP	0.00228904	#REF!
BIOMASS_iYS_wild_type	Measured pool of solutes	dcmp_c[c]	dCMP	1.673e-06	#REF!
BIOMASS_iYS_wild_type	Measured pool of solutes	dcdp_c[c]	dCDP	1.35283e-05	#REF!
BIOMASS_iYS_wild_type	Measured pool of solutes	dctp_c[c]	dCTP	0.00021381	#REF!
BIOMASS_iYS_wild_type	Measured pool of solutes	dtdp_c[c]	dTDP	8.7751e-05	#REF!
BIOMASS_iYS_wild_type	Measured pool of solutes	dttp_c[c]	dTTP	0.000829147	#REF!
BIOMASS_iYS_wild_type	Measured pool of solutes	dimp_c[c]	dIMP	7.46e-07	#REF!
BIOMASS_iYS_wild_type	Measured pool of solutes	didp_c[c]	dIDP	4.23667e-06	#REF!
BIOMASS_iYS_wild_type	Measured pool of solutes	ump_c[c]	UMP	0.0024941	#REF!
BIOMASS_iYS_wild_type	Measured pool of solutes	udp_c[c]	UDP	0.000930858	#REF!
BIOMASS_iYS_wild_type	Measured pool of solutes	utp_c[c]	UTP	0.00738152	#REF!
BIOMASS_iYS_wild_type	Measured pool of solutes	udpg_c[c]	UDP-glc	0.000177274	#REF!
BIOMASS_iYS_wild_type	Measured pool of solutes	uacgam_c[c]	UDP-GlcNAc	0.000386461	#REF!
BIOMASS_iYS_wild_type	Measured pool of solutes	uacmam_c[c]	UDP-GlcNAcEP	1.23583e-05	#REF!
BIOMASS_iYS_wild_type	Measured pool of solutes	uamr_c[c]	UDP-MurNAc	0.000181107	#REF!
BIOMASS_iYS_wild_type	Measured pool of solutes	uama_c[c]	UDP-MurNAc-Ala	1.07153e-05	#REF!
BIOMASS_iYS_wild_type	Measured pool of solutes	uamag_c[c]	UDP-MurNAc-Ala-glu	6.32867e-06	#REF!
BIOMASS_iYS_wild_type	Measured pool of solutes	uamagl_c[c]	UDP-MurNAc-A-G-L	7.73333e-08	#REF!
BIOMASS_iYS_wild_type	Measured pool of solutes	uamaglaa_c[c]	UDP-MurNAc-A-G-L-A-A	1.3655e-05	#REF!
BIOMASS_iYS_wild_type	Measured pool of solutes	cdpglyc_c[c]	CDP-glycerol	0.000440384	#REF!
BIOMASS_iYS_wild_type	Measured pool of solutes	udcpp_c[c]	Undecaprenyl-P	0.00023124	#REF!
BIOMASS_iYS_wild_type	Measured pool of solutes	g6p_c[c]	G-6-P	0.00656511	#REF!
BIOMASS_iYS_wild_type	Measured pool of solutes	f6p_c[c]	F-6-P	0.0107579	#REF!
BIOMASS_iYS_wild_type	Measured pool of solutes	fdp_c[c]	F-1,6-bP	0.00302504	#REF!
BIOMASS_iYS_wild_type	Measured pool of solutes	s7p_c[c]	Sed-7-P	4.1923e-05	#REF!
BIOMASS_iYS_wild_type	Measured pool of solutes	s17bp_c[c]	Sed-1-7-bP	0.000204374	#REF!
BIOMASS_iYS_wild_type	Measured pool of solutes	e4p_c[c]	Ery-4-P	1.9085e-05	#REF!
BIOMASS_iYS_wild_type	Measured pool of solutes	tre6p_c[c]	Trehalose-6-P	9.55667e-07	#REF!
BIOMASS_iYS_wild_type	Measured pool of solutes	coa_c[c]	CoA	0.00022161	#REF!
BIOMASS_iYS_wild_type	Measured pool of solutes	accoa_c[c]	AcetylCoA	0.000251158	#REF!
BIOMASS_iYS_wild_type	Measured pool of solutes	succoa_c[c]	Succinyl-CoA	5.23233e-06	#REF!
BIOMASS_iYS_wild_type	Measured pool of solutes	malcoa_c[c]	Malonyl-CoA	0.000143479	#REF!
BIOMASS_iYS_wild_type	Measured pool of solutes	rbflvrd_c[c]	riboflavin	1.6527e-05	#REF!
BIOMASS_iYS_wild_type	Measured pool of solutes	fmn_c[c]	FMN	1.53733e-05	#REF!
BIOMASS_iYS_wild_type	Measured pool of solutes	fad_c[c]	FAD	4.36053e-05	#REF!
BIOMASS_iYS_wild_type	Measured pool of solutes	nad_c[c]	NAD	1.09973e-05	#REF!
BIOMASS_iYS_wild_type	Measured pool of solutes	nadh_c[c]	NADH	1.83333e-07	#REF!
BIOMASS_iYS_wild_type	Measured pool of solutes	nadp_c[c]	NADP	3.29583e-05	#REF!
BIOMASS_iYS_wild_type	Measured pool of solutes	nadph_c[c]	NADPH	4.0375e-05	#REF!

## Sheet: old_iYS854_unique
Metabolite ID	Metabolite Name	Biomass Coefficient	iSA840 coefficient	coefficient as unique	difference
datp_c[c]	dATP	0.0321207	#REF!	0.0322157	#REF!
dctp_c[c]	dCTP	0.0170583	#REF!	0.0172722	#REF!
dttp_c[c]	dTTP	0.0334616	#REF!	0.0342907	#REF!
dgtp_c[c]	dGTP	0.0149639	#REF!	0.0149651	#REF!
gtp_c[c]	GTP	0.0708887	#REF!	0.0717414	#REF!
utp_c[c]	UTP	0.110908	#REF!	0.118289	#REF!
ctp_c[c]	CTP	0.0644673	#REF!	0.0667564	#REF!
atp_c[c]	ATP	0.128419	#REF!	0.145791	#REF!
asp-L_c[c]	L-Aspartate	0.218521	#REF!	0.218521	#REF!
asn-L_c[c]	L-Asparagine	0.197582	#REF!	0.197582	#REF!
gly_c[c]	Glycine	0.489884	#REF!	0.489884	#REF!
pro-L_c[c]	L-Proline	0.149975	#REF!	0.149975	#REF!
met-L_c[c]	L-Methionine	0.0760398	#REF!	0.0760398	#REF!
his-L_c[c]	L-Histidine	0.0602471	#REF!	0.0602471	#REF!
trp-L_c[c]	L-Tryptophan	0.0153399	#REF!	0.0153399	#REF!
ser-L_c[c]	L-Serine	0.255602	#REF!	0.255602	#REF!
lys-L_c[c]	L-Lysine	0.233693	#REF!	0.233693	#REF!
phe-L_c[c]	L-Phenylalanine	0.11429	#REF!	0.11429	#REF!
ile-L_c[c]	L-Isoleucine	0.265789	#REF!	0.265789	#REF!
glu-L_c[c]	L-Glutamate	0.236004	#REF!	0.236004	#REF!
val-L_c[c]	L-Valine	0.286922	#REF!	0.286922	#REF!
cys-L_c[c]	L-Cysteine	0.0209808	#REF!	0.0209808	#REF!
ala-L_c[c]	L-Alanine	0.423632	#REF!	0.423632	#REF!
leu-L_c[c]	L-Leucine	0.296138	#REF!	0.296138	#REF!
arg-L_c[c]	L-Arginine	0.0918089	#REF!	0.0918089	#REF!
thr-L_c[c]	L-Threonine	0.217279	#REF!	0.217279	#REF!
tyr-L_c[c]	L-Tyrosine	0.0762944	#REF!	0.0762944	#REF!
gln-L_c[c]	L-Glutamine	0.12695	#REF!	0.12695	#REF!
WTA40rgPG_w	Peptidoglycan bound wall teichoic acid (N-acetyl-glucosamine charged)	0.00864764	#REF!	0.00864764	#REF!
WTA40raPG_w	Peptidoglycan bound wall teichoic acid (alanine charged)	0.0095572	#REF!	0.0095572	#REF!
WTA40rPG_w	Peptidoglycan bound wall teichoic acid	0.0101393	#REF!	0.0101393	#REF!
ptrc_c[c]	Putrescine	0.03327	#REF!	0.03327	#REF!
na1_c[c]	Sodium	1.9895	#REF!	1.9895	#REF!
so4_c[c]	Sulfate	0.004126	#REF!	0.004126	#REF!
thm_c[c]	Thiamin	0.000223	#REF!	0.000223	#REF!
fe2_c[c]	Fe2+ mitochondria	0.006388	#REF!	0.006388	#REF!
mn2_c[c]	Manganese	0.000658	#REF!	0.000658	#REF!
pheme_c[c]	Protoheme C34H30FeN4O4	0.000223	#REF!	0.000223	#REF!
thmpp_c[c]	Thiamine diphosphate	0.000223	#REF!	0.000223	#REF!
ribflv_c[c]	Riboflavin C17H20N4O6	0.000223	#REF!	0.000223	#REF!
mg2_c[c]	Magnesium	0.008253	#REF!	0.008253	#REF!
2fe2s_c[c]	[2Fe-2S] iron-sulfur cluster	2.5e-05	#REF!	2.5e-05	#REF!
h_c[c]	H+	75.3772	#REF!	75.3772	#REF!
10fthf_c[c]	10-Formyltetrahydrofolate	0.000223	#REF!	0.000223	#REF!
k_c[c]	Potassium	0.18569	#REF!	0.18569	#REF!
fe3_c[c]	Fe3+	0.007428	#REF!	0.007428	#REF!
nh4_c[c]	Ammonium	0.012379	#REF!	0.012379	#REF!
zn2_c[c]	Zinc	0.000324	#REF!	0.000324	#REF!
lipopb_c[c]	Lipoate (protein bound)	3e-06	#REF!	3e-06	#REF!
h2o_c[c]	H2O H2O	70.0288	#REF!	70.0288	#REF!
mobd_c[c]	Molybdate	7e-06	#REF!	7e-06	#REF!
cl_c[c]	Chloride	0.004952	#REF!	0.004952	#REF!
chor_c[c]	Chorismate	0.000223	#REF!	0.000223	#REF!
btn_c[c]	Biotin	2e-06	#REF!	2e-06	#REF!
4fe4s_c[c]	[4Fe-4S] iron-sulfur cluster	0.000248	#REF!	0.000248	#REF!
hemeO_c[c]	Heme O C49H56FeN4O5	0.000223	#REF!	0.000223	#REF!
pi_c[c]	Phosphate	75.3732	#REF!	75.3732	#REF!
5mthf_c[c]	5-Methyltetrahydrofolate	0.000223	#REF!	0.000223	#REF!
adprib_c[c]	ADP-ribose	0.000118895	#REF!	0.000118895	#REF!
prpp_c[c]	PRPP	0.000192739	#REF!	0.000192739	#REF!
pram_c[c]	5-P-ribosylamine	2.39667e+07	#REF!	2.39667e+07	#REF!
gar_c[c]	GAR	1.01913e-05	#REF!	1.01913e-05	#REF!
air_c[c]	AIR	4.28647e-05	#REF!	4.28647e-05	#REF!
25aics_c[c]	SCAIR	1.22133e+06	#REF!	1.22133e+06	#REF!
imp_c[c]	IMP	0.000827139	#REF!	0.000827139	#REF!
aicar_c[c]	Adenylosuccinate	4.07473e-05	#REF!	4.07473e-05	#REF!
amp_c[c]	AMP	0.000911653	#REF!	0.000911653	#REF!
adp_c[c]	ADP	0.00326734	#REF!	0.00326734	#REF!
gmp_c[c]	GMP	1e-06	#REF!	1e-06	#REF!
gdp_c[c]	GDP	0.000140997	#REF!	0.000140997	#REF!
dgmp_c[c]	dGMP	1e-06	#REF!	1e-06	#REF!
dgdp_c[c]	dGDP	0.000109048	#REF!	0.000109048	#REF!
damp_c[c]	dAMP	4.61533e+06	#REF!	4.61533e+06	#REF!
dadp_c[c]	dADP	1.20343e-05	#REF!	1.20343e-05	#REF!
cmp_c[c]	CMP	0.000600865	#REF!	0.000600865	#REF!
cdp_c[c]	CDP	0.000832022	#REF!	0.000832022	#REF!
dcmp_c[c]	dCMP	1.673e-06	#REF!	1.673e-06	#REF!
dcdp_c[c]	dCDP	1.35283e-05	#REF!	1.35283e-05	#REF!
dtdp_c[c]	dTDP	8.7751e-05	#REF!	8.7751e-05	#REF!
dimp_c[c]	dIMP	7.46e+07	#REF!	7.46e+07	#REF!
didp_c[c]	dIDP	4.23667e+06	#REF!	4.23667e+06	#REF!
ump_c[c]	UMP	0.0024941	#REF!	0.0024941	#REF!
udp_c[c]	UDP	0.000930858	#REF!	0.000930858	#REF!
udpg_c[c]	UDP-glc	0.000177274	#REF!	0.000177274	#REF!
uacgam_c[c]	UDP-GlcNAc	0.000386461	#REF!	0.000386461	#REF!
uacmam_c[c]	UDP-GlcNAcEP	1.23583e-05	#REF!	1.23583e-05	#REF!
uamr_c[c]	UDP-MurNAc	0.000181107	#REF!	0.000181107	#REF!
uama_c[c]	UDP-MurNAc-Ala	1.07153e-05	#REF!	1.07153e-05	#REF!
uamag_c[c]	UDP-MurNAc-Ala-glu	6.32867e+06	#REF!	6.32867e+06	#REF!
uamagl_c[c]	UDP-MurNAc-A-G-L	7.73333e+08	#REF!	7.73333e+08	#REF!
uamaglaa_c[c]	UDP-MurNAc-A-G-L-A-A	1.3655e-05	#REF!	1.3655e-05	#REF!
cdpglyc_c[c]	CDP-glycerol	0.000440384	#REF!	0.000440384	#REF!
udcpp_c[c]	Undecaprenyl-P	0.00023124	#REF!	0.00023124	#REF!
g6p_c[c]	G-6-P	0.00656511	#REF!	0.00656511	#REF!
f6p_c[c]	F-6-P	0.0107579	#REF!	0.0107579	#REF!
fdp_c[c]	F-1,6-bP	0.00302504	#REF!	0.00302504	#REF!
s7p_c[c]	Sed-7-P	4.1923e-05	#REF!	4.1923e-05	#REF!
s17bp_c[c]	Sed-1-7-bP	0.000204374	#REF!	0.000204374	#REF!
e4p_c[c]	Ery-4-P	1.9085e-05	#REF!	1.9085e-05	#REF!
tre6p_c[c]	Trehalose-6-P	9.55667e+07	#REF!	9.55667e+07	#REF!
coa_c[c]	CoA	0.00022161	#REF!	0.00022161	#REF!
accoa_c[c]	AcetylCoA	0.000251158	#REF!	0.000251158	#REF!
succoa_c[c]	Succinyl-CoA	5.23233e+06	#REF!	5.23233e+06	#REF!
malcoa_c[c]	Malonyl-CoA	0.000143479	#REF!	0.000143479	#REF!
rbflvrd_c[c]	riboflavin	1.6527e-05	#REF!	1.6527e-05	#REF!
fmn_c[c]	FMN	1.53733e-05	#REF!	1.53733e-05	#REF!
fad_c[c]	FAD	4.36053e-05	#REF!	4.36053e-05	#REF!
nad_c[c]	NAD	1.09973e-05	#REF!	1.09973e-05	#REF!
nadh_c[c]	NADH	1.83333e+07	#REF!	1.83333e+07	#REF!
nadp_c[c]	NADP	3.29583e-05	#REF!	3.29583e-05	#REF!
nadph_c[c]	NADPH	4.0375e-05	#REF!	4.0375e-05	#REF!

## Sheet: sheet1
id	name	Coefficient	Column1
10fthf_c[c]	10-Formyltetrahydrofolate	0.00022788
12dgr_SA_c[c]	1,2-Daicylglycerol (Saureus)	0.00429192
accoa_c[c]	Acetyl-CoA	4.72111e-05
acgam_c[c]	N-Acetyl-D-glucosamine	0.388317
acgam1p_c[c]	N-Acetyl-D-glucosamine 1-phosphate	1.2467
ala-L_c[c]	L-Alanine	0.524932
amp_c[c]	AMP	3.17806
arg-L_c[c]	L-Arginine	0.302264
asn-L_c[c]	L-Asparagine	0.246326
asp-L_c[c]	L-Aspartate	0.246326
atp_c[c]	ATP	55.3094
ca2_c[c]	Calcium	0.00531891
cl_c[c]	Chloride	0.00531891
clpn_SA_c[c]	Cardiolipin (Saureus)	0.00256493
cmp_c[c]	CMP	2.24815
coa_c[c]	Coenzyme A	0.000588606
cobalt2_c[c]	Co2+	2.55471e-05
ctp_c[c]	CTP	0.136432
cu2_c[c]	Cu2+	0.000724517
cys-L_c[c]	L-Cysteine	0.0935843
damp_c[c]	dAMP	0.776633
datp_c[c]	dATP	0.0207238
dcmp_c[c]	dCMP	0.541599
dctp_c[c]	dCTP	0.0101167
dgdcg_SA2_c[c]	Diglucosyl-diacylglycerol (SA) 2	0.00123321
dgmp_c[c]	dGMP	0.613131
dgtp_c[c]	dGTP	0.0101167
dtmp_c[c]	dTMP	0.745977
dttp_c[c]	dTTP	0.0207238
fad_c[c]	Flavin adenine dinucleotide oxidized	0.00022788
fe2_c[c]	Fe2+	0.00686196
fe3_c[c]	Fe3+	0.00797888
gam1p_c[c]	D-Glucosamine 1-phosphate	0.235034
glc-D_c[c]	D-Glucose	0.0683131
glcp_SA_c[c]	Glucosyl Phosphoglycerol (SA)	0.0541599
gln-L_c[c]	L-Glutamine	0.268919
glu-L_c[c]	L-Glutamate	0.268919
gly_c[c]	Glycine	0.626048
gtp_c[c]	GTP	0.0608226
h2o_c[c]	H2O	49.6652
hemeO_c[c]	Heme O	0.0102189
his-L_c[c]	L-Histidine	0.0968114
ile-L_c[c]	L-Isoleucine	0.296888
k_c[c]	potassium	0.199462
leu-L_c[c]	L-Leucine	0.46039
LTA_SA_w[c]		0.0558971
lys-L_c[c]	L-Lysine	0.35067
met-L_c[c]	L-Methionine	0.157054
mg2_c[c]	magnesium	0.00886486
mlthf_c[c]	5,10-Methylenetetrahydrofolate	0.00022788
mn2_c[c]	Mn2+	0.000706123
mobd_c[c]	Molybdate	7.1532e-06
mqn8_c[c]		1.64524e-10
na1_c[c]	Sodium	0.284626
nad_c[c]	Nicotinamide adenine dinucleotide	0.00187107
nadh_c[c]	Nicotinamide adenine dinucleotide - reduced	4.72111e-05
nadp_c[c]	Nicotinamide adenine dinucleotide phosphate	0.000456783
nadph_c[c]	Nicotinamide adenine dinucleotide phosphate - reduced	0.000381981
nh4_c[c]	Ammonium	0.0132978
ni2_c[c]	nickel	0.000330069
pg_SA_c[c]	Phosphatidylglycerol (Saureus)	0.0236056
pgp_SA_c[c]	Phosphatidylglycerophosphate (Saureus)	0.0102189
phe-L_c[c]	L-Phenylalanine	0.189325
ppi_c[c]	Diphosphate	0.142308
pro-L_c[c]	L-Proline	0.225898
ribflv_c[c]	riboflavin	0.000106787
SA_FREE_FA_c[c]	SA Free Fatty Acids	0.01
ser-L_c[c]	L-Serine	0.220513
sheme_c[c]	Siroheme	0.00022788
so4_c[c]	Sulfate	0.00443294
succoa_c[c]	Succinyl-CoA	4.72111e-05
tcam_c[c]	minor teichoic acid (acetylgalactosamine glucose phosphate, n=30)	0.0292259
thf_c[c]	5,6,7,8-Tetrahydrofolate	0.00022788
thm_c[c]	Thiamin	0.00022788
thmpp_c[c]	Thiamine diphosphate	0.00022788
thr-L_c[c]	L-Threonine	0.259242
trp-L_c[c]	L-Tryptophan	0.058087
tyr-L_c[c]	L-Tyrosine	0.140918
uaagmda_c[c]	Undecaprenyl-diphospho-N-acetylmuramoyl-(N-acetylglucosamine)-L-ala-D-glu-meso-2,6-diaminopimeloyl-D-ala-D-ala	5.62037e-05
uamr_c[c]	UDP-N-acetylmuramate	1.81896
udcpdp_c[c]	Undecaprenyl diphosphate	5.62037e-05
ump_c[c]	UMP	2.44231
utp_c[c]	UTP	0.0620489
val-L_c[c]	L-Valine	0.432421
WTA40raPG_w[c]		0.0402623	*
WTA40rgPG_w[c]		0.0364813	*
WTA40rPG_w[c]		0.0467002	*
zn2_c[c]	Zinc	0.000348463
*	unique in CDMG media
