# Supplementary material for: An integrated computational and experimental study to investigate Staphylococcus aureus metabolism
Source: NPJ Syst Biol Appl. 2020 Jan 30;6:3. doi: 10.1038/s41540-019-0122-3 (PMC6992624; doi:10.1038/s41540-019-0122-3)
Supplement: Supplementary file 7 — Supplementary Data 3 [file 41540_2019_122_MOESM7_ESM.xlsx]

## Sheet: sheet 1
Fix	ID	name	eqn	comments	Ref	Source*
turned off	3H3MOPI	(S)-2-Aceto-2-hydroxybutanoate:NADP+ oxidoreductase (isomerizing)	2ahbut_c[c] <=> 3h3mop_c[c]	lumped reaction		2
turned off	3MODH	rxn07430	h_c[c] + thmpp_c[c] + 3mob_c[c] -> co2_c[c] + 2mehtpp_c[c]	lumped reaction		2
made irreversible	6PHBG	6-phospho-beta-glucosidase	h2o_c[c] + salc6p_c[c] <=> g6p_c[c] + 2hymeph_c[c]	break thermodynamically infeasible cycle	Becker et al., 2005 [1],	2
made irreversible	6PHBG2	Salicin 6-phosphate glucohydrolase	h2o_c[c] + salc6p_c[c] <=> g6p-B_c[c] + 2hymeph_c[c]	break thermodynamically infeasible cycle	Becker et al., 2005 [1],	2
made irreversible	AACLAM	Acetyl adenylate CoA ligase AMP-forming	coa_c[c] + acadl_c[c] <=> amp_c[c] + accoa_c[c]	break thermodynamically infeasible cycle		2
turned off	ACALDi	acetaldehyde dehydrogenase (acetylating)	nad_c[c] + acald_c[c] + coa_c[c] -> h_c[c] + nadh_c[c] + accoa_c[c]	duplicate		2
turned off	ACCOAL2r	acetate-CoA ligase (ADP-forming)	atp_c[c] + coa_c[c] + ppa_c[c] -> pi_c[c] + adp_c[c] + ppcoa_c[c]	no evidence		2
turned off	ACLS_a	acetolactate synthase	h_c[c] + thmpp_c[c] + pyr_c[c] -> co2_c[c] + hethmpp_c[c]	Break thermodynamically infeasible cycle, removed duplicate/lumped		2
turned off	ACLS_b	acetolactate synthase	thmpp_c[c] + alac-S_c[c] <=> pyr_c[c] + hethmpp_c[c]	Break thermodynamically infeasible cycle, removed duplicate/lumped		2
turned off	ACLS_c	rxn00544	thmpp_c[c] + acald_c[c] -> hethmpp_c[c]	Break thermodynamically infeasible cycle, removed duplicate/lumped		2
turned off	ACLS_d	2-alpha-Hydroxyethylthiamine diphosphate lipoamide	lpam_c[c] + hethmpp_c[c] -> thmpp_c[c] + adhlam_c[c]	Break thermodynamically infeasible cycle, removed duplicate/lumped		2
turned off	ACNAMt2	N-acetylneuraminate proton symport	h_e[e] + acnam_e[e] -> h_c[c] + acnam_c[c]	weak substrate specifictiy of the transporter	https://www.ncbi.nlm.nih.gov/pmc/articles/PMC6039549/	2
turned off	ACONT	aconitase	cit_c[c] -> icit_c[c]	lumped reaction		1,2
turned off	AGMT	agmatinase	h2o_c[c] + agm_c[c] -> urea_c[c] + ptrc_c[c]	S. aureus does not synthesize polyamines, so the reactions agmatinase, arginine decarboxylase, ornithine decarboxylase, and spermidine synthase should not be in the model	https://mbio.asm.org/content/9/1/e02272-17	1,2,3
turned off	AGPRi	N-acetyl-g-glutamyl-phosphate reductase	nadph_c[c] + acg5p_c[c] -> nadp_c[c] + pi_c[c] + acg5sa_c[c]	duplicate		2
turned off	AIRC	phosphoribosylaminoimidazole carboxylase	h_c[c] + 5aizc_c[c] -> co2_c[c] + air_c[c]	break thermodynamically infeasible cycle, removed duplicate/lumped		2
turned off	AIRC2	phosphoribosylaminoimidazole carboxylase	atp_c[c] + air_c[c] + hco3_c[c] -> h_c[c] + pi_c[c] + adp_c[c] + 5caiz_c[c]	break thermodynamically infeasible cycle, removed duplicate/lumped		2
turned off	AIRC3	phosphoribosylaminoimidazole carboxylase (mutase rxn)	5aizc_c[c] <=> 5caiz_c[c]	break thermodynamically infeasible cycle, removed duplicate/lumped		2
turned off	AIRC4	NCAIR synthetase and NCAIR mutase	atp_c[c] + air_c[c] + hco3_c[c] -> h_c[c] + pi_c[c] + adp_c[c] + 5aizc_c[c]	break thermodynamically infeasible cycle, removed duplicate/lumped		2
made irreversible	AKGt2r	2-oxoglutarate reversible transport via symport	h_e[e] + akg_e[e] <=> h_c[c] + akg_c[c]	One-directional transport allowed		2
made irreversible	ALAt2r	L-alanine reversible transport via proton symport	h_e[e] + ala-L_e[e] <=> h_c[c] + ala-L_c[c]	One-directional transport allowed		2,3
made irreversible	ALAt4	Alanine-Sodium symporter	ala-L_e[e] + na1_e[e] <=> ala-L_c[c] + na1_c[c]	One-directional transport allowed		2,3
turned off	ALCD2	Ethanol NAD oxidoreductase	nad_c[c] + etoh_c[c] <=> h_c[c] + nadh_c[c] + acald_c[c]	duplicate		2
turned off	ANTDK	anteisopentadecanoyl-Diacylglycerol kinase	atp_c[c] + 12diasglyc_c[c] -> adp_c[c] + 12diasn3_c[c]	break thermodynamically infeasible cycle		2
turned off	ANTISDK	anteisoheptadecanoyl-Diacylglycerol kinase	atp_c[c] + 12disgly_c[c] -> adp_c[c] + 12ddgly3p_c[c]	break thermodynamically infeasible cycle		2
made irreversible	AOXS	8-amino-7-oxononanoate synthase	h_c[c] + ala-L_c[c] + pmcoa_c[c] -> co2_c[c] + coa_c[c] + 8aonn_c[c]	break thermodynamically infeasible cycle		2,3
turned off	ARGD	Arginine Deiminase	h2o_c[c] + arg-L_c[c] -> nh4_c[c] + citr-L_c[c]	duplicate		2
turned off	ARGDC	arginine decarboxylase	h_c[c] + arg-L_c[c] -> co2_c[c] + agm_c[c]	S. aureus does not synthesize polyamines, so the reactions agmatinase, arginine decarboxylase, ornithine decarboxylase, and spermidine synthase should not be in the model	https://mbio.asm.org/content/9/1/e02272-17	2,3
made irreversible	ARGDr	arginine deiminase	h2o_c[c] + arg-L_c[c] <=> nh4_c[c] + citr-L_c[c]	break thermodynamically infeasible cycle,		1,2,3
made irreversible	ARGN	arginase	h2o_c[c] + arg-L_c[c] <=> orn_c[c] + urea_c[c]	break thermodynamically infeasible cycle		2
made irreversible	ARStr	arsenobetaine transport in via proton symport	h_e[e] + arsbet_e[e] <=> h_c[c] + arsbet_c[c]	corrected directionality		2
turned off	ASPK	aspartate kinase	h_c[c] + atp_c[c] + asp-L_c[c] <=> adp_c[c] + 4pasp_c[c]	duplicate		2
made irreversible	BDOOx	beta-D-Glucose NAD 1-oxoreductase	nad_c[c] + glc-D-B_c[c] <=> h_c[c] + nadh_c[c] + dg15l[c]	BDOOx and BDOOy both has a standard Gibbs free energy of -14.949341 kcal/mol	BDOOx utilizes NAD while BDOOy utilizes NADP. According to BioCyc [https://biocyc.org/META/NEW-IMAGE?type=REACTION&object=GLUCOSE-1-DEHYDROGENASE-RXN&redirect=T], the specificity for cofactor is same.	2
made irreversible	BDOOy	beta-D-Glucose NADP 1-oxoreductase	nadp_c[c] + glc-D-B_c[c] <=> h_c[c] + nadph_c[c] + dg15l[c]	BDOOx and BDOOy both has a standard Gibbs free energy of -14.949341 kcal/mol	BDOOx utilizes NAD while BDOOy utilizes NADP. According to BioCyc [https://biocyc.org/META/NEW-IMAGE?type=REACTION&object=GLUCOSE-1-DEHYDROGENASE-RXN&redirect=T], the specificity for cofactor is same.	2
turned off	BUTBETtr	isoheptadecanoyl-phosphatidic acid phosphatase	h2o_c[c] + 12dsgly3p_c[c] -> h_c[c] + pi_c[c] + 12diisgly_c[c]	duplicate		2
made irreversible	CDDTPP	dTTP cytidine 5'-phosphotransferase	cytd_c[c] + dttp_c[c] <=> cmp_c[c] + dtdp_c[c]	break thermodynamically infeasible cycle		2
made irreversible	CHLt2r	choline transport via proton symport, reversible	h_e[e] + chol_e[e] <=> h_c[c] + chol_c[c]	only uptake allowed		2
turned off	CYTDK2	cytidine kinase (GTP)	cytd_c[c] + gtp_c[c] -> cmp_c[c] + gdp_c[c]	no evidence		2
made irreversible	CYTDt2r	cytidine transport in via proton symport, reversible	h_e[e] + cytd_e[e] <=> h_c[c] + cytd_c[c]	only uptake allowed	Becker et al., 2005 [1]	2
made irreversible	CYTDt4	cytidine transport in via sodium symport	na1_e[e] + cytd_e[e] <=> cytd_c[c] + na1_c[c]	only uptake allowed		2
turned off	D-LACD	R-Lactate ferricytochrome-c 2-oxidoreductase	lac-D_c[c] + 2 ficytcc553_c[c] <=> 2 h_c[c] + pyr_c[c] + 2 focytc_c[c]	Staph does not have cytochrome c		2
turned off	DALAt2pp	D-alanine transport in via proton symport (periplasm)	h_e[e] + ala-D_e[e] -> h_c[c] + ala-D_c[c]	corrected directionality		2
turned off	DBTSr	dethiobiotin synthase	atp_c[c] + co2_c[c] + dann_c[c] -> 3 h_c[c] + pi_c[c] + adp_c[c] + dtbt_c[c]	duplicate		2
turned off	DHPS4	2-Amino-4-hydroxy-6-hydroxymethyl-7 8-dihydropteridine 4-	6hmhpt_c[c] + 4abz_c[c] <=> h2o_c[c] + dhpt_c[c]	no evidence		2
turned off	DHQTi	3-dehydroquinate dehydratase, irreversible	3dhq_c[c] -> h2o_c[c] + 3dhsk_c[c]	duplicate		2
turned off	DR1ORx	D-Ribitol-5-phosphate NAD 2-oxidoreductase	nad_c[c] + dr5p[c] <=> h_c[c] + nadh_c[c] + ru5p-D_c[c]	cofactor specificity	Girish TS, Navratna V, Gopal B (2011) Structure and nucleotide specificity of Staphylococcus aureus dihydrodipicolinate reductase (DapB). FEBS letters 585 (16):2561-2567. doi:10.1016/j.febslet.2011.07.021 11. Moon HJ, Tiwari MK, Singh R, Kang YC, Lee JK (2012) Molecular determinants of the cofactor specificity of ribitol dehydrogenase, a short-chain dehydrogenase/reductase. Appl Environ Microbiol…	2
made irreversible	DRPA	deoxyribose-phosphate aldolase	2dr5p_c[c] -> acald_c[c] + g3p_c[c]	break thermodynamically infeasible cycle		1,2,3
turned off	FDHr	formate dehydrogenase	nad_c[c] + for_c[c] -> co2_c[c] + nadh_c[c]	duplicate		2
reversed	FF_11	copper transport out via proton antiport	h_e[e] + cu2_c[c] <=> h_c[c] + cu2_e[e]	One-directional transport allowed		2,3
turned off	FORt3	formate transport out via proton antiport	h_e[e] + for_c[c] -> h_c[c] + for_e[e]	no evidence		2
turned off	G1SATi	glutamate-1-semialdehyde aminotransferase	glu1sa_c[c] -> 5aop_c[c]	duplicate		2
turned off	G3PD1	glycerol-3-phosphate dehydrogenase (NAD)	glyc3p_c[c] + nad_c[c] -> h_c[c] + nadh_c[c] + dhap_c[c]	cofactor specificity	Girish TS, Navratna V, Gopal B (2011) Structure and nucleotide specificity of Staphylococcus aureus dihydrodipicolinate reductase (DapB). FEBS letters 585 (16):2561-2567. doi:10.1016/j.febslet.2011.07.021 11. Moon HJ, Tiwari MK, Singh R, Kang YC, Lee JK (2012) Molecular determinants of the cofactor specificity of ribitol dehydrogenase, a short-chain dehydrogenase/reductase. Appl Environ Microbiol…	2
turned off	G6PDA	glucosamine-6-phosphate deaminase	h2o_c[c] + gam6p_c[c] -> nh4_c[c] + f6p_c[c]	break thermodynamically infeasible cycle		2
turned off	GALUr	UTP alpha-D-glucose-1-phosphate uridylyltransferase	utp_c[c] + g1p_c[c] <=> ppi_c[c] + udpg_c[c]	duplicate		2
turned off	GAPDy	glyceraldehyde-3-phosphate dehydrogenase (NADP)	nadph_c[c] + 13dpg_c[c] -> nadp_c[c] + pi_c[c] + g3p_c[c]	duplicate		2
turned off	GF6PTA	glutamine-fructose-6-phosphate transaminase	gln-L_c[c] + f6p_c[c] -> glu-L_c[c] + gam6p_c[c]	duplicate		2
turned off	GHMT2	glycine hydroxymethyltransferase	thf_c[c] + ser-L_c[c] -> h2o_c[c] + gly_c[c] + mlthf_c[c]	duplicate		2
turned off	GK2	guanylate kinase (GMP:dATP)	gmp_c[c] + datp_c[c] <=> dadp_c[c] + gdp_c[c]	break thermodynamically infeasible cycle		2
Reversed	GLUSy	glutamate synthase (NADPH)	nadp_c[c] + 2 glu-L_c[c] <=> h_c[c] + nadph_c[c] + akg_c[c] + gln-L_c[c]	corrected directionality		2
made irreversible	GLUt4	Na+/glutamate symport	na1_e[e] + glu-L_e[e] <=> glu-L_c[c] + na1_c[c]	only uptake allowed		2
made irreversible	GLXIII	glyoxalase III	h2o_c[c] + mthgxl_c[c] <=> h_c[c] + lac-D_c[c]	free energy -26.68 kJ/mol	Metacyc	2
turned off	GLYBabc	Glycine betaine transport via ABC system	h2o_c[c] + atp_c[c] + glyb_e[e] -> h_c[c] + pi_c[c] + adp_c[c] + glyb_c[c]	no evidence		2
made irreversible	GLYBt2r	Glycine betaine transport via proton symport, reversible	h_e[e] + glyb_e[e] <=> h_c[c] + glyb_c[c]	One-directional transport allowed		2
made irreversible	GLYC3Pt6	Glycerol-3-phosphate : phosphate antiporter	pi_c[c] + glyc3p_e[e] -> glyc3p_c[c] + pi_e[e]	One-directional transport allowed		2
made irreversible	GLYCt	glycerol transport via channel	h_e[e] + glyc3p_e[e] <=> h_c[c] + glyc3p_c[c]	One-directional transport allowed		2
turned off	GLYD	glycerate dehydrogenase	h_c[c] + nadh_c[c] + hpyr_c[c] <=> nad_c[c] + glyc-R_c[c]	no evidence		1,2,3
turned off	GPDDA1pp	Glycerophosphodiester phosphodiesterase (Glycerophosphocholine)	h2o_c[c] + g3pc_c[c] -> glyc3p_c[c] + chol_c[c]	duplicate		2
turned off	GPDDA2pp	Glycerophosphodiester phosphodiesterase (Glycerophosphoethanolamine)	h2o_c[c] + g3pe_c[c] -> glyc3p_c[c] + etha_c[c]	duplicate		2
turned off	HACD7i	3-hydroxyacyl-CoA dehydrogenase (3-oxohexadecanoyl-CoA)	nad_c[c] + 3hhdcoa_c[c] <=> h_c[c] + nadh_c[c] + 3ohdcoa_c[c]	duplicate		2
turned off	HISD	histidase	his-L_c[c] -> nh4_c[c] + urcan_c[c]	duplicate		2
turned off	HPYRRx	Hydroxypyruvate reductase (NADH)	nad_c[c] + glyc-R_c[c] -> h_c[c] + nadh_c[c] + hpyr_c[c]	no evidence		2,3
turned off	HPYRRy	Hydroxypyruvate reductase (NADPH)	nadp_c[c] + glyc-R_c[c] -> h_c[c] + nadph_c[c] + hpyr_c[c]	no evidence		2,3
turned off	HSDx	homoserine dehydrogenase (NADH)	nad_c[c] + hom-L_c[c] -> h_c[c] + nadh_c[c] + aspsa_c[c]	cofactor specificity	Lord DM, Baran AU, Wood TK, Peti W, Page R (2014) BdcA, a protein important for Escherichia coli biofilm dispersal, is a short-chain dehydrogenase/reductase that binds specifically to NADPH. PloS one 9 (9):e105751. doi:10.1371/journal.pone.0105751	2
made irreversible	ICDHyr	isocitrate dehydrogenase (NADP)	nadp_c[c] + icit_c[c] <=> nadph_c[c] + akg_c[c] + co2_c[c]	Free energy -8.4 kJ/mol	Garrett RH, Grisham CM (2013) Biochemistry. Brooks/Cole, Cengage Learning, Belmont, CA	1,2,3
turned off	KAT3	3-ketoacyl-CoA thiolase	accoa_c[c] + hxcoa_c[c] <=> coa_c[c] + 3oocoa_c[c]	duplicate		2
turned off	KAT7	3-ketoacyl-CoA thiolase	accoa_c[c] + tdcoa_c[c] <=> coa_c[c] + 3ohdcoa_c[c]	duplicate		2
made irreversible	Kt2r	potassium reversible transport via proton symport	h_e[e] + k_e[e] <=> h_c[c] + k_c[c]	Only consumption allowed		1,2,3
turned off	L-LACD	L-Lactate dehydrogenase irreversible	2 ficytcc553_c[c] + lac-L_c[c] <=> 2 h_c[c] + pyr_c[c] + 2 focytc_c[c]	Staph does not have cytochrome c	VCT, email on Feb 5, 2019	2
turned off	LPADH	rxn07431	2mehtpp_c[c] + lpam_c[c] <=> thmpp_c[c] + 2mpdhl_c[c]	lumped reaction		2
turned off	LPADH2	rxn07432	h_c[c] + thmpp_c[c] + 4mop_c[c] -> co2_c[c] + 3m1hbtpp_c[c]	break thermodynamically infeasible cycle		2
turned off	LPADH3	rxn07433	lpam_c[c] + 3m1hbtpp_c[c] <=> thmpp_c[c] + 3mbdhl_c[c]	break thermodynamically infeasible cycle		2
turned off	LPADH4	rxn07435	lpam_c[c] + 2mehbtpp_c[c] <=> thmpp_c[c] + 2mbdhl_c[c]	break thermodynamically infeasible cycle		2
turned off	LPADH5	rxn07434	h_c[c] + thmpp_c[c] + 3mop_c[c] -> co2_c[c] + 2mehbtpp_c[c]	break thermodynamically infeasible cycle		2
made irreversible	MALt2r	L-malate reversible transport via proton symport	h_e[e] + mal-L_e[e] <=> h_c[c] + mal-L_c[c]	only uptake allowed	Becker et al., 2005 [1]	2
made irreversible	MALt4	Na/malate symporter	na1_e[e] + mal-L_e[e] <=> na1_c[c] + mal-L_c[c]	only uptake allowed	Becker et al., 2005 [1]	2
turned off	ME2	Malic enzyme (NADP)	mal-L_c[c] + nadp_c[c] <=> pyr_c[c] + co2_c[c] + nadph_c[c]	cofactor specificity		2
turned off	METS	methionine synthase	5mthf_c[c] + hcys-L_c[c] -> h_c[c] + thf_c[c] + met-L_c[c]	duplicate		2
made irreversible	MG2tex	magnesium (Mg+2) transport via diffusion (extracellular to periplasm)	mg2_e[e] <=> mg2_c[c]	One-directional transport allowed		2
made irreversible	NADKd	NAD kinase dTTP	nad_c[c] + dttp_c[c] <=> nadp_c[c] + dtdp_c[c]	break thermodynamically infeasible cycle		2
Reversed	NAt3	sodium transport out via proton antiport	h_c[c] + na1_e[e] -> h_e[e] + na1_c[c]	corrected directionality		2
made irreversible	NAt3_1	sodium proton antiporter (H:NA is 1:1)	h_e[e] + na1_c[c] <=> h_c[c] + na1_e[e]	One-directional transport allowed		2
made irreversible	NH4tex	ammonia transport via diffusion (extracellular to periplasm)	nh4_e[e] <=> nh4_c[c]	One-directional transport allowed		2
made irreversible	NO2t	nitrite transport in via proton symport	h_e[e] + no2_e[e] <=> h_c[c] + no2_c[c]	One-directional transport allowed		2
Reversed	NO3t3	nitrate transport out via proton antiport	h_e[e] + no3_e[e] <=> h_c[c] + no3_c[c]	corrected directionality		2
turned off	NPHS	naphthoate synthase	sbzcoa_c[c] -> coa_c[c] + dhna_c[c]	duplicate		2
made irreversible	NPHS2	rxn05024	h_c[c] + sbzcoa_c[c] -> h2o_c[c] + 14dhncoa_c[c]	break thermodynamically infeasible cycle		2
made irreversible	OIVD1r	2-oxoisovalerate dehydrogenase (acylating; 4-methyl-2-oxopentaoate)	nad_c[c] + 4mop_c[c] + coa_c[c] <=> co2_c[c] + nadh_c[c] + ivcoa_c[c]	break thermodynamically infeasible cycle		2
turned off	OOR3r	2-oxoglutarate synthase (rev)	h_c[c] + co2_c[c] + fdxrd_c[c] + succoa_c[c] <=> akg_c[c] + coa_c[c] + fdxox_c[c]	no evidence		2
turned off	ORNTA	ornithine transaminase	akg_c[c] + orn_c[c] -> glu-L_c[c] + glu5sa_c[c]	duplicate		2
made irreversible	ORNTAC	ornithine transacetylase	glu-L_c[c] + acorn_c[c] <=> orn_c[c] + acglu_c[c]	break thermodynamically infeasible cycle		2
turned off	PFL	pyruvate formate lyase	accoa_c[c] + for_c[c] -> pyr_c[c] + coa_c[c]	duplicate		2
made irreversible	PIt7	phosphate transport in/out via three Na+ symporter	3 na1_e[e] + pi_e[e] <=> pi_c[c] + 3 na1_c[c]	One-directional transport allowed		2
turned off	PO2OR	Pyruvate oxygen 2-oxidoreductase phosphorylating	2 h_c[c] + o2_c[c] + pi_c[c] + pyr_c[c] <=> co2_c[c] + actp_c[c] + h2o2_c[c]	no evidence		2
turned off	PPND2	prephenate dehydrogenase (NADP)	nadp_c[c] + pphn_c[c] -> nadph_c[c] + co2_c[c] + 34hpp_c[c]	cofactor specificity	http://www.uniprot.org/uniprot/Q2FH71	2
made irreversible	PROt	EX pro L e	pro-L_e[e] <=> pro-L_c[c]	only uptake allowed		2
made irreversible	PROt2r	L-proline reversible transport via proton symport	h_e[e] + pro-L_e[e] <=> h_c[c] + pro-L_c[c]	only uptake allowed		2
turned off	PTPAT	pantetheine-phosphate adenylyltransferase	atp_c[c] + pan4p_c[c] -> ppi_c[c] + dpcoa_c[c]	duplicate		2
turned off	PTRCORNt7	putrescine/ornithine antiporter	orn_c[c] + ptrc_e[e] <=> orn_e[e] + ptrc_c[c]	No polyamine synthase metabolism in S. aureus		2,3
turned off	RBK	ribokinase	atp_c[c] + rib-D_c[c] -> h_c[c] + adp_c[c] + r5p_c[c]	duplicate		2
turned off	RMOAx	R-Mevalonate NAD oxidoreductase CoA-acetylating	2 nad_c[c] + coa_c[c] + mev-R_c[c] <=> 2 h_c[c] + 2 nadh_c[c] + hmgcoa_c[c]	duplicate		2
turned off	SDPTA	succinyldiaminopimelate transaminase	akg_c[c] + sl26da_c[c] <=> glu-L_c[c] + sl2a6o_c[c]	break thermodynamically infeasible cycle		2
turned off	SHSL1	O-succinylhomoserine lyase (L-cysteine)	cys-L_c[c] + suchms_c[c] -> h_c[c] + cyst-L_c[c] + succ_c[c]	break thermodynamically infeasible cycle		2
made irreversible	THMDt2r	thymidine transport in via proton symport, reversible	h_e[e] + thymd_e[e] <=> h_c[c] + thymd_c[c]	One-directional transport allowed		2
made irreversible	THMDt4	thymidine transport in via sodium symport	na1_e[e] + thymd_e[e] <=> na1_c[c] + thymd_c[c]	One-directional transport allowed		2
turned off	UPPRT	uracil phosphoribosyltransferase	prpp_c[c] + ura_c[c] -> ppi_c[c] + ump_c[c]	duplicate		2
made irreversible	XANt	xanthine reversible transport	xan_e[e] <=> xan_c[c]	One-directional transport allowed		2
made irreversible	XANt2	xanthine transport in via proton symport	xan_e[e] + h_e[e] <=> h_c[c] + xan_c[c]	only uptake allowed	Becker et al., 2005 [1],	2
made irreversible	Zn2tex	zinc (Zn+2) transport via diffusion (extracellular to periplasm)	zn2_e[e] <=> zn2_c[c]	One-directional transport allowed		2
*1	Becker and Palsson 2005
2	Bosi et al 2016
3	Seif et al 2019
