# Supplementary material for: An integrated computational and experimental study to investigate Staphylococcus aureus metabolism
Source: NPJ Syst Biol Appl. 2020 Jan 30;6:3. doi: 10.1038/s41540-019-0122-3 (PMC6992624; doi:10.1038/s41540-019-0122-3)
Supplement: Supplementary file 8 — Supplementary Data 4 [file 41540_2019_122_MOESM8_ESM.xlsx]

## Sheet: metabolites
id	name	formula	charge	compartment	modelseed	InChIKey	KEGG
1ag3p_c[c]	1__Acyl__sn__glycerol_3__phosphate	C28H54NO9P	-1	c
1agpe181_c[c]	1__Acyl__sn__glycero__3__phosphoethanolamine (n__C18:1)	C23H46NO7P1	0	c	cpd29665
1agpg180_c[c]	1__octadecanoyl__sn__glycero__3__phospho__(1'__sn__glycerol)	C24H48O9P	-1	c	cpd15323
1agpg181_c[c]	1__(9Z__octadecenoyl)__sn__glycero__3__phospho__(1'__sn__glycerol)	C24H46O9P	-1	c	cpd15324	FQQQKGAFQIIGLQ-SNZQZGEVSA-M
1aipsg3p_c[c]	1__anteisopentadecanoyl__sn__glycerol_3__phosphate		-1	c
1ddecg3p_c[c]	1__dodecanoyl__sn__glycerol 3__phosphate	C15H29O7P1	-2	c	cpd15325	STTKJLVEXMKLNA-CQSZACIVSA-L
1h2nap_c[c]	1__Hydroxy__2__naphthoate	C11H7O3	-1	c	cpd02045	SJJCQDRGABAVBB-UHFFFAOYSA-M	C03203
1hdec9eg3p_c[c]	1__hexadec__9__enoyl__sn__glycerol 3__phosphate	C19H35O7P1	-1	c	cpd15326
1hdecg3p_c[c]	1__hexadecanoyl__sn__glycerol 3__phosphate	C19H37O7P1	-1	c	cpd15327
1ihgly3p_c[c]	1__isohexadecanoyl__sn__glycerol_3__phosphate		-1	c
1ihsg3p_c[c]	1__isoheptadecanoyl__sn__glycerol_3__phosphate		-1	c
1ipsg3p_c[c]	1__isopentadecanoyl__sn__glycerol_3__phosphate		-1	c
1odec11eg3p_c[c]	1__octadec__11__enoyl__sn__glycerol 3__phosphate	C21H39O7P1	-1	c	cpd15328
1odecg3p_c[c]	1__octadecanoyl__sn__glycerol 3__phosphate	C21H41O7P1	-2	c	cpd15329	LAYXSTYJRSVXIH-HXUWFJFHSA-L
1p3h5c_c[c]	L__1__Pyrroline__3__hydroxy__5__carboxylate	C5H6NO3	-1	c	cpd02625	WFOFKRKDDKGRIK-DMTCNVIQSA-M	C04281
1pyr5c_c[c]	1__Pyrroline__5__carboxylate	C5H6NO2	-1	c	cpd02431	DWAKNKKXGALPNW-BYPYZUCNSA-M	C03912
1stsg3p_c[c]	1__isotetradecanoyl__sn__glycerol_3__phosphate		-1	c
1tdec7eg3p_c[c]	1__tetradec__7__enoyl__sn__glycerol 3__phosphate	C17H31O7P1	-1	c	cpd15330
1tdecg3p_c[c]	1__tetradecanoyl__sn__glycerol 3__phosphate	C17H33O7P1	-2	c	cpd15331	FAZBDRGXCKPVJU-MRXNPFEDSA-L
2a3pp_c[c]	2__Amino__3__phosphonopropanoate	C3H6NO5P	-1	c	cpd03378	LBTABPSJONFLPO-UHFFFAOYSA-M	C05672
2agpe141_c[c]	2__Acyl__sn__glycero__3__phosphoethanolamine (n__C14:1)	C19H38NO7P1	0	c	cpd15338
2agpe160_c[c]	2__Acyl__sn__glycero__3__phosphoethanolamine (n__C16:0)	C21H44NO7P1	0	c	cpd15339
2agpg160_c[c]	2__Acyl__sn__glycero__3__phosphoglycerol (n__C16:0)	C22H44O9P1	-1	c	cpd15346
2agpg180_c[c]	2__Acyl__sn__glycero__3__phosphoglycerol (n__C18:0)	C24H48O9P1	-1	c	cpd15348	ZYKIFISVQNGKFE-OZAIVSQSSA-M
2ahbut_c[c]	(S)__2__Aceto__2__hydroxybutanoate	C6H9O4	-1	c	cpd00498	VUQLHQFKACOHNZ-LURJTMIESA-M	C00659
2aobut_c[c]	L__2__Amino__3__oxobutanoate	C4H7NO3	0	c	cpd02053	SAUCHDKDCUROAO-UHFFFAOYSA-N	C03214
2bdgsglyc_c[c]	2__beta__D__Glucosyl__sn__glycerol		0	c
2bdgsglyc_e[e]	2__beta__D__Glucosyl__sn__glycerol		0	e
2cpr5p_c[c]	1__(2__Carboxyphenylamino)__1__deoxy__D__ribulose 5__phosphate	C12H13NO9P	-3	c	cpd00956	QKMBYNRMPRKVTO-MNOVXSKESA-K	C01302
2dda7p_c[c]	2__Dehydro__3__deoxy__D__arabino__heptonate 7__phosphate	C7H10O10P	-3	c	cpd02857	PJWIPEXIFFQAQZ-PUFIMZNGSA-K	C04691
2ddg6p_c[c]	2__Dehydro__3__deoxy__D__gluconate 6__phosphate	C6H8O9P	-3	c	cpd02711	OVPRPPOVAXRCED-WVZVXSGGSA-K	C04442
2ddglcn_c[c]	2__Dehydro__3__deoxy__D__gluconate	C6H9O6	-1	c	cpd00176	WPAMZTWLKIDIOP-WVZVXSGGSA-M	C00204
2dhp_c[c]	2__Dehydropantoate	C6H9O4	-1	c	cpd00712	PKVVTUWHANFMQC-UHFFFAOYSA-M	C00966
2dmmq7_c[c]	2 Demethylmenaquinone 7	C45H62O2	-2	c	cpd29732
2dr1p_c[c]	2__Deoxy__D__ribose 1__phosphate	C5H9O7P	-2	c	cpd00509	KBDKAJNTYKVSEK-VPENINKCSA-L	C00672
2dr5p_c[c]	2__Deoxy__D__ribose 5__phosphate	C5H9O7P	-2	c	cpd00510	KKZFLSZAWCYPOC-PYHARJCCSA-L	C00673
2fe1s_c[c]	[2Fe__1S] desulfurated iron__sulfur cluster	SFe2	0	c
2fe2s_c[c]	[2Fe__2S] iron__sulfur cluster	S2Fe2	0	c
2h3oppan_c[c]	2__Hydroxy__3__oxopropanoate	C3H3O4	-1	c	cpd00843	QWBAFPFNGRFSFB-UHFFFAOYSA-M	C01146
2hdec9eg3p_c[c]	2__hexadec__9__enoyl__sn__glycerol 3__phosphate	C19H36O7P1	-1	c	cpd15354
2hmc_c[c]	2__Hydroxymuconate	C6H4O5	-2	c	cpd01644	QTHJXLFFFTVYJC-UHFFFAOYSA-L	C02501
2hmcnsad_c[c]	2__Hydroxymuconate semialdehyde	C6H6O4	-1	c	cpd00518	BZASMTAZNYJZSL-UHFFFAOYSA-M	C00682
2hymeph_c[c]	2__(Hydroxymethyl)phenol	C7H8O2	0	c	cpd01553	CQRYARSYNCAZFO-UHFFFAOYSA-N	C02323
2ippm_c[c]	2__Isopropylmaleate	C7H8O4	-2	c	cpd01710	NJMGRJLQRLFQQX-HYXAFXHYSA-L	C02631
2kmb_c[c]	2__keto__4__methylthiobutyrate	C5H7O3S	-1	c	cpd00869	SXFSQZDSUWACKX-UHFFFAOYSA-M	C01180
2maacoa_c[c]	2__Methyl__3__acetoacetyl__CoA	C26H38N7O18P3S	-4	c	cpd02124	NHNODHRSCRALBF-NQNBQJKNSA-J	C03344
2mahmp_c[c]	2__Methyl__4__amino__5__hydroxymethylpyrimidine diphosphate	C6H8N3O7P2	-3	c	cpd02894	AGQJQCFEPUVXNK-UHFFFAOYSA-L	C04752
2mb2coa_c[c]	trans__2__Methylbut__2__enoyl__CoA	C26H38N7O17P3S	-4	c	cpd02125	PMWATMXOQQZNBX-DKBZLLMOSA-J	C03345
2mbcoa_c[c]	2__Methylbutanoyl__CoA	C26H40N7O17P3S	-4	c	cpd00760	LYNVNYDEQMMNMZ-XGXNYEOVSA-J	C01033
2mbdhl_c[c]	S__(2__Methylbutanoyl)__dihydrolipoamide	C13H25NO2S2	0	c	cpd03045	UFNCWFSSEGPJNL-UHFFFAOYSA-N	C05118
2mbutACP_c[c]	2__methylbutyryl__ACP	C16H29N2O8PRS	-1	c	cpd11495
2me4p_c[c]	2__C__methyl__D__erythritol 4__phosphate	C5H11O7P	-2	c	cpd08286	XMWHRVNVKDKBRG-UHNVWZDZSA-L	C11434
2mop_c[c]	2__Methyl__3__oxopropanoate	C4H5O3	-1	c	cpd00287	VOKUMXABRRXHAR-UHFFFAOYSA-M	C00349
2mp2coa_c[c]	2__Methylprop__2__enoyl__CoA	C25H36N7O17P3S	-4	c	cpd02187	NPALUEYCDZWBOV-NDZSKPAWSA-J	C03460
2mpdhl_c[c]	S__(2__Methylpropanoyl)__dihydrolipoamide	C12H23NO2S2	0	c	cpd02700	UEFURMXXHJCLJP-UHFFFAOYSA-N	C04424
2o3mpt_c[c]	R__2__Oxo__3__methylpentanoate	C6H9O3	-1	c
2obut_c[c]	2__Oxobutanoate	C4H5O3	-1	c	cpd00094	TYEYBOSBBBHJIV-UHFFFAOYSA-M	C00109
2obut_e[e]	2__Oxobutanoate	C4H5O3	-1	c	cpd00094	TYEYBOSBBBHJIV-UHFFFAOYSA-M	C00109
2ohph_c[c]	2__Octaprenyl__6__hydroxyphenol	C46H70O2	0	c	cpd03445	YNPGYMZVNLIZLD-BQFKTQOQSA-N	C05811
2ombz_c[c]	2__Octaprenyl__6__methoxy__1,4__benzoquinone	C47H70O3	0	c	cpd03447	AFTBILPWMUSGIN-MYCGWMCTSA-N	C05813
2ommb_c[c]	2__Octaprenyl__3__methyl__6__methoxy__1,4__benzoquinone	C48H72O3	0	c	cpd03448	HYQBABMEPBKHPO-QDIPMASPSA-N	C05814
2oph_c[c]	2__Octaprenylphenol	C46H70O	0	c	cpd03444	VUNQJPPPTJIREN-CMAXTTDKSA-N	C05810
2p4c2me_c[c]	2__phospho__4__(cytidine 5'__diphospho)__2__C__methyl__D__erythritol	C14H22N3O17P3	-4	c	cpd08288	HTJXTKBIUVFUAR-XHIBXCGHSA-J	C11436
2pg_c[c]	D__Glycerate 2__phosphate	C3H4O7P	-3	c	cpd00482	GXIURPTVHJPJLF-UWTATZPHSA-K	C00631
2pglyc_c[c]	2__Phosphoglycolate	C2H2O6P	-3	c	cpd00727	ASCFNMCAHFUBCO-UHFFFAOYSA-K	C00988
2sephchc_c[c]	2__succinyl__5__enolpyruvyl__6__hydroxy__3__cyclohexene__1__carboxylate	C14H13O9	-3	c	cpd16335		C16519
2shchc_c[c]	2__Succinyl__6__hydroxy__2,4__cyclohexadiene__1__carboxylate	C11H10O6	-2	c	cpd03451	QJYRAJSESKVEAE-PSASIEDQSA-L	C05817
3amp_c[c]	3'__AMP	C10H12N5O7P	-2	c	cpd00988	LNQVTSROQXJCDD-KQYNXXCUSA-L	C01367
3amp_e[e]	3'__AMP	C10H12N5O7P	-2	e	cpd00988	LNQVTSROQXJCDD-KQYNXXCUSA-L	C01367
3c1ht_c[c]	3__Carboxy__1__hydroxypropyl__ThPP	C16H22N4O10P2S	-2	c	cpd03189	ZWUKRGPVMMTMAF-UHFFFAOYSA-L	C05381
3c2hmp_c[c]	3__Carboxy__2__hydroxy__4__methylpentanoate	C7H10O5	-2	c	cpd02693	RNQHMTFBUSSBJQ-CRCLSJGQSA-L	C04411
3c3hmp_c[c]	3__Carboxy__3__hydroxy__4__methylpentanoate	C7H10O5	-2	c	cpd01646	BITYXLXUCSKTJS-ZETCQYMHSA-L	C02504
3c4mop_c[c]	3__Carboxy__4__methyl__2__oxopentanoate	C7H8O5	-2	c	cpd02605	HIIZAGQWABAMRR-BYPYZUCNSA-L	C04236
3cmp_c[c]	3'__CMP	C9H12N3O8P	-2	c	cpd03454	UOOOPKANIPLQPU-XVFCMESISA-L	C05822
3dhq_c[c]	3__Dehydroquinate	C7H9O6	-1	c	cpd00699	WVMWZWGZRAXUBK-SYTVJDICSA-M	C00944
3dhsk_c[c]	3__Dehydroshikimate	C7H7O5	-1	c	cpd01716	FAPMWQLQJHWKNN-SRBOSORUSA-M	C02637
3g12dgr_SA2_c[c]	3__D__Glucosyl__1,2__diacylglycerol	C1860H3615O292	0	c	cpd12452		C04046
3gmp_c[c]	3'__GMP	C10H12N5O8P	-2	c	cpd03701	ZDPUTNZENXVHJC-UUOKFMHZSA-L	C06193
3gmp_e[e]	3'__GMP	C10H12N5O8P	-2	e	cpd03701	ZDPUTNZENXVHJC-UUOKFMHZSA-L	C06193
3gmp_p[p]	3'__GMP	C10H12N5O8P	-2	p	cpd03701	ZDPUTNZENXVHJC-UUOKFMHZSA-L	C06193
3h3mop_c[c]	(R)__3__Hydroxy__3__methyl__2__oxopentanoate	C6H9O4	-1	c	cpd10162	YJVOWRAWFXRESP-ZCFIWIBFSA-M	C14463
3h5ox[c]	1__O__(alk__1__enyl)__2__acyl__sn__glycero__3__phosphoethanolamine	C8H14NO7PR2	0	c
3hadpcoa_c[c]	(3S)__3__Hydroxyadipyl__CoA	C27H39N7O20P3S	-5	c	cpd09844	OTEACGAEDCIMBS-NOTSHUFBSA-I	C14145
3hbcoa_c[c]	(S)__3__Hydroxybutanoyl__CoA	C25H38N7O18P3S	-4	c	cpd00842	QHHKKMYHDBRONY-VKBDFPRVSA-J	C01144
3hdcoa_c[c]	(S)__3__Hydroxydecanoyl__CoA	C31H50N7O18P3S	-4	c	cpd03118	HIVSMYZAMUNFKZ-PNPVFPMQSA-J	C05264
3hddcoa_c[c]	(S)__3__Hydroxydodecanoyl__CoA	C33H54N7O18P3S	-4	c	cpd03116	IJFLXRCJWPKGKJ-LXIXEQKWSA-J	C05262
3hddecACP_c[c]	(R)__3__Hydroxydodecanoyl__[acyl__carrier protein]	C23H43N2O9PRS	0	c	cpd11480		C05757
3hdecACP_c[c]	(R)__3__Hydroxydecanoyl__[acyl__carrier protein]	C21H39N2O9PRS	-1	c	cpd11482		C04619
3hgmeACP_c[c]	3__Hydroxyglutaryl__ACP methyl ester	C17H29N2O11PRS	1	c
3hhcoa_c[c]	(S)__3__Hydroxyhexanoyl__CoA	C27H42N7O18P3S	-4	c	cpd03122		C05268
3hhdcoa_c[c]	(S)__3__Hydroxyhexadecanoyl__CoA	C37H62N7O18P3S	-4	c	cpd03113		C05258
3hhexACP_c[c]	(R)__3__Hydroxyhexanoyl__[acyl__carrier protein]	C17H31N2O9PRS	0	c	cpd11479		C05747
3hmbcoa_c[c]	(S)__3__Hydroxy__2__methylbutyryl__CoA	C26H40N7O18P3S	-4	c	cpd02691	PEKYNTFSOBAABV-LQUDNSJZSA-J	C04405
3hmcat_c[c]	4__Hydroxymethylcatechol	C7H8O3	0	c	cpd09813	PCYGLFXKCBFGPC-UHFFFAOYSA-N	C14110
3hmp_c[c]	3__Hydroxy__2__methylpropanoate	C4H7O3	-1	c	cpd00876	DBXBTMSZEOQQDU-UHFFFAOYSA-M	C01188
3hmrsACP_c[c]	(R)__3__Hydroxytetradecanoyl__[acyl__carrier protein]	C25H47N2O9PRS	0	c	cpd11484		C04688
3hocACP_c[c]	R__3__Hydroxyoctanoyl__acyl__carrier_protein	C19H35N2O9PRS	-1	c
3hocoa_c[c]	(S)__3__Hydroxyoctanoyl__CoA	C29H46N7O18P3S	-4	c	cpd03120		C05266
3hodACP_c[c]	3__Hydroxyoctodecanoyl__ACP	C29H55N2O9PRS	-1	c	cpd11571
3hoddecACP_c[c]	10__methyl__3__hydroxy__dodecanoyl__ACP	C24H45N2O9PRS	-1	c	cpd11509
3hpaACP_c[c]	R__3__hydroxypalmitoyl__acyl__carrierprotein	C27H51N2O9PRS	-1	c
3hpmeACP_c[c]	3__Hydroxypimeloyl__ACP methyl ester	C19H33N2O11PRS	1	c
3htdcoa_c[c]	(S)__3__Hydroxytetradecanoyl__CoA	C35H58N7O18P3S	-4	c	cpd03115		C05260
3ig3p_c[c]	C'__(3__Indolyl)__glycerol 3__phosphate	C11H12NO6P	-2	c	cpd02210	NQEQTYPJSIEPHW-MNOVXSKESA-L	C03506
3mbdhl_c[c]	S__(3__Methylbutanoyl)__dihydrolipoamide	C13H25NO2S2	0	c	cpd03046	KMUSXGCRMMQDBP-UHFFFAOYSA-N	C05119
3mcat_c[c]	3__Methylcatechol	C7H8O2	0	c	cpd01871	PGSWEKYNAOWQDF-UHFFFAOYSA-N	C02923
3mehacp_c[c]	5__methyl__hexanoyl__ACP	C18H33N2O8PRS	-1	c	cpd11524
3mob_c[c]	3__Methyl__2__oxobutanoate	C5H7O3	-1	c	cpd00123	QHKABHOOEWYVLI-UHFFFAOYSA-M	C00141
3mop_c[c]	(S)__3__Methyl__2__oxopentanoate	C6H9O3	-1	c	cpd00508	JVQYSWDUAOAHFM-BYPYZUCNSA-M	C00671
3o3pc[c]	3__oxo__3__phenylpropanoyl__CoA	C30H38N7O18P3S	-4	c
3odcoa_c[c]	3__Oxodecanoyl__CoA	C31H48N7O18P3S	-4	c	cpd03119	AZCVXMAPLHSIKY-HSJNEKGZSA-J	C05265
3oddcoa_c[c]	3__Oxododecanoyl__CoA	C33H52N7O18P3S	-4	c	cpd03117	HQANBZHVWIDNQZ-GMHMEAMDSA-J	C05263
3oddecACP_c[c]	3__Oxododecanoyl__[acyl__carrier protein]	C23H41N2O9PRS	0	c	cpd11489		C05756
3odecACP_c[c]	3__Oxodecanoyl__[acyl__carrier protein]	C21H37N2O9PRS	0	c	cpd11487		C05753
3ohcoa_c[c]	3__Oxohexanoyl__CoA	C27H40N7O18P3S	-4	c	cpd03123	NFOYYXQAVVYWKV-HDRQGHTBSA-J	C05269
3ohdcoa_c[c]	3__Oxohexadecanoyl__CoA	C37H60N7O18P3S	-4	c	cpd03114	NQMPLXPCRJOSHL-BBECNAHFSA-J	C05259
3ohexACP_c[c]	3__Oxohexanoyl__[acyl__carrier protein]	C17H29N2O9PRS	0	c	cpd11486		C05746
3omrsACP_c[c]	3__Oxotetradecanoyl__[acyl__carrier protein]	C25H45N2O9PRS	0	c	cpd11491		C05759
3oocoa_c[c]	3__Oxooctanoyl__CoA	C29H44N7O18P3S	-4	c	cpd03121	WPIVBCGRGVNDDT-CECATXLMSA-J	C05267
3oodACP_c[c]	3__Oxooctodecanoyl__ACP	C29H53N2O9PRS	-1	c	cpd11570
3ophb_c[c]	3__Octaprenyl__4__hydroxybenzoate	C47H69O3	-1	c	cpd03443	UTIBHEBNILDQKX-LQOKPSQISA-M	C05809
3otdcoa_c[c]	3__Oxotetradecanoyl__CoA	C35H56N7O18P3S	-4	c	cpd12689	IQNFBGHLIVBNOU-QSGBVPJFSA-J	C05261
3oxddACP_c[c]	3__oxododecanoyl__acp	C23H41N2O9PRS	-1	c	cpd11489		C05756
3oxhdACP_c[c]	3__oxohexadecanoyl__acp	C27H49N2O9PRS	-1	c	cpd11485		C05762
3oxocACP_c[c]	3__oxooctanoyl__acp	C19H33N2O9PRS	-1	c	cpd11490		C05750
3pg_c[c]	3__Phospho__D__glycerate	C3H4O7P	-3	c	cpd00169	OSJPPGNTCRNQQC-UWTATZPHSA-K	C00197
3php_c[c]	3__Phosphohydroxypyruvate	C3H2O7P	-3	c	cpd02069	LFLUCDOSQPJJBE-UHFFFAOYSA-K	C03232
3pop_c[c]	3__Phosphonopyruvate	C3H2O6P	-2	c	cpd01807	CHDDAVCOAOFSLD-UHFFFAOYSA-L	C02798
3psme_c[c]	5__O__(1__Carboxyvinyl)__3__phosphoshikimate	C10H9O10P	-4	c	cpd00932	QUTYKIXIUDQOLK-PRJMDXOYSA-J	C01269
3ump_c[c]	3'__UMP	C9H11N2O9P	-2	c	cpd00989	FOGRQMPFHUHIGU-XVFCMESISA-L	C01368
4aabutn_c[c]	4__Acetamidobutanoate	C6H10NO3	0	c	cpd01889	UZTFMUBKZQVKLK-UHFFFAOYSA-M	C02946
4abut_c[c]	4__Aminobutanoate	C4H9NO2	0	c	cpd00281	BTCSSZJGUNDROE-UHFFFAOYSA-N	C00334
4abut_e[e]	4__Aminobutanoate	C4H9NO2	0	e	cpd00281	BTCSSZJGUNDROE-UHFFFAOYSA-N	C00334
4abutn_c[c]	4__Aminobutanal	C4H10NO	1	c	cpd00434	DZQLQEYLEYWJIB-UHFFFAOYSA-O	C00555
4abz_c[c]	4__Aminobenzoate	C7H6NO2	-1	c	cpd00443	ALYNCZNDIQEVRV-UHFFFAOYSA-M	C00568
4abz_e[e]	4__Aminobenzoate	C7H6NO2	-1	e	cpd00443	ALYNCZNDIQEVRV-UHFFFAOYSA-M	C00568
4adcho_c[c]	4__amino__4__deoxychorismate	C10H10NO5	-1	c	cpd08210	OIUJHGOLFKDBSU-HTQZYQBOSA-M	C11355
4ahmmp_c[c]	4__Amino__5__hydroxymethyl__2__methylpyrimidine	C6H9N3O	0	c	cpd00939	VUTBELPREDJDDH-UHFFFAOYSA-N	C01279
4ampm_c[c]	4__Amino__2__methyl__5__phosphomethylpyrimidine	C6H8N3O4P	-2	c	cpd02775	PKYFHKIYHBRTPI-UHFFFAOYSA-L	C04556
4c2me_c[c]	4__(cytidine 5'__diphospho)__2__C__methyl__D__erythritol	C14H23N3O14P2	-2	c	cpd08287	YFAUKWZNPVBCFF-XHIBXCGHSA-L	C11435
4fe4s_c[c]	[4Fe__4S] iron__sulfur cluster	S4Fe4	0	c
4gudbd_c[c]	4__Guanidinobutanamide	C5H13N4O	1	c	cpd01973	YHVFECVVGNXFKO-UHFFFAOYSA-O	C03078
4gudbutn_c[c]	4__Guanidinobutanoate	C5H11N3O2	0	c	cpd00762	TUHVEAJXIMEOSA-UHFFFAOYSA-N	C01035
4h2oglt_c[c]	4__Hydroxy__2__oxoglutarate	C5H4O6	-2	c	cpd00830	WXSKVKPSMAHCSG-UHFFFAOYSA-L	C01127
4h5pone[c]	4__Hydroxy__5__phenyltetrahydro__1,3__oxazin__2__one	C10H11NO3	0	c	cpd16401	XZZMJRBYVRSAOS-UHFFFAOYSA-N	C16595
4hba_c[c]	4__Hydroxy__benzyl alcohol	C7H8O2	0	c	cpd15378	BVJSUAQZOZWCKN-UHFFFAOYSA-N	C17467
4hba_e[e]	4__Hydroxy__benzyl alcohol	C7H8O2	0	e	cpd15378	BVJSUAQZOZWCKN-UHFFFAOYSA-N	C17467
4hbz_c[c]	4__Hydroxybenzoate	C7H5O3	-1	c	cpd00136	FJKROLUGYXJWQN-UHFFFAOYSA-M	C00156
4hmsial_c[c]	4__Hydroxymethylsalicylate	C8H7O4	-1	c	cpd09812	DSQWHAJLUOQMFI-UHFFFAOYSA-M	C14109
4hoxpacd_e[e]	4__Hydroxyphenylacetaldehyde	C8H8O2	0	e	cpd02361	IPRPPFIAVHPVJH-UHFFFAOYSA-N	C03765
4hpro__LT_c[c]	trans__4__Hydroxy__L__proline	C5H9NO3	-1	c	cpd00851	PMMYEEVYMWASQN-DMTCNVIQSA-N	C01157
4hthr_c[c]	4__Hydroxy__L__threonine	C4H9NO4	0	c	cpd03608	JBNUARFQOCGDRK-GBXIJSLDSA-N	C06056
4izp_c[c]	4__Imidazolone__5__propanoate	C6H7N2O3	-1	c	cpd02311	OWVUGOIAIJBQNX-UHFFFAOYSA-M	C03680
4m3hhexACP_c[c]	4__methyl__3__hydroxy__hexanoyl__ACP	C18H33N2O9PRS	-1	c	cpd11497
4m3hpAPC_c[c]	4__methyl__3__hydroxy__pentanoyl__ACP	C17H31N2O9PRS	-1	c	cpd11547
4m3ohexACP_c[c]	4__methyl__3__oxo__hexanoyl__ACP	C18H31N2O9PRS	-1	c	cpd11496
4m3opACP_c[c]	4__methyl__3__oxo__pentanoyl__ACP	C17H29N2O9PRS	-1	c	cpd11546
4mcat_c[c]	4__Methylcatechol	C7H8O2	0	c	cpd04117	ZBCATMYQYDCTIZ-UHFFFAOYSA-N	C06730
4methex2eACP_c[c]	4__methyl__trans__hex__2__enoyl__ACP	C18H31N2O8PRS	-1	c	cpd11498
4methexACP_c[c]	4__methyl__hexanoyl__ACP	C18H33N2O8PRS	-1	c	cpd11499
4mhetz_c[c]	4__Methyl__5__(2__hydroxyethyl)__thiazole	C6H9NOS	0	c	cpd02636	BKAWJIRCKVUVED-UHFFFAOYSA-N	C04294
4mop_c[c]	4__Methyl__2__oxopentanoate	C6H9O3	-1	c	cpd00200	BKAJNAXTPSGJCU-UHFFFAOYSA-M	C00233
4mpACP_c[c]	4__methyl__pentanoyl__ACP	C17H31N2O8PRS	-1	c	cpd11549
4mpetz_c[c]	4__Methyl__5__(2__phosphoethyl)__thiazole	C6H8NO4PS	-2	c	cpd02654	OCYMERZCMYJQQO-UHFFFAOYSA-L	C04327
4mtpACP_c[c]	4__methyl__trans__pent__2__enoyl__ACP	C17H29N2O8PRS	-1	c	cpd11548
4nph_c[c]	4__Nitrophenol	C6H5NO3	-1	c	cpd00646	BTJIUGUIPKRLHP-UHFFFAOYSA-N	C00870
4nphp_c[c]	4__Nitrophenyl phosphate	C6H4NO6P	-1	c	cpd02135	XZKIHKMTEMTJQX-UHFFFAOYSA-L	C03360
4pasp_c[c]	4__Phospho__L__aspartate	C4H6NO7P	-2	c	cpd01977	IXZNKTPIYKDIGG-REOHCLBHSA-L	C03082
4per_c[c]	4__Phospho__D__erythronate	C4H6O8P	-3	c	cpd02147	ZCZXOHUILRHRQJ-PWNYCUMCSA-K	C03393
4ppan_c[c]	D__4'__Phosphopantothenate	C9H15NO8P	-3	c	cpd02201	XHFVGHPGDLDEQO-ZETCQYMHSA-K	C03492
4ppcys_c[c]	N__((R)__4__Phosphopantothenoyl)__L__cysteine	C12H20N2O9PS	-3	c	cpd02666	XQYALQVLCNHCFT-CBAPKCEASA-K	C04352
4r5au_c[c]	4__(1__D__Ribitylamino)__5__aminouracil	C9H16N4O6	0	c	cpd02882	XKQZIXVJVUPORE-RPDRRWSUSA-N	C04732
5aizc_c[c]	5__amino__1__(5__phospho__D__ribosyl)imidazole__4__carboxylate	C9H11N3O9P	-2	c	cpd02893	XFVULMDJZXYMSG-ZIYNGMLESA-L	C04751
5aop_c[c]	5__Amino__4__oxopentanoate	C5H9NO3	0	c	cpd00338	ZGXJTSGNIOSYLO-UHFFFAOYSA-N	C00430
5aprbu_c[c]	5__Amino__6__(5'__phosphoribitylamino)uracil	C9H15N4O9P	-2	c	cpd02720	RQRINYISXYAZKL-RPDRRWSUSA-L	C04454
5apru_c[c]	5__Amino__6__(5'__phosphoribosylamino)uracil	C9H13N4O9P	-2	c	cpd00931	LZEXYCAGPMYXLX-UMMCILCDSA-L	C01268
5dglcn_e[e]	5__Dehydro__D__gluconate	C6H9O7	-1	e	cpd00781	IZSRJDGCGRAUAR-MROZADKFSA-M	C01062
5dh4dglc_c[c]	5__Dehydro__4__deoxy__D__glucarate	C6H6O7	-2	c	cpd00515	QUURPCHWPQNNGL-ZAFYKAAXSA-L	C00679
5dpmev_c[c]	(R)__5__Diphosphomevalonate	C6H10O10P2	-4	c	cpd00841	SIGQQUBJQXSAMW-ZCFIWIBFSA-K	C01143
5drib_c[c]	5'__deoxyribose	C5H10O4	0	c	cpd15380	WDRISBUVHBMJEF-MROZADKFSA-N
5fthf_c[c]	5__Formyltetrahydrofolate	C20H21N7O7	-2	c	cpd02197	VVIAGPKUTFNRDU-STQMWFEESA-L	C03479
5m3hACP_c[c]	5__methyl__3__hydroxy__hexanoyl__ACP	C18H33N2O9PRS	-1	c	cpd11522
5m3hhACP_c[c]	5__methyl__3__oxo__hexanoyl__ACP	C18H31N2O9PRS	-1	c	cpd11521
5mdr1p_c[c]	5__Methylthio__5__deoxy__D__ribose 1__phosphate	C6H11O7PS	-2	c	cpd02574	JTFITTQBRJDSTL-KVTDHHQDSA-L	C04188
5mdru1p_c[c]	5__Methylthio__5__deoxy__D__ribulose 1__phosphate	C6H11O7PS	-2	c	cpd02791	CNSJRYUMVMWNMC-RITPCOANSA-L	C04582
5mhACP_c[c]	5__methyl__trans__hex__2__enoyl__ACP	C18H31N2O8PRS	-1	c	cpd11523
5mta_c[c]	5__Methylthioadenosine	C11H15N5O3S	0	c	cpd00147	WUUGFSXJNOTRMR-IOSLPCCCSA-N	C00170
5mthf_c[c]	5__Methyltetrahydrofolate	C20H24N7O6	-2	c	cpd00345		C00440
5mtr_c[c]	5__Methylthio__D__ribose	C6H12O4S	0	c	cpd01981	OLVVOVIFTBSBBH-JDJSBBGDSA-N	C03089
5mtr_e[e]	5__Methylthio__D__ribose	C6H12O4S	0	e	cpd01981	OLVVOVIFTBSBBH-JDJSBBGDSA-N	C03089
5pmev_c[c]	(R)__5__Phosphomevalonate	C6H10O7P	-3	c	cpd00812	OKZYCXHTTZZYSK-ZCFIWIBFSA-K	C01107
5podio[c]	5__Phenyl__1,3__oxazinane__2,4__dione	C10H9NO3	0	c	cpd16402	YPIQXPKZXKWWSZ-UHFFFAOYSA-N	C16596
6hmhpt_c[c]	6__hydroxymethyl dihydropterin	C7H9N5O2	0	c	cpd00954	CQQNNQTXUGLUEV-UHFFFAOYSA-N	C01300
6hmhptpp_c[c]	6__hydroxymethyl__dihydropterin pyrophosphate	C7H8N5O8P2	-3	c	cpd02920	FCQGJGLSOWZZON-UHFFFAOYSA-L	C04807
6m3hhACP_c[c]	6__methyl__3__hydroxy__heptanoyl__ACP	C19H35N2O9PRS	-1	c	cpd11551
6m3hoACP_c[c]	6__methyl__3__hydroxy__octanoyl__ACP	C20H37N2O9PRS	-1	c	cpd11501
6m3oACP_c[c]	6__methyl__3__oxo__octanoyl__ACP	C20H35N2O9PRS	-1	c	cpd11500
6m3ohACP_c[c]	6__methyl__3__oxo__heptanoyl__ACP	C19H33N2O9PRS	-1	c	cpd11550
6mhACP_c[c]	6__methyl__heptanoyl__ACP	C19H35N2O8PRS	-1	c	cpd11553
6moACP_c[c]	6__methyl__octanoyl__ACP	C20H37N2O8PRS	-1	c	cpd11503
6mth2eACP_c[c]	6__methyl__trans__hept__2__enoyl__ACP	C19H33N2O8PRS	-1	c	cpd11552
6mto2eACP_c[c]	6__methyl__trans__oct__2__enoyl__ACP	C20H35N2O8PRS	-1	c	cpd11502
6pgc_c[c]	6__Phospho__D__gluconate	C6H10O10P	-3	c	cpd00284	BIRSGZKFKXLSJQ-SQOUGZDYSA-K	C00345
6pgl_c[c]	6__phospho__D__glucono__1,5__lactone	C6H9O9P	-2	c	cpd00911	IJOJIVNDFQSGAB-SQOUGZDYSA-L	C01236
6pthp_c[c]	6__Pyruvoyl__5,6,7,8__tetrahydropterin	C9H11N5O3	0	c	cpd00622	WBJZXBUVECZHCE-UHFFFAOYSA-N	C00835
7m3hoACP_c[c]	7__methyl__3__hydroxy__octanoyl__ACP	C20H37N2O9PRS	-1	c	cpd11526
7me3oxoacp_c[c]	7__methyl__3__oxo__octanoyl__ACP	C20H35N2O9PRS	-1	c	cpd11525
7moACP_c[c]	7__methyl__octanoyl__ACP	C20H37N2O8PRS	-1	c	cpd11528
7mto2eACP_c[c]	7__methyl__trans__oct__2__enoyl__ACP	C20H35N2O8PRS	-1	c	cpd11527
8aonn_c[c]	8__Amino__7__oxononanoate	C9H17NO3	0	c	cpd00800	GUAHPAJOXVYFON-UHFFFAOYSA-N	C01092
8m3hdACP_c[c]	8__methyl__3__hydroxy__decanoyl__ACP	C22H41N2O9PRS	-1	c	cpd11505
8m3hnACP_c[c]	8__methyl__3__hydroxy__nonanoyl__ACP	C21H39N2O9PRS	-1	c	cpd11555
8m3odACP_c[c]	8__methyl__3__oxo__decanoyl__ACP	C22H39N2O9PRS	-1	c	cpd11504
8m3oxACP_c[c]	8__methyl__3__oxo__nonanoyl__ACP	C21H37N2O9PRS	-1	c	cpd11554
8mcACP_c[c]	8__methyl__nonanoyl__ACP	C21H39N2O8PRS	-1	c	cpd11557
8mdACP_c[c]	8__methyl__decanoyl__ACP	C22H41N2O8PRS	-1	c	cpd11507
8mtd2eACP_c[c]	8__methyl__trans__dec__2__enoyl__ACP	C22H39N2O8PRS	-1	c	cpd11506
8mtn2eACP_c[c]	8__methyl__trans__non__2__enoyl__ACP	C21H37N2O8PRS	-1	c	cpd11556
9m3hdACP_c[c]	9__methyl__3__hydroxy__decanoyl__ACP	C22H41N2O9PRS	-1	c	cpd11530
9m3odACP_c[c]	9__methyl__3__oxo__decanoyl__ACP	C22H39N2O9PRS	-1	c	cpd11529
9mdACP_c[c]	9__methyl__decanoyl__ACP	C22H41N2O8PRS	-1	c	cpd11532
9mtd2eACP_c[c]	9__methyl__trans__dec__2__enoyl__ACP	C22H39N2O8PRS	-1	c	cpd11531
10fthf_c[c]	10__Formyltetrahydrofolate	C20H21N7O7	-2	c	cpd00201	AUFGTPPARQZWDO-YPMHNXCESA-L	C00234
10m3ouACP_c[c]	10__methyl__3__oxo__undecanoyl__ACP	C23H41N2O9PRS	-1	c	cpd11558
10m3uACP_c[c]	10__methyl__3__hydroxy__undecanoyl__ACP	C23H43N2O9PRS	-1	c	cpd11559
10mdACP_c[c]	10__methyl__dodecanoyl__ACP	C24H45N2O8PRS	-1	c	cpd11511
10mtd2eACP_c[c]	10__methyl__trans__dodec__2__enoyl__ACP	C24H43N2O8PRS	-1	c	cpd11510
10mtu2eACP_c[c]	10__methyl__trans__undec__2__enoyl__ACP	C23H41N2O8PRS	-1	c	cpd11560
10muACP_c[c]	10__methyl__undecanoyl__ACP	C23H43N2O8PRS	-1	c	cpd11561
11m3hdACP_c[c]	11__methyl__3__hydroxy__dodecanoyl__ACP	C24H45N2O9PRS	-1	c	cpd11534
11m3odACP_c[c]	11__methyl__3__oxo__dodecanoyl__ACP	C24H43N2O9PRS	-1	c	cpd11533
11mdACP_c[c]	11__methyl__dodecanoyl__ACP	C24H45N2O8PRS	-1	c	cpd11536
11mtdeACP_c[c]	11__methyl__trans__dodec__2__enoyl__ACP	C24H43N2O8PRS	-1	c	cpd11535
12ddgly3p_c[c]	1_2__dianteisoheptadecanoyl__sn__glycerol_3__phosphate		-1	c
12dgr_SA_c[c]	1,2__Daicylglycerol (Saureus)	C1560H3065O42	0	c	cpd16060
12dgr120_c[c]	1,2__Diacyl__sn__glycerol (didodecanoyl, n__C12:0)	C27H52O5	0	c	cpd15306
12dgr140_c[c]	1,2__Diacyl__sn__glycerol (ditetradecanoyl, n__C14:0)	C31H60O5	0	c	cpd15307
12dgr141_c[c]	1,2__Diacyl__sn__glycerol (ditetradec__7__enoyl, n__C14:1)	C31H56O5	0	c	cpd15308
12dgr160_c[c]	1,2__Diacyl__sn__glycerol (dihexadecanoyl, n__C16:0)	C35H68O5	0	c	cpd15309
12dgr161_c[c]	1,2__Diacyl__sn__glycerol (dihexadec__9__enoyl, n__C16:1)	C35H64O5	0	c	cpd15310
12dgr180_c[c]	1,2__Diacyl__sn__glycerol (dioctadecanoyl, n__C18:0)	C39H76O5	0	c	cpd15311
12dgr181_c[c]	1,2__Diacyl__sn__glycerol (dioctadec__11__enoyl, n__C18:1)	C39H72O5	0	c	cpd15312
12dhsgly3p_c[c]	1_2__diisohexadecanoyl__sn__glycerol_3__phosphate		-1	c
12diasglyc_c[c]	1_2__Dianteisopentadecanoyl__sn__glycerol		0	c
12diasn3_c[c]	1_2__dianteisopentadecanoyl__sn__glycerol_3__phosphate		-1	c
12dihexsgly_c[c]	1_2__Diisohexadecanoyl__sn__glycerol		0	c
12diidgly3p_c[c]	1_2__diisotetradecanoyl__sn__glycerol_3__phosphate		-1	c
12diisgly_c[c]	1_2__Diisoheptadecanoyl__sn__glycerol		0	c
12disgly_c[c]	1_2__Dianteisoheptadecanoyl__sn__glycerol		0	c
12ditetgly_c[c]	1_2__Diisotetradecanoyl__sn__glycerol		0	c
12dpgly_c[c]	1_2__Diisopentadecanoyl__sn__glycerol		0	c
12dpsgly3p_c[c]	1_2__diisopentadecanoyl__sn__glycerol_3__phosphate		-1	c
12dsgly3p_c[c]	1_2__diisoheptadecanoyl__sn__glycerol_3__phosphate		-1	c
12m3htdACP_c[c]	12__methyl__3__hydroxy__tetra__decanoyl__ACP	C26H49N2O9PRS	-1	c	cpd11513
12m3otACP_c[c]	12__methyl__3__oxo__tridecanoyl__ACP	C25H45N2O9PRS	-1	c	cpd11562
12mdhtACP_c[c]	12__methyl__3__hydroxy__tridecanoyl__ACP	C25H47N2O9PRS	-1	c	cpd11563
12methedec_c[c]	12__methyl__tetra__decanoyl__ACP	C26H49N2O8PRS	-1	c	cpd11515
12methtetdec2_c[c]	12__methyl__trans__tetra__dec__2__enoyl__ACP	C26H47N2O8PRS	-1	c	cpd11514
12mtACP_c[c]	12__methyl__tridecanoyl__ACP	C25H47N2O8PRS	-1	c	cpd11565
12mtt2eACP_c[c]	12__methyl__trans__tridec__2__enoyl__ACP	C25H45N2O8PRS	-1	c	cpd11564
12napdol_c[c]	1_2__Naphthalenediol		0	c
12ppd__R_e[e]	(R)__Propane__1,2__diol	C3H8O2	0	e	cpd01861	DNIAPMSPPWPWGF-GSVOUGTGSA-N	C02912
12ppd__S_e[e]	(S)__Propane__1,2__diol	C3H8O2	0	e	cpd19024	DNIAPMSPPWPWGF-VKHMYHEASA-N	C02917
13dpg_c[c]	3__Phospho__D__glyceroyl phosphate	C3H4O10P2	-4	c	cpd00203	LJQLQCAXBUHEAZ-UWTATZPHSA-J	C00236
13m3htdACP_c[c]	13__methyl__3__hydroxy__tetra__decanoyl__ACP	C26H49N2O9PRS	-1	c	cpd11538
13m3otdACP_c[c]	13__methyl__3__oxo__tetra__decanoyl__ACP	C26H47N2O9PRS	-1	c	cpd11537
13mtdACP_c[c]	13__methyl__tetra__decanoyl__ACP	C26H49N2O8PRS	-1	c	cpd11540
13mttd2eACP_c[c]	13__methyl__trans__tetra__dec__2__enoyl__ACP	C26H47N2O8PRS	-1	c	cpd11539
14dhncoa_c[c]	1,4__dihydroxy__2__napthoyl__CoA	C32H38N7O19P3S	-3	c
14m3hdACP_c[c]	14__methyl__3__hydroxy__hexa__decanoyl__ACP	C28H53N2O9PRS	-1	c	cpd11517
14m3hpACP_c[c]	14__methyl__3__hydroxy__pentadecanoyl__ACP	C27H51N2O9PRS	-1	c	cpd11567
14m3ohdACP_c[c]	14__methyl__3__oxo__hexa__decanoyl__ACP	C28H51N2O9PRS	-1	c	cpd11516
14m3opACP_c[c]	14__methyl__3__oxo__pentadecanoyl__ACP	C27H49N2O9PRS	-1	c	cpd11566
14mhdACP_c[c]	14__methyl__hexa__decanoyl__ACP	C28H53N2O8PRS	-1	c	cpd11519
14mpACP_c[c]	14__methyl__pentadecanoyl__ACP	C27H51N2O8PRS	-1	c	cpd11569
14mthdeACP_c[c]	14__methyl__trans__hexa__dec__2__enoyl__ACP	C28H51N2O8PRS	-1	c	cpd11518
14mtp2eACP_c[c]	14__methyl__trans__pentadec__2__enoyl__ACP	C27H49N2O8PRS	-1	c	cpd11568
15dap_c[c]	1,5__Diaminopentane	C5H16N2	2	c	cpd01155	VHRGRCVQAFMJIZ-UHFFFAOYSA-P	C01672
15m3hdACP_c[c]	15__methyl__3__hydroxy__hexa__decanoyl__ACP	C28H53N2O9PRS	-1	c	cpd11542
15m3ohdACP_c[c]	15__methyl__3__oxo__hexa__decanoyl__ACP	C28H51N2O9PRS	-1	c	cpd11541
15methexeACP_c[c]	15__methyl__trans__hexa__dec__2__enoyl__ACP	C28H51N2O8PRS	-1	c	cpd11543
15mhdACP_c[c]	15__methyl__hexa__decanoyl__ACP	C28H53N2O8PRS	-1	c	cpd11544
23camp_c[c]	2',3'__Cyclic AMP	C10H11N5O6P	-1	c	cpd01570	KMYWVDDIPVNLME-KQYNXXCUSA-M	C02353
23ccmp_c[c]	2',3'__cyclic CMP	C9H11N3O7P	-1	c	cpd01571	NMPZCCZXCOMSDQ-XVFCMESISA-M	C02354
23ccmp_e[e]	2',3'__Cyclic CMP	C9H11N3O7P	-1	e	cpd01571	NMPZCCZXCOMSDQ-XVFCMESISA-M	C02354
23cgmp_c[c]	2',3'__cyclic GMP	C10H11N5O7P	-1	c	cpd03702	UASRYODFRYWBRC-UUOKFMHZSA-M	C06194
23cump_c[c]	2',3'__cyclic UMP	C9H10N2O8P	-1	c	cpd01572	HWDMHJDYMFRXOX-XVFCMESISA-M	C02355
23ddhb_c[c]	2,3__Dihydro__2,3__dihydroxybenzoate	C7H7O4	-1	c	cpd02566	INCSWYKICIYAHB-WDSKDSINSA-M	C04171
23dhdp_c[c]	2,3__Dihydrodipicolinate	C7H5NO4	-2	c	cpd02120	UWOCFOFVIBZJGH-YFKPBYRVSA-L	C03340
23dhmb_c[c]	(R)__2,3__Dihydroxy__3__methylbutanoate	C5H9O4	-1	c	cpd02498	JTEYKUFKXGDTEU-UHFFFAOYSA-M	C04039
23dhmp_c[c]	(R)__2,3__Dihydroxy__3__methylpentanoate	C6H11O4	-1	c	cpd02535	PDGXJDXVGMHUIR-UJURSFKZSA-M	C04104
23dmphol_c[c]	2,3__dimethyl__6__phytylbenzene__1,4__diol	C28H48O2	0	c	cpd14614	SUFZKUBNOVDJRR-WGEODTKDSA-N	C15883
25aics_c[c]	(S)__2__[5__Amino__1__(5__phospho__D__ribosyl)imidazole__4__carboxamido]succinate	C13H15N4O12P	-4	c	cpd02921	VDSCQGGPSPZSLA-JJNLEZRASA-L	C04811
25dhpp_c[c]	2,5__Diamino__6__hydroxy__4__(5'__phosphoribosylamino)__pyrimidine	C9H14N5O8P	-1	c	cpd00957	OCLCLRXKNJCOJD-UMMCILCDSA-L	C01304
25dthpp_c[c]	2,5__diamino__6__ribitylamino__4(3H)__pyrimidinone 5'__phosphate	C9H16N5O8P	0	c	cpd15807	ACIVVGBVOVHFPQ-RPDRRWSUSA-L	C18910
26dap__LL_c[c]	LL__2,6__Diaminoheptanedioate	C7H14N2O4	0	c
26dap__M_c[c]	meso__2,6__Diaminoheptanedioate	C7H14N2O4	0	c	cpd00516	GMKMEZVLHJARHF-SYDPRGILSA-N	C00680
26dap__M_e[e]	meso__2,6__Diaminoheptanedioate	C7H14N2O4	0	e	cpd00516	GMKMEZVLHJARHF-SYDPRGILSA-N	C00680
33hmeoxobut_c[c]	2__Oxo__3__hydroxyisovalerate	C5H7O4	-1	c	cpd02569	DNOPJXBPONYBLB-UHFFFAOYSA-M	C04181
34hpp_c[c]	3__(4__Hydroxyphenyl)pyruvate	C9H7O4	-1	c	cpd00868	KKADPXVIOXHVKN-UHFFFAOYSA-M	C01179
35oxcoa[c]	3__hydroxy__5__ oxohexanoyl__CoA	C27H40N7O19P3S	-4	c
44dneu_c[c]	4_4'__Diaponeurosporene		0	c
123oxtACP_c[c]	12__methyl__3__oxo__tetra__decanoyl__ACP	C26H47N2O9PRS	-1	c	cpd11512
a2as3p[c]	a 2__acyl__sn__glycerol 3__phosphate	C4H6O7PR	-2	c
aa_c[c]	acrylamide	C3H5NO	0	c	cpd01150	HRPVXLWXLXDGHG-UHFFFAOYSA-N	C01659
aacald_c[c]	Aminoacetaldehyde	C2H6NO	1	c	cpd04122	LYIIBVSRGJSHAV-UHFFFAOYSA-O	C06735
aacoa_c[c]	Acetoacetyl__CoA	C25H36N7O18P3S	-4	c	cpd00279	OJFDKHTZOUZBOS-CITAKDKDSA-J	C00332
aact_c[c]	Aminoacetone	C3H8NO	1	c	cpd01298	BCDGQXUMWHRQCB-UHFFFAOYSA-O	C01888
abt_c[c]	L__Arabinitol	C5H12O5	0	c	cpd00417	HEBKCHPVOIAQTA-IMJSIDKUSA-N	C00532
abt_e[e]	L__Arabinitol	C5H12O5	0	c	cpd00417	HEBKCHPVOIAQTA-IMJSIDKUSA-N	C00532
ac_c[c]	Acetate	C2H3O2	-1	c	cpd00029	QTBSBXVTEAMEQO-UHFFFAOYSA-M	C00033
ac_e[e]	Acetate	C2H3O2	-1	e	cpd00029	QTBSBXVTEAMEQO-UHFFFAOYSA-M	C00033
acac_e[e]	Acetoacetate	C4H5O3	-1	e	cpd00142	WDJHALXBUFZDSR-UHFFFAOYSA-M	C00164
acACP_c[c]	Acetyl__ACP	C13H23N2O8PRS	0	c	cpd11494		C03939
acadl_c[c]	Acetyl_adenylate		-1	c
acald_c[c]	Acetaldehyde	C2H4O	0	c	cpd00071	IKHGUXGNUITLKF-UHFFFAOYSA-N	C00084
accoa_c[c]	Acetyl__CoA	C23H34N7O17P3S	-4	c	cpd00022	ZSLZBFCDCINBPY-ZSJPKINUSA-J	C00024
acg5p_c[c]	N__Acetyl__L__glutamyl 5__phosphate	C7H9NO8P	-3	c	cpd02552	FCVIHFVSXHOPSW-YFKPBYRVSA-K	C04133
acg5sa_c[c]	N__Acetyl__L__glutamate 5__semialdehyde	C7H10NO4	-1	c	cpd00918	BCPSFKBPHHBDAI-LURJTMIESA-M	C01250
acgal_c[c]	N__Acetyl__D__galactosamine	C8H15NO6	0	c	cpd00832	OVRNDRQMDRJTHS-KEWYIRBNSA-N	C01132
acgal_e[e]	N__Acetyl__D__galactosamine	C8H15NO6	0	e	cpd00832	OVRNDRQMDRJTHS-KEWYIRBNSA-N	C01132
acgam_c[c]	N__Acetyl__D__glucosamine	C8H15NO6	0	c	cpd00122	OVRNDRQMDRJTHS-RTRLPJTCSA-N	C00140
acgam_e[e]	N__Acetyl__D__glucosamine	C8H15NO6	0	e	cpd00122	OVRNDRQMDRJTHS-RTRLPJTCSA-N	C00140
acgam1p_c[c]	N__Acetyl__D__glucosamine 1__phosphate	C8H14NO9P	-2	c	cpd02611	FZLJPEPAYPUMMR-RTRLPJTCSA-L	C04256
acgam6p_c[c]	N__Acetyl__D__glucosamine 6__phosphate	C8H14NO9P	-2	c	cpd00293	BRGMHAYQAZFZDJ-RTRLPJTCSA-L	C00357
acglu_c[c]	N__Acetyl__L__glutamate	C7H9NO5	-2	c	cpd00477	RFMMMVDNIPUKGG-YFKPBYRVSA-L	C00624
acgly[c]	1__alkenyl__2__acylglycerol	C6H8O4R2	0	c	cpd12322		C03454
achms_c[c]	O__Acetyl__L__homoserine	C6H11NO4	0	c	cpd00790	FCXZBWSIAGGPCB-YFKPBYRVSA-N	C01077
acmalt_c[c]	Acetyl__maltose	C14H24O12	0	c	cpd01441	IJVLHLCOMOKFHH-DURRTVQMSA-N	C02130
acmam_c[c]	N__Acetyl__D__muramoate	C11H18NO8	-1	c	cpd01757	MNLRQHMNZILYPY-MKFCKLDKSA-M	C02713
acmama_c[c]	N__Acetyl__D__muramoyl__L__alanine	C14H23N2O9	-1	c	cpd01923	ICMUIFDBEVJCQA-GQQBCVOHSA-M	C02999
acmana_c[c]	N__Acetyl__D__mannosamine	C8H15NO6	0	c	cpd00492	OVRNDRQMDRJTHS-ZTVVOAFPSA-N	C00645
acmana_e[e]	N__Acetyl__D__mannosamine	C8H15NO6	0	e	cpd00492	OVRNDRQMDRJTHS-ZTVVOAFPSA-N	C00645
acmana_p[p]	N__Acetyl__D__mannosamine	C8H15NO6	0	p	cpd00492	OVRNDRQMDRJTHS-ZTVVOAFPSA-N	C00645
acmanap_c[c]	N__Acetyl__D__mannosamine 6__phosphate	C8H14NO9P	-2	c	cpd02612	BRGMHAYQAZFZDJ-ZTVVOAFPSA-L	C04257
acmum6p_c[c]	N__acetylmuramate 6__phosphate	C11H17NO11P	-3	c	cpd15391	NMEMTQKUEVNSPV-MKFCKLDKSA-K	C16698
acnam_c[c]	N__Acetylneuraminate	C11H18NO9	-1	c	cpd00232	SQVRNKJHWKZAKO-LUWBGTNYSA-M	C00270
acnam_e[e]	N__Acetylneuraminate	C11H18NO9	-1	e	cpd00232	SQVRNKJHWKZAKO-LUWBGTNYSA-M	C00270
acoa_c[c]	Acyl__CoA	C22H31N7O17P3RS	-4	c	cpd11611		C00040
acon__C_c[c]	cis__Aconitate	C6H3O6	-3	c	cpd00331	GTZCVFVGUGFEME-IWQZZHSRSA-K	C00417
acorn_c[c]	N2__Acetyl__L__ornithine	C7H14N2O3	0	c	cpd00342	JRLGPAXAGHMNOL-LURJTMIESA-N	C00437
ACP_c[c]	acyl carrier protein	C11H21N2O7PRS	-1	c	cpd11493		C00229
acryl_c[c]	Acrylate	C3H4O2	-1	c	cpd00400	NIXOWILDQLNWCW-UHFFFAOYSA-M	C00511
acser_c[c]	O__Acetyl__L__serine	C5H9NO4	0	c	cpd00722	VZXPDPZARILFQX-BYPYZUCNSA-N	C00979
actACP_c[c]	Acetoacetyl__ACP	C15H25N2O9PRS	0	c	cpd11488		C05744
actn__R_c[c]	(R)__Acetoin	C4H8O2	0	c	cpd19008	ROWKJAVDOGWPAT-GSVOUGTGSA-N	C00810
actn__R_e[e]	(R)__Acetoin	C4H8O2	0	c	cpd19008	ROWKJAVDOGWPAT-GSVOUGTGSA-N	C00810
actp_c[c]	Acetyl phosphate	C2H3O5P	-2	c	cpd00196	LIPOUNRJVLNBCD-UHFFFAOYSA-L	C00227
ad_c[c]	acetamide	C2H5NO	0	c	cpd03734	DLFVBJFMPXGRIB-UHFFFAOYSA-N	C06244
ad_e[e]	acetamide	C2H5NO	0	c	cpd03734	DLFVBJFMPXGRIB-UHFFFAOYSA-N	C06244
adcobdam_c[c]	Adenosyl cobyrinate diamide	C55H68CoN11O15	-4	c	cpd03916	OCNLJCZKGHKJGF-QOCQOLRHSA-N	C06506
adcobhex_c[c]	adenosyl__cobyric acid	C55H76CoN15O11	0	c	cpd03917		C06507
ade_c[c]	Adenine	C5H5N5	0	c	cpd00128	GFFGJBXGBJISGV-UHFFFAOYSA-N	C00147
ade_e[e]	Adenine	C5H5N5	0	e	cpd00128	GFFGJBXGBJISGV-UHFFFAOYSA-N	C00147
adhlam_c[c]	S__Acetyldihydrolipoamide	C10H19NO2S2	0	c	cpd00836	ARGXEXVCHMNAQU-UHFFFAOYSA-N	C01136
adn_c[c]	Adenosine	C10H13N5O4	0	c	cpd00182	OIRDTQYFTABQOQ-KQYNXXCUSA-N	C00212
adn_e[e]	Adenosine	C10H13N5O4	0	e	cpd00182	OIRDTQYFTABQOQ-KQYNXXCUSA-N	C00212
adp_c[c]	ADP	C10H12N5O10P2	-3	c	cpd00008	XTWYTFMLZFPYCI-KQYNXXCUSA-L	C00008
adpglc_c[c]	ADPglucose	C16H23N5O15P2	-2	c	cpd00387	WFPZSXYXPSUOPY-ROYWQJLOSA-L	C00498
adphep__DD_c[c]	ADP__D__glycero__D__manno__heptose	C17H25N5O16P2	-2	c	cpd03830	KMSFWBYFWSKGGR-FQBROAFUSA-L	C06397
adphep__LD_c[c]	ADP__L__glycero__D__manno__heptose	C17H25N5O16P2	-2	c	cpd03831	KMSFWBYFWSKGGR-DTBZDYEHSA-L	C06398
adprib_c[c]	ADPribose	C15H21N5O14P2	-2	c	cpd00251		C00301
agm_e[e]	Agmatine	C5H16N4	2	e	cpd00152	QYPPJABKJHAVHS-UHFFFAOYSA-P	C00179
ah6p__D_c[c]	Arabino__3__hexulose__6__P	C6H11O9P	-1	c
ahcys_c[c]	S__Adenosyl__L__homocysteine	C14H20N6O5S	0	c	cpd00019	ZJUKTBDSGOFHSH-WFMPWKQPSA-N	C00021
ahdt_c[c]	2__Amino__4__hydroxy__6__(erythro__1,2,3__trihydroxypropyl)dihydropteridine triphosphate	C9H12N5O13P3	-4	c	cpd02978	DGGUVLXVLHAAGT-XINAWCOVSA-K	C04895
aicar_c[c]	5__Amino__1__(5__Phospho__D__ribosyl)imidazole__4__carboxamide	C9H13N4O8P	-2	c	cpd02851	NOTGFIUVDGNKRI-UUOKFMHZSA-L	C04677
air_c[c]	5__amino__1__(5__phospho__D__ribosyl)imidazole	C8H12N3O7P	-1	c	cpd02140	PDACUKOKVHBVHJ-XVFCMESISA-M	C03373
akg_c[c]	2__Oxoglutarate	C5H4O5	-2	c	cpd00024	KPGXRSRHYNQIFN-UHFFFAOYSA-L	C00026
akg_e[e]	2__Oxoglutarate	C5H4O5	-2	e	cpd00024	KPGXRSRHYNQIFN-UHFFFAOYSA-L	C00026
ala__B_c[c]	beta__Alanine	C3H7NO2	0	c	cpd00085	UCMIRNVEIXFBKS-UHFFFAOYSA-N	C00099
ala__D_c[c]	D__Alanine	C3H7NO2	0	c	cpd00117	QNAYBMKLOCPYGJ-UWTATZPHSA-N	C00133
ala__D_e[e]	D__Alanine	C3H7NO2	0	e	cpd00117	QNAYBMKLOCPYGJ-UWTATZPHSA-N	C00133
ala__L_asp__L_c[c]	ala__L__asp__L	C7H11N2O5	-1	c	cpd11593	XAEWTDMGFGHWFK-IMJSIDKUSA-M
ala__L_asp__L_e[e]	ala__L__asp__L	C7H11N2O5	-1	e	cpd11593	XAEWTDMGFGHWFK-IMJSIDKUSA-M
ala__L_c[c]	L__Alanine	C3H7NO2	0	c	cpd00035	QNAYBMKLOCPYGJ-REOHCLBHSA-N	C00041
ala__L_e[e]	L__Alanine	C3H7NO2	0	e	cpd00035	QNAYBMKLOCPYGJ-REOHCLBHSA-N	C00041
ala__L_glu__L_c[c]	ala__L__glu__L	C8H13N2O5	-1	c	cpd11586
ala__L_glu__L_e[e]	ala__L__glu__L	C8H13N2O5	-1	e	cpd11586
ala__L_thr__L_c[c]	ala__L__Thr__L	C7H14N2O4	0	c	cpd11582
ala__L_thr__L_e[e]	ala__L__Thr__L	C7H14N2O4	0	e	cpd11582
ala_gln_c[c]	Ala__Gln	C8H15N3O4	0	c	cpd11587	HJCMDXDYPOUFDY-WHFBIAKZSA-N
ala_gln_e[e]	Ala__Gln	C8H15N3O4	0	e	cpd11587	HJCMDXDYPOUFDY-WHFBIAKZSA-N
ala_his_c[c]	Ala__His	C9H14N4O3	0	c	cpd11584	XZWXFWBHYRFLEF-FSPLSTOPSA-N
ala_his_e[e]	Ala__His	C9H14N4O3	0	e	cpd11584	XZWXFWBHYRFLEF-FSPLSTOPSA-N
ala_leu_c[c]	Ala__Leu	C9H18N2O3	0	c	cpd11583	RDIKFPRVLJLMER-BQBZGAKWSA-N
ala_leu_e[e]	Ala__Leu	C9H18N2O3	0	e	cpd11583	RDIKFPRVLJLMER-BQBZGAKWSA-N
alaACP_c[c]	D__alanyl__[D__alanyl carrier protein]	C14H27N3O8PRS	1	c
alaala_c[c]	D__Alanyl__D__alanine	C6H12N2O3	0	c	cpd00731	DEFJQIDDEAULHB-QWWZWVQMSA-N	C00993
alac__S_c[c]	(S)__2__Acetolactate	C5H7O4	-1	c	cpd00668	NMDWGEGFJUBKLB-UHFFFAOYSA-M	C00900
alagly_c[c]	L__alanylglycine	C5H10N2O3	0	c	cpd11585	CXISPYVYMQWFLE-VKHMYHEASA-N
alagly_e[e]	L__alanylglycine	C5H10N2O3	0	e	cpd11585	CXISPYVYMQWFLE-VKHMYHEASA-N
alatrna_c[c]	L__Alanyl__tRNA(Ala)	C3H6NOR	1	c	cpd11770		C00886
all__D_e[e]	D__Allose	C6H12O6	0	e	cpd01055	WQZGKKKJIJFFOK-IVMDWMLBSA-N	C01487
allphn_c[c]	Allophanate	C2H3N2O3	-1	c	cpd00742	AVWRKZWQTYIKIY-UHFFFAOYSA-M	C01010
alltn_e[e]	Allantoin	C4H6N4O3	0	e	cpd01092	MLVVTNIFHMERMU-UHFFFAOYSA-L	C01551
alpro_c[c]	S__Aminomethyldihydrolipoylprotein	CH6NS2X	1	c	cpd11830		C01242
amdglc_c[c]	alpha__Methyl__D__glucoside	C7H14O6	0	c	cpd15584	HOVAGTYPODGVJG-ZFYZTMLRSA-N
amet_c[c]	S__Adenosyl__L__methionine	C15H23N6O5S	1	c	cpd00017	MEFKEPWMEQBLKI-AIRLBKTGSA-O	C00019
amob_c[c]	S__Adenosyl__4__methylthio__2__oxobutanoate	C15H19N5O6S	0	c	cpd02701	UOKVQQMBGVMXPU-CJPDYEHRSA-N	C04425
amp_c[c]	AMP	C10H12N5O7P	-2	c	cpd00018	UDMBCSSLTHHNCD-KQYNXXCUSA-L	C00020
amp_e[e]	AMP	C10H12N5O7P	-2	e	cpd00018	UDMBCSSLTHHNCD-KQYNXXCUSA-L	C00020
anipcard_c[c]	Anteisopentadecanoylcardiolipin_B._subtilis		-2	c
ant24ds_c[c]	Anteisoheptadecanoyllipoteichoic_acid_n=24__linked__D__alanine_substituted		-24	c
ant24glcs_c[c]	Anteisopentadecanoyllipoteichoic_acid_n=24__linked__glucose_substituted		-24	c
ant24Nacds_c[c]	Anteisoheptadecanoyllipoteichoic_acid_n=24__linked__N__acetyl__D__glucosamine		-24	c
ant24u_c[c]	Anteisoheptadecanoyllipoteichoic_acid_n=24__linked__unsubstituted		-24	c
antcard_c[c]	Anteisoheptadecanoylcardiolipin_B._subtilis		-2	c
anth_c[c]	Anthranilate	C7H6NO2	-1	c	cpd00093	RWZYAGGXGHYGMB-UHFFFAOYSA-M	C00108
antl24ds_c[c]	Anteisopentadecanoyllipoteichoic_acid_n=24__linked__D__alanine_substituted		-23	c
antla24s_c[c]	Anteisoheptadecanoyllipoteichoic_acid_n=24__linked__glucose_substituted		-24	c
antp24s_c[c]	Anteisopentadecanoyllipoteichoic_acid_n=24__linked__N__acetyl__D__glucosamine		-24	c
antp24u_c[c]	Anteisopentadecanoyllipoteichoic_acid_n=24__linked__unsubstituted		-24	c
apoACP_c[c]	apoprotein [acyl carrier protein]	RHO	0	c	cpd12370		C03688
aproa_c[c]	3__Aminopropanal	C3H8NO	0	c	cpd01504	PCXDJQZLDDHMGX-UHFFFAOYSA-O	C05665
aprut_c[c]	N__Acetylputrescine	C6H15N2O	0	c	cpd01758	KLZGKIDSEJWEDW-UHFFFAOYSA-O	C02714
aps_c[c]	Adenosine 5'__phosphosulfate	C10H12N5O10PS	-2	c	cpd00193	IRLPACMLTUPBCL-KQYNXXCUSA-L	C00224
arab__L_c[c]	L__Arabinose	C5H10O5	0	c	cpd00224	SRBFZHDQGSBBOR-HWQSCIPKSA-N	C00259
arab__L_e[e]	L__Arabinose	C5H10O5	0	e	cpd00224	SRBFZHDQGSBBOR-HWQSCIPKSA-N	C00259
arbt_c[c]	hydroquinone O__beta__D__glucopyranoside	C12H16O7	0	c	cpd03696	BJRNKVDFDLYUGJ-RMPHRYRLSA-N	C06186
arbt_e[e]	Arbutin	C12H16O7	0	e	cpd03696	BJRNKVDFDLYUGJ-RMPHRYRLSA-N	C06186
arbt6p_c[c]	Arbutin 6__phosphate	C12H15O10P	-2	c	cpd03697	FBHYCDOVYMVLEN-RMPHRYRLSA-L	C06187
arg__L_c[c]	L__Arginine	C6H15N4O2	1	c	cpd00051	ODKSFYDXXFIFQN-BYPYZUCNSA-O	C00062
arg__L_e[e]	L__Arginine	C6H15N4O2	1	e	cpd00051	ODKSFYDXXFIFQN-BYPYZUCNSA-O	C00062
argsuc_c[c]	N(omega)__(L__Arginino)succinate	C10H17N4O6	-1	c	cpd02152	KDZOASGQNOPSCU-WDSKDSINSA-M	C03406
argtrna_c[c]	L__Arginyl__tRNA(Arg)	C6H14N4OR	2	c	cpd12036		C02163
arsbet_c[c]	ARSENOBETAINE	C5H11AsO2	0	c	cpd11597	SPTHHTGLGVZZRH-UHFFFAOYSA-N	C19331
arsbet_e[e]	ARSENOBETAINE	C5H11AsO2	0	e	cpd11597	SPTHHTGLGVZZRH-UHFFFAOYSA-N	C19331
ascb6p_c[c]	L__ascorbate__6__phosphate	C6H7O9P	-3	c	cpd14905		C16186
asn__L_c[c]	L__Asparagine	C4H8N2O3	0	c	cpd00132	DCXYFEDJOCDNAF-REOHCLBHSA-N	C00152
asn__L_e[e]	L__Asparagine	C4H8N2O3	0	e	cpd00132	DCXYFEDJOCDNAF-REOHCLBHSA-N	C00152
asntrna_c[c]	L__Asparaginyl__tRNA(Asn)	C14H24N2O12PR2	1	c	cpd12313		C03402
aso3_c[c]	arsenite	AsO3	-1	c	cpd04098	AQLMHYSWFMLWBS-UHFFFAOYSA-N	C06697
aso3_e[e]	arsenite	AsO3	-1	e	cpd04098	AQLMHYSWFMLWBS-UHFFFAOYSA-N	C06697
aso4_c[c]	arsenate	AsO4	-2	c	cpd01048	DJHGAFSJWGLOIV-UHFFFAOYSA-L	C01478
aso4_e[e]	arsenate	AsO4	-2	e	cpd01048	DJHGAFSJWGLOIV-UHFFFAOYSA-L	C01478
asp__L_c[c]	L__Aspartate	C4H6NO4	-1	c	cpd00041	CKLJMWTZIZZHCS-REOHCLBHSA-M	C00049
asp__L_e[e]	L__Aspartate	C4H6NO4	-1	e	cpd00041	CKLJMWTZIZZHCS-REOHCLBHSA-M	C00049
aspsa_c[c]	L__Aspartate 4__semialdehyde	C4H7NO3	0	c	cpd00346	HOSWPDPVFBCLSY-VKHMYHEASA-N	C00441
asptrna_c[c]	L__Aspartyl__tRNA(Asp)	C4H5NO3R	0	c	cpd12226		C02984
atp_c[c]	ATP	C10H12N5O13P3	-4	c	cpd00002	ZKHQWZAMYRWXGA-KQYNXXCUSA-K	C00002
b2coa_c[c]	Crotonoyl__CoA	C25H36N7O17P3S	-4	c	cpd00650		C00877
b12_e[e]	Vitamin_B12		6	e
benzcoa_c[c]	Benzoyl__CoA	C28H40N7O17P3S	-4	c	cpd00401	VEVJTUNLALKRNO-TYHXJLICSA-J	C00512
betald_c[c]	Betaine aldehyde	C5H12NO	1	c	cpd00447	SXKNCCSPZDCRFD-UHFFFAOYSA-N	C00576
bgly_c[c]	N__Benzoylglycine	C9H8NO3	-1	c	cpd01114	QIAFMBKCNZACKA-UHFFFAOYSA-M	C01586
btbet_c[c]	Butyro__betaine	C8H18NO	1	c	cpd08306	NFIMAPQYTHEQEY-UHFFFAOYSA-N	C11459
btbet_e[e]	Butyro__betaine	C8H18NO	1	e	cpd08306	NFIMAPQYTHEQEY-UHFFFAOYSA-N	C11459
btcoa_c[c]	Butanoyl__CoA	C25H38N7O17P3S	-4	c	cpd00120		C00136
btd_RR_c[c]	R R 2 3 Butanediol C4H10O2	C4H10O2	0	c	cpd01947	OWBTYPJTUOEWEK-QWWZWVQMSA-N	C03044
btd_RR_e[e]	R R 2 3 Butanediol C4H10O2	C4H10O2	0	e	cpd01947	OWBTYPJTUOEWEK-QWWZWVQMSA-N	C03044
btn_c[c]	Biotin	C10H15N2O3S	-1	c	cpd00104	YBJHBAHKTGYVGT-ZKWXMUAHSA-M	C00120
btn_e[e]	Biotin	C10H15N2O3S	-1	e	cpd00104	YBJHBAHKTGYVGT-ZKWXMUAHSA-M	C00120
but_e[e]	Butyrate (n__C4:0)	C4H7O2	-1	e	cpd00211	FERIUCNNQQJTOY-UHFFFAOYSA-M	C00246
but2eACP_c[c]	But__2__enoyl__[acyl__carrier protein]	C15H25N2O8PRS	-1	c	cpd11465		C04246
butACP_c[c]	Butyryl__ACP (n__C4:0ACP)	C15H27N2O8PRS	0	c	cpd11464		C05745
butso3_e[e]	butanesulfonate	C4H9O3S	-1	e	cpd11596	QDHFHIQKOVNCNC-UHFFFAOYSA-M
bz_c[c]	Benzoate	C7H5O2	-1	c	cpd00153	HJCMDXDYPOUFDY-WHFBIAKZSA-N	C00180
bzmd_c[c]	benzamide	C7H7NO	0	c	cpd06707	KXDAEFPNCMNJSK-UHFFFAOYSA-N	C09815
c12dihgly_c[c]	CDP__1_2__dianteisoheptadecanoylglycerol		-2	c
c12diidgly_c[c]	CDP__1_2__diisohexadecanoylglycerol		-2	c
c12diigly_c[c]	CDP__1_2__diisoheptadecanoylglycerol		-2	c
c12dipgly_c[c]	CDP__1_2__diisopentadecanoylglycerol		-2	c
c12ditgly_c[c]	CDP__1_2__diisotetradecanoylglycerol		-2	c
c12dpdgly_c[c]	CDP__1_2__dianteisopentadecanoylglycerol		-2	c
c15811_c[c]	C15811	C4H6N2O2R2S	0	c	cpd14547		C15811
c15812_c[c]	C15812	C4H6N2O2R2S2	0	c	cpd14548		C15812
ca2_c[c]	Calcium	Ca	2	c	cpd00063	BHPQYMZQTOCNFJ-UHFFFAOYSA-N	C00076
ca2_e[e]	Calcium	Ca	2	e	cpd00063	BHPQYMZQTOCNFJ-UHFFFAOYSA-N	C00076
camp_c[c]	cAMP	C10H11N5O6P	-1	c	cpd00446	IVOMOUWHDPKRLL-KQYNXXCUSA-M	C00575
carP_c[c]	Carboxybiotin__carboxyl__carrier_protein		-1	c
catechol_c[c]	Catechol	C6H6O2	0	c	cpd00077	YCIMNLLNPGFGHC-UHFFFAOYSA-N	C00090
cbasp_c[c]	N__Carbamoyl__L__aspartate	C5H6N2O5	-2	c	cpd00343	HLKXYZVTANABHZ-REOHCLBHSA-L	C00438
cbl1_e[e]	Cob(I)alamin	C62H88CoN13O14P	-1	e	cpd00635	OMAOKVYASDIYQG-FSANSEACSA-N	C00853
cbl2_e[e]	cob(II)alamin	C62H88N13O14PCo	0	e	cpd00423	ASARMUCNOOHMLO-FSANSEACSA-N	C00541
cbp_c[c]	Carbamoyl phosphate	CH2NO5P	-2	c	cpd00146	FFQKYPRQEYGKAF-UHFFFAOYSA-L	C00169
cchoxod_c[c]	2__Hydroxy__6__keto__2,4__heptadienoate	C7H7O4	-1	c	cpd03715	QCMZXHSLOAXYPK-UHFFFAOYSA-M	C06210
cd2_e[e]	Cadmium	Cd	2	e	cpd01012	BDOSMKKIYDKNTQ-UHFFFAOYSA-N	C01413
cdp_c[c]	CDP	C9H12N3O11P2	-3	c	cpd00096	ZWIADYZPOWUWEW-XVFCMESISA-L	C00112
cdpdag_SA_c[c]	CDPdiacylglycerol (Saureus)	C2010H3615N150O542P100	-100	c	cpd16067
cdpdddecg_c[c]	CDP__1,2__didodecanoylglycerol	C36H63N3O15P2	-2	c	cpd15417
cdpdhdec9eg_c[c]	CDP__1,2__dihexadec__9__enoylglycerol	C44H75N3O15P2	-2	c	cpd15418
cdpdhdecg_c[c]	CDP__1,2__dihexadecanoylglycerol	C44H79N3O15P2	-2	c	cpd15419
cdpdodec11eg_c[c]	CDP__1,2__dioctadec__11__enoylglycerol	C48H83N3O15P2	-2	c	cpd15420
cdpdodecg_c[c]	CDP__1,2__dioctadecanoylglycerol	C48H87N3O15P2	-2	c	cpd15421	PDCWLWQTNQCGRI-IGIWICMZSA-L
cdpdtdec7eg_c[c]	CDP__1,2__ditetradec__7__enoylglycerol	C40H67N3O15P2	-2	c	cpd15422
cdpdtdecg_c[c]	CDP__1,2__ditetradecanoylglycerol	C40H71N3O15P2	-2	c	cpd15423
cdpglyc_c[c]	CDPglycerol	C12H19N3O13P2	-2	c	cpd00402		C00513
cdprib_c[c]	CDP__ribitol	C14H23N3O15P2	-2	c	cpd00584	DPJKHFICSGCNIR-HRENORGGSA-L	C00789
cellb_c[c]	cellobiose	C12H22O11	0	c	cpd00158	GUBGYTABKSRVRQ-CUHNMECISA-N	C00185
cellb_e[e]	cellobiose	C12H22O11	0	e	cpd00158	GUBGYTABKSRVRQ-CUHNMECISA-N	C00185
cgly_c[c]	Cys__Gly	C5H10N2O3S	0	c	cpd01017	ZUKPVRWZDMRIEO-VKHMYHEASA-N	C01419
cgly_e[e]	Cys__Gly	C5H10N2O3S	0	e	cpd01017	ZUKPVRWZDMRIEO-VKHMYHEASA-N	C01419
chol_c[c]	Choline	C5H14NO	1	c	cpd00098	OEYIOHPDSNJKLS-UHFFFAOYSA-N	C00114
chol_e[e]	Choline	C5H14NO	1	e	cpd00098	OEYIOHPDSNJKLS-UHFFFAOYSA-N	C00114
cholate_c[c]	Cholate	C24H39O5	-1	c	cpd00526	BHQCQFFYRZLCQQ-OELDTZBJSA-M	C00695
chols_c[c]	Choline sulfate	C5H13NO4S	0	c	cpd00681	WXCQAWGXWVRCGP-UHFFFAOYSA-N	C00919
chols_e[e]	Choline sulfate	C5H13NO4S	0	e	cpd00681	WXCQAWGXWVRCGP-UHFFFAOYSA-N	C00919
chor_c[c]	chorismate	C10H8O6	-2	c	cpd00216	WTFXTQVDAKGDEY-HTQZYQBOSA-L	C00251
Cit__Mg_c[c]	Citrate__Mg	C6H5O7Mg	-1	c	cpd16062
Cit__Mg_e[e]	Citrate__Mg	C6H5O7Mg	0	e	cpd16062
cit_c[c]	Citrate	C6H5O7	-3	c	cpd00137	KRKNYBCHXYNGOX-UHFFFAOYSA-K	C00158
cit_e[e]	Citrate	C6H5O7	-3	e	cpd00137	KRKNYBCHXYNGOX-UHFFFAOYSA-K	C00158
citr__L_c[c]	L__Citrulline	C6H13N3O3	0	c	cpd00274	RHGKLRLOHDJJDR-BYPYZUCNSA-N	C00327
citr__L_e[e]	L__Citrulline	C6H13N3O3	0	c	cpd00274	RHGKLRLOHDJJDR-BYPYZUCNSA-N	C00327
cl_c[c]	Chloride	Cl	-1	c	cpd00099	VEXZGXHMUGYJMC-UHFFFAOYSA-M	C00698
cl_e[e]	Chloride	Cl	-1	e	cpd00099	VEXZGXHMUGYJMC-UHFFFAOYSA-M	C00698
clpn_SA_c[c]	Cardiolipin (Saureus)	C3270H6330O434P100	-100	c	cpd16068
clpn160_c[c]	cardiolipin (tetrahexadecanoyl, n__C16:0)	C73H140O17P2	-2	c	cpd15428	GRTNLBQYBYZCCM-ULKDXPJMSA-L
cmp_c[c]	CMP	C9H12N3O8P	-2	c	cpd00046	IERHLVCPSMICTF-XVFCMESISA-L	C00055
co2_c[c]	CO2	CO2	0	c	cpd00011	CURLTUGMZLYLDI-UHFFFAOYSA-N	C00011
co2_e[e]	CO2	CO2	0	e	cpd00011	CURLTUGMZLYLDI-UHFFFAOYSA-N	C00011
coa_c[c]	Coenzyme A	C21H32N7O16P3S	-4	c	cpd00010	RGJOEKWQDUBAIZ-IBOSZNHHSA-J	C00010
cobalt2_c[c]	Co2+	Co	2	c	cpd00149	XLJKHNWPARRRJB-UHFFFAOYSA-N	C00175
cobalt2_e[e]	Co2+	Co	2	e	cpd00149	XLJKHNWPARRRJB-UHFFFAOYSA-N	C00175
cpp3_c[c]	Coproporphyrin III	C36H38N4O8	-5	c	cpd03418	UYRFVESWKZAVNF-UJJXFSCMSA-J	C05770
cpppg1_c[c]	Coproporphyrinogen I	C36H40N4O8	-4	c	cpd03416	WIUGGJKHYQIGNH-UHFFFAOYSA-J	C05768
cpppg3_c[c]	Coproporphyrinogen III	C36H40N4O8	-4	c	cpd02083	NIUVHXTXUXOFEB-UHFFFAOYSA-J	C03263
crn_c[c]	L__Carnitine	C7H15NO3	0	c	cpd00266	PHIQHXFUZVPYII-ZCFIWIBFSA-N	C00318
crn_e[e]	L__Carnitine	C7H15NO3	0	e	cpd00266	PHIQHXFUZVPYII-ZCFIWIBFSA-N	C00318
csn_c[c]	Cytosine	C4H5N3O	0	c	cpd00307	OPTASPLRGRRNAP-UHFFFAOYSA-N	C00380
csn_e[e]	Cytosine	C4H5N3O	0	e	cpd00307	OPTASPLRGRRNAP-UHFFFAOYSA-N	C00380
ctbt_c[c]	crotonobetaine	C7H13NO2	0	c	cpd08305	LPHLEOXDGOXACA-AATRIKPKSA-N	C11458
ctbt_e[e]	crotono__betaine	C7H13NO2	0	e	cpd08305	LPHLEOXDGOXACA-AATRIKPKSA-N	C11458
ctp_c[c]	CTP	C9H12N3O14P3	-4	c	cpd00052	PCDQPRRSZKQHHS-XVFCMESISA-K	C00063
cu2_c[c]	Cu2+	Cu	2	c	cpd00058	RYGMFSIKBFXOCR-UHFFFAOYSA-N	C00070
cu2_e[e]	Cu2+	Cu	2	e	cpd00058	RYGMFSIKBFXOCR-UHFFFAOYSA-N	C00070
cyoala_c[c]	L__3__Cyanoalanine	C4H6N2O2	0	c	cpd01651	BXRLWGXPSRYJDZ-VKHMYHEASA-N	C02512
cys__D_e[e]	D__Cysteine	C3H7NO2S	0	e	cpd00587	XUJNEKJLAYXESH-UWTATZPHSA-N	C00793
cys__L_c[c]	L__Cysteine	C3H7NO2S	0	c	cpd00084	XUJNEKJLAYXESH-REOHCLBHSA-N	C00097
cys__L_e[e]	L__Cysteine	C3H7NO2S	0	e	cpd00084	XUJNEKJLAYXESH-REOHCLBHSA-N	C00097
cyst__L_c[c]	L__Cystathionine	C7H14N2O4S	0	c	cpd19019	ILRYLPWNYFXEMH-WHFBIAKZSA-N	C02291
cystrna_c[c]	L__Cysteinyl__tRNA(Cys)	C3H6NOSR	1	c	cpd12255		C03125
cytd_c[c]	Cytidine	C9H13N3O5	0	c	cpd00367	UHDGCWIWMRVCDJ-XVFCMESISA-N	C00475
cytd_e[e]	Cytidine	C9H13N3O5	0	e	cpd00367	UHDGCWIWMRVCDJ-XVFCMESISA-N	C00475
dad__2_c[c]	Deoxyadenosine	C10H13N5O3	0	c	cpd00438	OLXZPDWKRNYJJZ-RRKCRQDMSA-N	C00559
dad__2_e[e]	Deoxyadenosine	C10H13N5O3	0	e	cpd00438	OLXZPDWKRNYJJZ-RRKCRQDMSA-N	C00559
dad__5_c[c]	5'__Deoxyadenosine	C10H13N5O3	0	c	cpd03091	XGYIMTFOTBMPFP-KQYNXXCUSA-N	C05198
dadp_c[c]	dADP	C10H12N5O9P2	-3	c	cpd00177	DAEAPNUQQAICNR-RRKCRQDMSA-L	C00206
dag_SA_c[c]	1,2__diacyl__sn__glycerol 3__phosphate (MRSA)	C53H103N2O13	2	c
damp_c[c]	dAMP	C10H12N5O6P	-2	c	cpd00294	KHWCHTKSEGGWEX-RRKCRQDMSA-L	C00360
dann_c[c]	7,8__Diaminononanoate	C9H21N2O2	1	c	cpd00764	KCEGBPIYGIWCDH-UHFFFAOYSA-O	C01037
datp_c[c]	dATP	C10H12N5O12P3	-4	c	cpd00115	SUYVUBYJARFZHO-RRKCRQDMSA-K	C00131
dattoo_c[c]	2_5__Diamino__6__5'__triphosphoryl__3'_4'__trihydroxy__2'__oxopentyl___amino__4__oxopyrimidine		-3	c
db4p_c[c]	3,4__dihydroxy__2__butanone 4__phosphate	C4H7O6P	-2	c	cpd11225	OKYHYXLCTGGOLM-UHFFFAOYSA-L	C15556
dc2coa_c[c]	trans__Dec__2__enoyl__CoA	C31H48N7O17P3S	-4	c	cpd03129	MGNBGCRQQFMNBM-YJHHLLFWSA-J	C05275
dca_e[e]	Decanoate (n__C10:0)	C10H19O2	-1	e	cpd01107	GHVNFZFCNZKVNT-UHFFFAOYSA-M	C01571
dcaACP_c[c]	Decanoyl__ACP (n__C10:0ACP)	C21H39N2O8PRS	0	c	cpd11474		C05755
dcacoa_c[c]	Decanoyl__CoA (n__C10:0CoA)	C31H50N7O17P3S	-4	c	cpd03128	CNKJPHSEFDPYDB-HSJNEKGZSA-J	C05274
dcamp_c[c]	N6__(1,2__Dicarboxyethyl)__AMP	C14H14N5O11P	-4	c	cpd02375	OFBHPPMPBOJXRT-VWJPMABRSA-J	C03794
dcdp_c[c]	dCDP	C9H12N3O10P2	-3	c	cpd00533	FTDHDKPUHBLBTL-SHYZEUOFSA-L	C00705
dcmp_c[c]	dCMP	C9H12N3O7P	-2	c	cpd00206	NCMVOABPESMRCP-SHYZEUOFSA-L	C00239
dctp_c[c]	dCTP	C9H12N3O13P3	-4	c	cpd00356	RGWHQCVHVJXOKC-SHYZEUOFSA-K	C00458
dcyt_c[c]	Deoxycytidine	C9H13N3O4	0	c	cpd00654	CKTSBUTUHBMZGZ-SHYZEUOFSA-N	C00881
dcyt_e[e]	Deoxycytidine	C9H13N3O4	0	e	cpd00654	CKTSBUTUHBMZGZ-SHYZEUOFSA-N	C00881
dd2coa_c[c]	trans__Dodec__2__enoyl__CoA	C33H52N7O17P3S	-4	c	cpd02060		C03221
ddcaACP_c[c]	Dodecanoyl__ACP (n__C12:0ACP)	C23H43N2O8PRS	-1	c	cpd11468		C05223
ddcacoa_c[c]	Dodecanoyl__CoA (n__C12:0CoA)	C33H54N7O17P3S	-4	c	cpd01260	YMCXGHLSVALICC-GMHMEAMDSA-J	C01832
decdp_c[c]	all trans Decaprenyl diphosphate	C50H81O7P2	-3	c	cpd02746	FSCYHDCTHRVSKN-UNOAJODNSA-L	C04509
dg15l[c]	D__glucono__1,5__lactone	C6H10O6	0	c
dgal6p_c[c]	D__Galactose 6__phosphate	C6H11O9P	-1	c	cpd00818		C01113
dgdcg_SA2_c[c]	Diglucosyl__diacylglycerol (SA) 2	C2160H4165O542	100	c	cpd16070
dgdp_c[c]	dGDP	C10H12N5O10P2	-3	c	cpd00295	CIKGWCTVFSRMJU-KVQBGUIXSA-L	C00361
dglu12d_c[c]	Diglucosyl__1_2_dipalmitoylglycerol		0	c
dglu12dgly_c[c]	Diglucosyl__1_2_diisohexadecanoylglycerol		0	c
dglu12did_c[c]	Diglucosyl__1_2_dianteisoheptadecanoylglycerol		0	c
dglu12dig_c[c]	Diglucosyl__1_2_diisoheptadecanoylglycerol		0	c
dglu12dit_c[c]	Diglucosyl__1_2_diisotetradecanoylglycerol		0	c
dglu12dpg_c[c]	Diglucosyl__1_2_diisopentadecanoylglycerol		0	c
dglu12dpgly_c[c]	Diglucosyl__1_2_dianteisopentadecanoylglycerol		0	c
dglu12g_c[c]	Diglucosyl__1_2_distearoylglycerol		0	c
dglu12m_c[c]	Diglucosyl__1_2_dimyristoylglycerol		0	c
dgmp_c[c]	dGMP	C10H12N5O7P	-2	c	cpd00296	LTFMZDNNPPEQNG-KVQBGUIXSA-L	C00362
dgsn_c[c]	Deoxyguanosine	C10H13N5O4	0	c	cpd00277	YKBGVTZYEHREMT-KVQBGUIXSA-N	C00330
dgsn_e[e]	Deoxyguanosine	C10H13N5O4	0	e	cpd00277	YKBGVTZYEHREMT-KVQBGUIXSA-N	C00330
dgtp_c[c]	dGTP	C10H12N5O13P3	-4	c	cpd00241	HAAZLUGHYHWQIW-KVQBGUIXSA-K	C00286
dha_c[c]	Dihydroxyacetone	C3H6O3	0	c	cpd00157	RXKJFZQQPQGTFL-UHFFFAOYSA-N	C00184
dha_e[e]	Dihydroxyacetone	C3H6O3	0	e	cpd00157	RXKJFZQQPQGTFL-UHFFFAOYSA-N	C00184
dhap_c[c]	Dihydroxyacetone phosphate	C3H5O6P	-2	c	cpd00095	GNGACRATGGDKBX-UHFFFAOYSA-L	C00111
dhap_e[e]	Dihydroxyacetone phosphate	C3H5O6P	-2	c	cpd00095	GNGACRATGGDKBX-UHFFFAOYSA-L	C00111
dhf_c[c]	7,8__Dihydrofolate	C19H19N7O6	-2	c	cpd00330	OZRNSSUDZOLUSN-LBPRGKRZSA-L	C00415
dhlam_c[c]	Dihydrolipoamide	C8H17NOS2	0	c	cpd00449		C00579
dhlpro_c[c]	Dihydrolipolprotein	H2S2X	0	c	cpd12225		C02972
dhna_c[c]	1,4__Dihydroxy__2__naphthoate	C11H7O4	-1	c	cpd02295	VOJUXHHACRXLTD-UHFFFAOYSA-M	C03657
dhnpt_c[c]	Dihydroneopterin	C9H13N5O4	0	c	cpd02961	YZWJWCGPADQURW-YRAGUDHZSA-N	C04874
dhor__S_c[c]	(S)__Dihydroorotate	C5H5N2O4	-1	c	cpd00282	UFIVEPVSAGBUSI-REOHCLBHSA-M	C00337
dhpmp_c[c]	Dihydroneopterin monophosphate	C9H12N5O7P	-2	c	cpd03521	PLSQMGZYOGSOCE-XINAWCOVSA-L	C05925
dhpt_c[c]	Dihydropteroate	C14H13N6O3	-1	c	cpd00683	WBFYVDCHGVNRBH-UHFFFAOYSA-M	C00921
dhptd_c[c]	4,5__dihydroxy__2,3__pentanedione	C5H8O4	0	c	cpd08636	UYTRITJAZOPLCZ-BYPYZUCNSA-N
dhsq_c[c]	15__cis__dehydrosqualene	C30H48	0	c
dhsql_c[c]	Dehydrosqualene	C30H48	0	c	cpd14865	NXJJBCPAGHGVJC-LIKFLUFESA-N	C16144
dianethal_c[c]	Dianteisoheptadecanoylphosphatidylethanolamine	C39H78NO8P	0	c	cpd15696
dianhppglyc_c[c]	Dianteisoheptadecanoylphosphatidylglycerol	C40H78O10P	-1	c	cpd15723
dianphaser_c[c]	Dianteisoheptadecanoylphosphatidylserine	C40H76NO10P	-2	c	cpd15690
dianppglyc_c[c]	Dianteisopentadecanoylphosphatidylglycerol	C36H70O10P	-1	c	cpd15726
diapdpgp_c[c]	Dianteisopentadecanoylphosphatidylglycerophosphate	C36H70O13P2	-2	c	cpd15720
didp_c[c]	DIDP	C10H11N4O10P2	0	c	cpd00976	BKUSIKGSPSFQAC-RRKCRQDMSA-L	C01344
diidpgp_c[c]	Diisotetradecanoylphosphatidylglycerophosphate	C34H66O13P2	-2	c	cpd15718
diihexpglyc_c[c]	Diisohexadecanoylphosphatidylglycerol	C38H74O10P	-1	c	cpd15727
diihexpgp_c[c]	Diisohexadecanoylphosphatidylglycerophosphate	C38H74O13P2	-2	c	cpd15721
diihpgly_c[c]	Diisoheptadecanoylphosphatidylglycerol	C40H78O10P	-1	c	cpd15722
diihpgp_c[c]	Dianteisoheptadecanoylphosphatidylglycerophosphate	C40H78O13P2	-2	c	cpd15717
diipdpgly_c[c]	Diisopentadecanoylphosphatidylglycerol	C36H70O10P	-1	c	cpd15725
diippgp_c[c]	Diisopentadecanoylphosphatidylglycerophosphate	C36H70O13P2	-2	c	cpd15719
diispgp_c[c]	Diisoheptadecanoylphosphatidylglycerophosphate	C40H78O13P2	-2	c	cpd15716
diitpgly_c[c]	Diisotetradecanoylphosphatidylglycerol	C34H66O10P	-1	c	cpd15724
dimp_c[c]	dIMP	C10H11N4O7P	-2	c	cpd03704	PHNGFPPXDJJADG-RRKCRQDMSA-L	C06196
din_c[c]	Deoxyinosine	C10H12N4O4	0	c	cpd03279	VGONTNSXDCQUGY-RRKCRQDMSA-N	C05512
din_e[e]	Deoxyinosine	C10H12N4O4	0	e	cpd03279	VGONTNSXDCQUGY-RRKCRQDMSA-N	C05512
ditp_c[c]	dITP	C10H11N4O13P3	-4	c	cpd00977	UFJPAQSLHAGEBL-RRKCRQDMSA-K	C01345
dkmpp_c[c]	2,3__diketo__5__methylthio__1__phosphopentane	C6H9O6PS	-2	c	cpd11295	HKEAOVFNWRDVAJ-UHFFFAOYSA-L	C15650
dmlz_c[c]	6,7__Dimethyl__8__(1__D__ribityl)lumazine	C13H18N4O6	-1	c	cpd02656	SXDXRJZUAJBNFL-XKSSXDPKSA-N	C04332
dmpp_c[c]	Dimethylallyl diphosphate	C5H9O7P2	-3	c	cpd00202	CBIDRCWHNCKSTO-UHFFFAOYSA-L	C00235
dnad_c[c]	Deamino__NAD+	C21H24N6O15P2	-2	c	cpd00638	SENPVEZBRZQVST-HISDBWNOSA-L	C00857
dnspal_c[c]	4,4'__diaponeurosporenal	C30H40O	0	c
dnspate_c[c]	4,4'__diaponeurosporenoate	C30H39O2	0	c
dnspen_c[c]	all__trans__4,4'__diaponeurosporene	C30H42	0	c
dpcoa_c[c]	Dephospho__CoA	C21H33N7O13P2S	-2	c	cpd00655	KDTSHFARGAKYJN-IBOSZNHHSA-L	C00882
dphytol_c[c]	all__trans__4,4'__diapophytofluene	C30H46	0	c
dr5p[c]	D__ribitol 5__phosphate	C5H11O8P	-2	c
drib_c[c]	Deoxyribose	C5H10O4	0	c	cpd01242	ASJSAQIRZKANQN-CRCLSJGQSA-N	C01801
drib_e[e]	Deoxyribose	C5H10O4	0	e	cpd01242	ASJSAQIRZKANQN-CRCLSJGQSA-N	C01801
dscl_c[c]	dihydrosirohydrochlorin	C42H41N4O16	-7	c	cpd01620		C02463
dtbt_c[c]	Dethiobiotin	C10H17N2O3	-1	c	cpd01311	AUTOLBMXDDTRRT-UHFFFAOYSA-M	C01909
dtdp_c[c]	dTDP	C10H13N2O11P2	-3	c	cpd00297	UJLXYODCHAELLY-XLPZGREQSA-L	C00363
dtmp_c[c]	dTMP	C10H13N2O8P	-2	c	cpd00298	GYOZYWVXFNDGLU-XLPZGREQSA-L	C00364
dttp_c[c]	dTTP	C10H13N2O14P3	-4	c	cpd00357	NHVNXKFIZYSCEB-XLPZGREQSA-K	C00459
dudp_c[c]	dUDP	C9H11N2O11P2	-3	c	cpd00978	QHWZTVCCBMIIKE-SHYZEUOFSA-L	C01346
dump_c[c]	dUMP	C9H11N2O8P	-2	c	cpd00299	JSRLJPSBLDHEIO-SHYZEUOFSA-L	C00365
duri_c[c]	Deoxyuridine	C9H12N2O5	0	c	cpd00412	MXHRCPNRJAMMIM-SHYZEUOFSA-N	C00526
duri_e[e]	Deoxyuridine	C9H12N2O5	0	e	cpd00412	MXHRCPNRJAMMIM-SHYZEUOFSA-N	C00526
dutp_c[c]	dUTP	C9H11N2O14P3	-4	c	cpd00358	AHCYMLUZIRLXAA-SHYZEUOFSA-K	C00460
dxyl5p_c[c]	1__deoxy__D__xylulose 5__phosphate	C5H9O7P	-2	c	cpd08289	AJPADPZSRRUGHI-RFZPGFLSSA-L	C11437
e4hglu_c[c]	L__erythro__4__Hydroxyglutamate	C5H8NO5	-1	c	cpd19042	HBDWQSHEVMSFGY-STHAYSLISA-M	C05947
e4p_c[c]	D__Erythrose 4__phosphate	C4H7O7P	-2	c	cpd00236	NGHMDNPXVRFFGS-IUYQGCFVSA-L	C00279
egmeACP_c[c]	Enoylglutaryl__ACP methyl ester	C17H27N2O10PRS	1	c
eig3p_c[c]	D__erythro__1__(Imidazol__4__yl)glycerol 3__phosphate	C6H9N2O6P	-2	c	cpd02843	HFYBTHCYPKEDQQ-RITPCOANSA-L	C04666
elaid_c[c]	elaidic acid	C18H33O2	-1	c	cpd01179	ZQPPMHVWECSIRJ-MDZDMXLPSA-M	C01712
epmeACP_c[c]	Enoylpimeloyl__ACP methyl ester	C19H31N2O10PRS	1	c
etha_c[c]	Ethanolamine	C2H8NO	1	c	cpd00162	HZAXFHJVJLSVMW-UHFFFAOYSA-O	C00189
etha_e[e]	Ethanolamine	C2H8NO	1	e	cpd00162	HZAXFHJVJLSVMW-UHFFFAOYSA-O	C00189
ethamp_c[c]	Ethanolamine phosphate	C2H7NO4P	-1	c	cpd00285	SUHOOTKUPISOBE-UHFFFAOYSA-M	C00346
etoh_c[c]	Ethanol	C2H6O	0	c	cpd00363	LFQSCWFLJHTTHZ-UHFFFAOYSA-N	C00469
etoh_e[e]	Ethanol	C2H6O	0	e	cpd00363	LFQSCWFLJHTTHZ-UHFFFAOYSA-N	C00469
f1p_c[c]	D__Fructose 1__phosphate	C6H11O9P	-2	c	cpd00802	ZKLLSNQJRLJIGT-UYFOZJQFSA-L	C01094
f6p_c[c]	D__Fructose 6__phosphate	C6H11O9P	-2	c	cpd00072	BGWGXPAPYGQALX-VRPWFDPXSA-L	C00085
f6p_e[e]	D__Fructose 6__phosphate	C6H11O9P	-2	e	cpd00072	BGWGXPAPYGQALX-VRPWFDPXSA-L	C00085
f6p_p[p]	D__Fructose 6__phosphate	C6H11O9P	-2	p	cpd00072	BGWGXPAPYGQALX-VRPWFDPXSA-L	C00085
fa1_c[c]	Fatty acid (Iso__C14:0)	C14H27O2	-1	c	cpd11430
fa1coa_c[c]	fa1coa	C35H59N7O17P3S	-3	c	cpd11435
fa3_c[c]	Fatty acid (Iso__C15:0)	C15H29O2	-1	c	cpd11436
fa3coa_c[c]	fa3coa	C36H61N7O17P3S	-3	c	cpd11437
fa4_c[c]	Fatty acid (Anteiso__C15:0)	C15H29O2	-1	c	cpd11438
fa4coa_c[c]	fa4coa	C36H61N7O17P3S	-3	c	cpd11439
fa5_c[c]	Fatty acid (Iso__C16:1)	C16H29O2	-1	c	cpd15599
fa6_c[c]	Fatty acid (iso__C16:0)	C16H31O2	-1	c	cpd11440
fa6coa_c[c]	fa6coa	C37H63N7O17P3S	-3	c	cpd11441
fa9_c[c]	Fatty acid (Iso__C17:1)	C17H31O2	-1	c	cpd15601
fa10_c[c]	Fatty acid (Anteiso__C17:1)	C17H31O2	-1	c	cpd15597
fa11_c[c]	Fatty acid (Iso__C17:0)	C17H33O2	-1	c	cpd11431
fa11coa_c[c]	fa11coa	C38H65N7O17P3S	-3	c	cpd11432
fa12_c[c]	Fatty acid (Anteiso__C17:0)	C17H33O2	-1	c	cpd11433
fa12coa_c[c]	fa12coa	C38H65N7O17P3S	-3	c	cpd11434
fa19a_c[c]	Fatty Acid (Anteiso__C19:0)	C19H37O2	-1	c	cpd16071
fa20n_c[c]	Fatty Acid (C20:0)	C20H39O2	-1	c	cpd16072
fad_c[c]	Flavin adenine dinucleotide oxidized	C27H31N9O15P2	-3	c	cpd00015	VWWQXMAJTJZDQX-UYBVJOGSSA-L	C00016
fadh2_c[c]	Flavin adenine dinucleotide reduced	C27H33N9O15P2	-2	c	cpd00982	YPZRHBJKEMOYQH-UYBVJOGSSA-L	C01352
fald_c[c]	Formaldehyde	CH2O	0	c	cpd00055	WSFSSNUMVMOOMR-UHFFFAOYSA-N	C00067
fapnt_c[c]	Formamidopyrimidine_nucleoside_triphosphate		-3	c
fdp_c[c]	D__Fructose 1,6__bisphosphate	C6H10O12P2	-4	c	cpd00290	RNBGYGVWRKECFJ-VRPWFDPXSA-J	C00354
fdxox_c[c]	Oxidized ferredoxin	X	6	c	cpd11621		C00139
fdxrd_c[c]	Reduced ferredoxin	XH2	4	c	cpd11620		C00138
fe2_c[c]	Fe2+	Fe	2	c	cpd10515	CWYNVVGOOAEACU-UHFFFAOYSA-N	C14818
fe2_e[e]	Fe2+	Fe	2	e	cpd10515	CWYNVVGOOAEACU-UHFFFAOYSA-N	C14818
fe3_c[c]	Fe3+	Fe	3	c	cpd10516	VTLYFUHAOXGGBS-UHFFFAOYSA-N	C14819
fe3_e[e]	Fe3+	Fe	3	e	cpd10516	VTLYFUHAOXGGBS-UHFFFAOYSA-N	C14819
fe3dcit_e[e]	Fe(III)dicitrate	C12H10FeO14	-3	e	cpd03725		C06229
fecpp3_c[c]	Fe__Coproporphyrin III	C36H36FeN4O8	-5	c	cpd32319	SXDINBXHOHHTMY-RGGAHWMASA-H
fecrm_c[c]	Ferrichrome	C27H42FeN9O12	0	c	cpd03724	GGUNGDGGXMHBMJ-OCIDDWSYSA-N	C06228
fecrm_e[e]	Ferrichrome	C27H42FeN9O12	0	e	cpd03724	GGUNGDGGXMHBMJ-OCIDDWSYSA-N	C06228
fgam_c[c]	N2__Formyl__N1__(5__phospho__D__ribosyl)glycinamide	C8H13N2O9P	-2	c	cpd02678	VDXLUNDMVKSKHO-XVFCMESISA-L	C04376
ficytcb1_c[c]	Ferricytochrome_b1		5	c
ficytcc553_c[c]	Ferricytochrome c__553	C42H54FeN8O6S2	5	c	cpd00109		C00125
fmn_c[c]	FMN	C17H19N4O9P	-3	c	cpd00050	FVTCRASFADXXNN-SCRDCRAPSA-L	C00061
fmnh2_c[c]	Reduced FMN	C17H21N4O9P	-2	c	cpd01270	YTNIXZGTHTVJBW-SCRDCRAPSA-L	C01847
focytc_c[c]	Ferrocytochrome c	C42H53FeN8O6S2	2	c	cpd00110		C00126
focytcb1_c[c]	Ferrocytochrome_b1		4	c
fol_c[c]	Folate	C19H18N7O6	-2	c	cpd00393	OVBPIULPVIDEAO-LBPRGKRZSA-L	C00504
for_c[c]	Formate	CH1O2	-1	c	cpd00047	BDAGIHXWWSANSR-UHFFFAOYSA-M	C00058
for_e[e]	Formate	CH1O2	-1	e	cpd00047	BDAGIHXWWSANSR-UHFFFAOYSA-M	C00058
forglu_c[c]	N__Formimidoyl__L__glutamate	C6H8N2O4	-1	c	cpd00344	NRXIKWMTVXPVEF-BYPYZUCNSA-M	C00439
fpram_c[c]	2__(Formamido)__N1__(5__phospho__D__ribosyl)acetamidine	C8H15N3O8P	-2	c	cpd02826	PMCOGCVKOAOZQM-XVFCMESISA-M	C04640
fprica_c[c]	5__Formamido__1__(5__phospho__D__ribosyl)imidazole__4__carboxamide	C10H13N4O9P	-2	c	cpd02884	ABCOOORLYAOBOZ-KQYNXXCUSA-L	C04734
frdp_c[c]	Farnesyl diphosphate	C15H25O7P2	-3	c	cpd00350	VWFJDQUYCIWHTN-YFVJMOTDSA-L	C00448
frmd_c[c]	Formamide	CH3NO	0	c	cpd00378	ZHNUHDYFZUAESO-UHFFFAOYSA-N	C00488
fru_c[c]	D__Fructose	C6H12O6	0	c	cpd00082	RFSUNEUAIZKAJO-VRPWFDPXSA-N	C00095
fru_e[e]	D__Fructose	C6H12O6	0	e	cpd00082	RFSUNEUAIZKAJO-VRPWFDPXSA-N	C00095
fruur_c[c]	D__Fructuronate	C6H9O7	-1	c	cpd00672	PTCIWUZVDIQTOW-XDJBDKDSSA-M	C00905
fuc__L_e[e]	L__Fucose	C6H12O5	0	e	cpd00751	SHZGCJCMOBCMKK-DHVFOXMCSA-N	C01019
fuc1p__L_e[e]	L__Fucose 1__phosphate	C6H11O8P	-1	e	cpd01912	PTVXQARCLQPGIR-SXUWKVJYSA-L	C02985
fum_c[c]	Fumarate	C4H2O4	-2	c	cpd00106	VZCYOOQTPOCHFL-OWOJBTEDSA-L	C00122
fum_e[e]	Fumarate	C4H2O4	-2	e	cpd00106	VZCYOOQTPOCHFL-OWOJBTEDSA-L	C00122
g1p_c[c]	D__Glucose 1__phosphate	C6H11O9P	-2	c	cpd00089	HXXFSFRBOHSIMQ-VFUOTHLCSA-L	C00103
g1p_e[e]	D__Glucose 1__phosphate	C6H11O9P	-2	e	cpd00089	HXXFSFRBOHSIMQ-VFUOTHLCSA-L	C00103
g3p_c[c]	Glyceraldehyde 3__phosphate	C3H5O6P	-2	c	cpd00102	LXJXRIRHZLFYRP-VKHMYHEASA-L	C00118
g3pc_c[c]	sn__Glycero__3__phosphocholine	C8H20NO6P	0	c	cpd00507	SUHOQUVVVLNYQR-MRVPVSSYSA-N	C00670
g3pe_c[c]	sn__Glycero__3__phosphoethanolamine	C5H14NO6P	0	c	cpd00908	JZNWSCPGTDBMEW-RXMQYKEDSA-N	C01233
g3pg_c[c]	Glycerophosphoglycerol	C6H14O8P	-1	c	cpd02090	LLCSXHMJULHSJN-UHFFFAOYSA-M	C03274
g3pi_c[c]	sn__Glycero__3__phospho__1__inositol	C9H18O11P	-1	c	cpd00902	BMVUIWJCUQSHLZ-UJGXJMNGSA-M	C01225
g3ps_c[c]	Glycerophosphoserine	C6H13NO8P	-1	c	cpd15468	ZWZWYGMENQVNFU-UHNVWZDZSA-M
g6p__B_c[c]	beta__D__glucose 6__phosphate	C6H11O9P	-1	c	cpd00863	NBSCHQHZLSJFNQ-VFUOTHLCSA-L	C01172
g6p_c[c]	D__Glucose 6__phosphate	C6H11O9P	-2	c	cpd00079	NBSCHQHZLSJFNQ-GASJEMHNSA-L	C00092
g6p_e[e]	D__Glucose 6__phosphate	C6H11O9P	-2	e	cpd00079	NBSCHQHZLSJFNQ-GASJEMHNSA-L	C00092
g6p_p[p]	D__Glucose 6__phosphate	C6H11O9P	-2	p	cpd00079	NBSCHQHZLSJFNQ-GASJEMHNSA-L	C00092
gal_c[c]	D__Galactose	C6H12O6	0	c	cpd00108	WQZGKKKJIJFFOK-SVZMEOIVSA-N	C00124
gal_e[e]	D__Galactose	C6H12O6	0	e	cpd00108	WQZGKKKJIJFFOK-SVZMEOIVSA-N	C00124
gal_p[p]	D__Galactose	C6H12O6	0	p	cpd00108	WQZGKKKJIJFFOK-SVZMEOIVSA-N	C00124
gal1p_c[c]	alpha__D__Galactose 1__phosphate	C6H11O9P	-2	c	cpd00348	HXXFSFRBOHSIMQ-FPRJBGLDSA-L	C00446
galct__D_e[e]	D__Galactarate	C6H8O8	-2	e	cpd00652		C00879
galctn__D_e[e]	D__Galactonate	C6H11O7	-1	e	cpd00653	RGHNJXZEOKUKBD-MGCNEYSASA-M	C00880
galt_e[e]	Galactitol	C6H14O6	0	e	cpd01171	FBPFZTCFMRRESA-GUCUJZIJSA-N	C01697
galt1p_c[c]	Galactitol 1__phosphate	C6H13O9P	-2	c	cpd03752		C06311
galur_e[e]	D__Galacturonate	C6H9O7	-1	e	cpd00280	IAJILQKETJEXLJ-RSJOWCBRSA-M	C00333
gam_e[e]	D__Glucosamine	C6H14NO5	1	e	cpd00276	MSWZFWKMSRAUBD-IVMDWMLBSA-O	C00329
gam1p_c[c]	D__Glucosamine 1__phosphate	C6H13NO8P	-1	c	cpd02370	YMJBYRVFGYXULK-GASJEMHNSA-M	C03783
gam6p_c[c]	D__Glucosamine 6__phosphate	C6H13NO8P	-1	c	cpd00288	XHMJOUIAFHJHBW-IVMDWMLBSA-M	C00352
gam6p_e[e]	D__Glucosamine 6__phosphate	C6H13NO8P	-1	e	cpd00288	XHMJOUIAFHJHBW-IVMDWMLBSA-M	C00352
gam6p_p[p]	D__Glucosamine 6__phosphate	C6H13NO8P	-1	p	cpd00288	XHMJOUIAFHJHBW-IVMDWMLBSA-M	C00352
gar_c[c]	N1__(5__Phospho__D__ribosyl)glycinamide	C7H14N2O8P	-1	c	cpd02394	OBQMLSFOUZUIOB-SHUUEZRQSA-M	C03838
gcald_c[c]	Glycolaldehyde	C2H4O2	0	c	cpd00229	WGCNASOHLSPBMP-UHFFFAOYSA-N	C00266
gchola_c[c]	glycocholate	C26H43NO6	-1	c	cpd01318	RFDAIACWWDREDC-FRVQLJSFSA-M	C01921
gdnspate_c[c]	glucosyl__4,4'__diaponeurosporenoate	C36H50O7	0	c
gdp_c[c]	GDP	C10H12N5O11P2	-3	c	cpd00031	QGWNDRXFNXRZMB-UUOKFMHZSA-L	C00035
gdptp_c[c]	Guanosine 3'__diphosphate 5'__triphosphate	C10H11N5O20P5	-6	c	cpd02740	KCPMACXZAITQAX-UUOKFMHZSA-I	C04494
gg3apn_c[c]	gamma__Glutamyl__3__aminopropiononitrile	C8H13N3O3	0	c	cpd03646	VQPVVWAFTIFKDD-LURJTMIESA-N	C06114
ggbca_c[c]	gamma__Glutamyl__beta__cyanoalanine	C9H12N3O5	-1	c	cpd03407	QUAADUAOVLZBJM-WDSKDSINSA-M	C05711
ggdp_c[c]	Geranylgeranyl diphosphate	C20H33O7P2	-3	c	cpd00289	OINNEUNVOZHBOX-QIRCYJPOSA-L	C00353
glc__D__B_c[c]	beta__D__Glucose	C6H12O6	0	c	cpd00190	WQZGKKKJIJFFOK-VFUOTHLCSA-N	C00221
glc__D_c[c]	D__Glucose	C6H12O6	0	c	cpd00027	WQZGKKKJIJFFOK-GASJEMHNSA-N	C00031
glc__D_e[e]	D__Glucose	C6H12O6	0	e	cpd00027	WQZGKKKJIJFFOK-GASJEMHNSA-N	C00031
glcn_c[c]	D__Gluconate	C6H11O7	-1	c	cpd00222	RGHNJXZEOKUKBD-SQOUGZDYSA-M	C00257
glcn_e[e]	D__Gluconate	C6H11O7	-1	e	cpd00222	RGHNJXZEOKUKBD-SQOUGZDYSA-M	C00257
glcp_SA_c[c]	Glucosyl Phosphoglycerol (SA)	C996H1868N62O1116P150	-100	c	cpd16073
glcr_c[c]	D__Glucarate	C6H8O8	-2	c	cpd00571		C00767
glcr_e[e]	D__Glucarate	C6H8O8	-2	e	cpd00571		C00767
glcr_p[p]	D__Glucarate	C6H8O8	-2	p	cpd00571		C00767
glcur_c[c]	D__Glucuronate	C6H9O7	-1	c	cpd00164	AEMOLEFTQBMNLQ-AQKNRBDQSA-M	C00191
glcur_e[e]	D__Glucuronate	C6H9O7	-1	e	cpd00164	AEMOLEFTQBMNLQ-AQKNRBDQSA-M	C00191
glcur_p[p]	D__Glucuronate	C6H9O7	-1	p	cpd00164	AEMOLEFTQBMNLQ-AQKNRBDQSA-M	C00191
glmeACP_c[c]	Glutaryl__ACP methyl ester	C17H29N2O10PRS	1	c
gln__L_c[c]	L__Glutamine	C5H10N2O3	0	c	cpd00053	ZDXPYRJPNDTMRX-VKHMYHEASA-N	C00064
gln__L_e[e]	L__Glutamine	C5H10N2O3	0	e	cpd00053	ZDXPYRJPNDTMRX-VKHMYHEASA-N	C00064
glu__D_c[c]	D__Glutamate	C5H8NO4	-1	c	cpd00186	WHUUTDBJXJRKMK-GSVOUGTGSA-M	C00217
glu__L_c[c]	L__Glutamate	C5H8NO4	-1	c	cpd00023	WHUUTDBJXJRKMK-VKHMYHEASA-M	C00025
glu__L_e[e]	L__Glutamate	C5H8NO4	-1	e	cpd00023	WHUUTDBJXJRKMK-VKHMYHEASA-M	C00025
glu1sa_c[c]	L__Glutamate 1__semialdehyde	C5H9NO3	0	c	cpd02345	MPUUQNGXJSEWTF-BYPYZUCNSA-N	C03741
glu5sa_c[c]	L__Glutamate 5__semialdehyde	C5H9NO3	0	c	cpd00858	KABXUUFDPUOJMW-BYPYZUCNSA-N	C01165
glutcoa_c[c]	Glutaryl__CoA	C26H37N7O19P3S	-5	c	cpd00413	SYKWLIJQEHRDNH-CKRMAKSASA-I	C00527
glutrna_c[c]	L__Glutamyl__tRNA(Glu)	C5H7NO3R	0	c	cpd12227		C02987
glx_c[c]	Glyoxylate	C2H1O3	-1	c	cpd00040	HHLFWLYXYJOTON-UHFFFAOYSA-M	C00048
gly__pro__L_c[c]	gly__pro__L	C7H12N2O3	0	c	cpd11588
gly__pro__L_e[e]	gly__pro__L	C7H12N2O3	0	e	cpd11588
gly_asn__L_c[c]	gly__asn__L	C6H11N3O4	0	c	cpd11581
gly_asn__L_e[e]	gly__asn__L	C6H11N3O4	0	e	cpd11581
gly_asp__L_c[c]	gly__asp__L	C6H9N2O5	-1	c	cpd11589	SCCPDJAQCXWPTF-VKHMYHEASA-M
gly_asp__L_e[e]	gly__asp__L	C6H9N2O5	-1	e	cpd11589	SCCPDJAQCXWPTF-VKHMYHEASA-M
gly_c[c]	Glycine	C2H5NO2	0	c	cpd00033	DHMQDGOQFOQNFH-UHFFFAOYSA-N	C00037
gly_cys_c[c]	Gly__Cys	C5H10N2O3S	0	c	cpd15603
gly_cys_e[e]	Gly__Cys	C5H10N2O3S	0	e	cpd15603
gly_e[e]	Glycine	C2H5NO2	0	e	cpd00033	DHMQDGOQFOQNFH-UHFFFAOYSA-N	C00037
gly_gln_c[c]	Gly__Gln	C7H13N3O4	0	c	cpd11580	PNMUAGGSDZXTHX-BYPYZUCNSA-N
gly_gln_e[e]	Gly__Gln	C7H13N3O4	0	e	cpd11580	PNMUAGGSDZXTHX-BYPYZUCNSA-N
gly_glu__L_c[c]	gly__glu__L	C7H11N2O5	-1	c	cpd11592
gly_glu__L_e[e]	gly__glu__L	C7H11N2O5	-1	e	cpd11592
gly_leu_c[c]	Gly__Leu	C8H16N2O3	0	c	cpd15604
gly_leu_e[e]	Gly__Leu	C8H16N2O3	0	e	cpd15604
gly_met_c[c]	Gly__Met	C7H14N2O3S	0	c	cpd11591	PFMUCCYYAAFKTH-YFKPBYRVSA-N
gly_met_e[e]	Gly__Met	C7H14N2O3S	0	e	cpd11591	PFMUCCYYAAFKTH-YFKPBYRVSA-N
gly_phe_c[c]	Gly__Phe	C11H14N2O3	0	c	cpd15605
gly_phe_e[e]	Gly__Phe	C11H14N2O3	0	e	cpd15605
gly_tyr_c[c]	Gly__Tyr	C11H14N2O4	0	c	cpd15606
gly_tyr_e[e]	Gly__Tyr	C11H14N2O4	0	e	cpd15606
glyald_c[c]	D__Glyceraldehyde	C3H6O3	0	c	cpd00448	MNQZXJOMYWMBOU-VKHMYHEASA-N	C00577
glyald_e[e]	D__Glyceraldehyde	C3H6O3	0	e	cpd00448	MNQZXJOMYWMBOU-VKHMYHEASA-N	C00577
glyb_c[c]	Glycine betaine	C5H11NO2	0	c	cpd00540	KWIUHFFTVRNATP-UHFFFAOYSA-N	C00719
glyb_e[e]	Glycine betaine	C5H11NO2	0	e	cpd00540	KWIUHFFTVRNATP-UHFFFAOYSA-N	C00719
glyc__R_c[c]	(R)__Glycerate	C3H5O4	-1	c	cpd00223	RBNPOMFGQQGHHO-UWTATZPHSA-M	C00258
glyc_c[c]	Glycerol	C3H8O3	0	c	cpd00100	PEDCQBHIVMGVHV-UHFFFAOYSA-N	C00116
glyc_e[e]	Glycerol	C3H8O3	0	e	cpd00100	PEDCQBHIVMGVHV-UHFFFAOYSA-N	C00116
glyc3p_c[c]	Glycerol 3__phosphate	C3H7O6P	-2	c	cpd00080	AWUCVROLDVIAJX-GSVOUGTGSA-L	C00093
glyc3p_e[e]	Glycerol 3__phosphate	C3H7O6P	-2	e	cpd00080	AWUCVROLDVIAJX-GSVOUGTGSA-L	C00093
glyclt_c[c]	Glycolate	C2H3O3	-1	c	cpd00139	AEMRFAOFKBGASW-UHFFFAOYSA-M	C00160
glyclt_e[e]	Glycolate	C2H3O3	-1	e	cpd00139	AEMRFAOFKBGASW-UHFFFAOYSA-M	C00160
glycogen_c[c]	glycogen	C6H10O5	0	c	cpd00155	BYSGBSNPRWKUQH-UJDJLXLFSA-N	C00182
glyteala_c[c]	glycerol_teichoic_acid_n=45__linked__D__ala_substituted		-48	c
glytglc_c[c]	glycerol_teichoic_acid_n=45__linked__glucose_substituted		-48	c
glytrna_c[c]	Glycyl__tRNA(Gly)	C2H4NOR	1	c	cpd12100		C02412
glytu_c[c]	glycerol_teichoic_acid_n=45__linked__unsubstituted		-48	c
gmhep1p_c[c]	D__Glycero__D__manno__heptose 1__phosphate	C7H13O10P	-2	c	cpd04920	KMEJCSKJXSBBAN-QTNLNCNHSA-L	C07838
gmhep7p_c[c]	D__Glycero__D__manno__heptose 7__phosphate	C7H13O10P	-2	c	cpd04918	SDADNVAZGVDAIM-NNPWBXLPSA-L	C07836
gmhep17bp_c[c]	D__Glycero__D__manno__heptose 1,7__bisphosphate	C7H12O13P2	-4	c	cpd08316	LMTGTTLGDUACSJ-NNPWBXLPSA-J	C11472
gmp_c[c]	GMP	C10H12N5O8P	-2	c	cpd00126	RQFCJASXJCIDSX-UUOKFMHZSA-L	C00144
grdp_c[c]	Geranyl diphosphate	C10H17O7P2	-3	c	cpd00283	GVVPGTZRZFNKDS-JXMROGBWSA-L	C00341
gsn_c[c]	Guanosine	C10H13N5O5	0	c	cpd00311	NYHBQMYGNKIUIF-UUOKFMHZSA-N	C00387
gsn_e[e]	Guanosine	C10H13N5O5	0	e	cpd00311	NYHBQMYGNKIUIF-UUOKFMHZSA-N	C00387
gsn_p[p]	Guanosine	C10H13N5O5	0	p	cpd00311	NYHBQMYGNKIUIF-UUOKFMHZSA-N	C00387
gtca1_c[c]	glycerol teichoic acid (n=25), unlinked, unsubstituted	C91H178N2O136P25	-25	c	cpd16074
gtca2_c[c]	glycerol teichoic acid (n=25), unlinked, D__ala substituted	C166H328N27O161P25	0	c	cpd16074
gtca3_c[c]	glycerol teichoic acid (n=25), unlinked, glucose substituted	C241H428N2O261P25	-25	c	cpd16074
gthrd_c[c]	Reduced glutathione	C10H16N3O6S	-1	c	cpd00042	RWSXRVCMGQZWBV-WDSKDSINSA-M	C00051
gthrd2_c[c]	Oxidized_glutathione		-2	c
gtp_c[c]	GTP	C10H12N5O14P3	-4	c	cpd00038	XKMLYUALXHKNFT-UUOKFMHZSA-K	C00044
gua_c[c]	Guanine	C5H5N5O	0	c	cpd00207	UYTPUPDQBNUYGX-UHFFFAOYSA-N	C00242
gua_e[e]	Guanine	C5H5N5O	0	e	cpd00207	UYTPUPDQBNUYGX-UHFFFAOYSA-N	C00242
h_c[c]	H+	H	1	c	cpd00067	GPRLSGONYQIRFK-UHFFFAOYSA-N	C00080
h_e[e]	H+	H	1	e	cpd00067	GPRLSGONYQIRFK-UHFFFAOYSA-N	C00080
h_p[p]	H+	H	1	p	cpd00067	GPRLSGONYQIRFK-UHFFFAOYSA-N	C00080
h2o_c[c]	H2O	H2O	0	c	cpd00001	XLYOFNOQVPJJNP-UHFFFAOYSA-N	C00001
h2o_e[e]	H2O	H2O	0	e	cpd00001	XLYOFNOQVPJJNP-UHFFFAOYSA-N	C00001
h2o_p[p]	H2O	H2O	0	p	cpd00001	XLYOFNOQVPJJNP-UHFFFAOYSA-N	C00001
h2o2_c[c]	Hydrogen peroxide	H2O2	0	c	cpd00025	MHAJPDPJQMAIIY-UHFFFAOYSA-N	C00027
h2s_c[c]	Hydrogen sulfide	H2S	-1	c	cpd00239	RWSOTUBLDIXVET-UHFFFAOYSA-M	C00283
hcarb_c[c]	Holo__carboxylase		0	c
hco3_c[c]	Bicarbonate	CHO3	-1	c	cpd00242	BVKZGUZCCUSVTD-UHFFFAOYSA-M	C00288
hcys__L_c[c]	L__Homocysteine	C4H9NO2S	0	c	cpd00135	FFFHZYDWPBMWHY-VKHMYHEASA-N	C00155
hdca_c[c]	Hexadecanoate (n__C16:0)	C16H31O2	-1	c	cpd00214	IPCSVZSSVZVIGE-UHFFFAOYSA-M	C00249
hdca_e[e]	Hexadecanoate (n__C16:0)	C16H31O2	-1	e	cpd00214	IPCSVZSSVZVIGE-UHFFFAOYSA-M	C00249
hdcea_c[c]	Hexadecenoate (n__C16:1)	C16H29O2	-1	c	cpd05274	SECPZKHBENQXJG-FPLPWBNLSA-M	C08362
hdd2coa_c[c]	trans__Hexadec__2__enoyl__CoA	C37H60N7O17P3S	-4	c	cpd03126	JUPAQFRKPHPXLD-MSHHSVQMSA-J	C05272
hdeACP_c[c]	cis__hexadec__9__enoyl__[acyl__carrier protein] (n__C16:1)	C27H49N2O8PRS	-1	c	cpd15239
hedacp_c[c]	hexadecanoyl__acp	C27H51N2O8PRS	-1	c	cpd11476		C05764
hemeA__1_c[c]	Heme A	C49H54FeN4O6	-6	c
hemeO_c[c]	Heme O	C49H56FeN4O5	0	c	cpd11313		C15672
hepdp_c[c]	all__trans__Heptaprenyl diphosphate	C35H57O7P2	-3	c	cpd02590	LSJLEXWXRKTZAJ-YUIIPXGZSA-L	C04216
hethmpp_c[c]	hydroxyethyl thiamin diphosphate	C14H20N4O8P2S	-1	c
hexACP_c[c]	Hexanoyl__ACP (n__C6:0ACP)	C17H31N2O8PRS	0	c	cpd11472		C05749
hexdp_c[c]	all__trans__Hexaprenyl diphosphate	C30H49O7P2	-3	c	cpd00906	NGFSMHKFTZROKJ-MMSZMYIBSA-L	C01230
hg2_e[e]	Hg2+	Hg	2	e	cpd00531	BQPIGGFYSBELGY-UHFFFAOYSA-N	C00703
his__L_c[c]	L__Histidine	C6H9N3O2	0	c	cpd00119	HNDVDQJCIGZPNO-YFKPBYRVSA-N	C00135
his__L_e[e]	L__Histidine	C6H9N3O2	0	e	cpd00119	HNDVDQJCIGZPNO-YFKPBYRVSA-N	C00135
hisp_c[c]	L__Histidinol phosphate	C6H11N3O4P	-1	c	cpd00807	CWNDERHTHMWBSI-YFKPBYRVSA-M	C01100
histd_c[c]	L__Histidinol	C6H12N3O	1	c	cpd00641	ZQISRDCJNBUVMM-YFKPBYRVSA-O	C00860
hmbil_c[c]	Hydroxymethylbilane	C40H38N4O17	-8	c	cpd00755	WDFJYRZCZIUBPR-UHFFFAOYSA-F	C01024
hmccms_c[c]	2__Hydroxy__5__methyl__cis,cis__muconic semialdehyde	C7H7O4	-1	c	cpd04139	NOHBLUXHHKTWEI-UHFFFAOYSA-M	C06760
hmgcoa_c[c]	Hydroxymethylglutaryl__CoA	C27H39N7O20P3S	-5	c	cpd00292	CABVTRNMFUVUDM-VRHQGPGLSA-I	C00356
hom__L_c[c]	L__Homoserine	C4H9NO3	0	c	cpd00227	UKAUYVFTDYCKQA-VKHMYHEASA-N	C00263
hom__L_e[e]	L__Homoserine	C4H9NO3	0	e	cpd00227	UKAUYVFTDYCKQA-VKHMYHEASA-N	C00263
hpglu_c[c]	Tetrahydropteroyltri__L__glutamate	C24H34N8O12	-4	c	cpd02555		C04144
hpyr_c[c]	Hydroxypyruvate	C3H3O4	-1	c	cpd00145	HHDDCCUIIUWNGJ-UHFFFAOYSA-M	C00168
hqn_c[c]	Hydroquinone	C6H6O2	0	c	cpd00415	QIGBRXMKCJKVMJ-UHFFFAOYSA-N	C00530
htdol__L_c[c]	L__Histidinal	C6H10N3O	1	c	cpd01324	VYOIELONWKIZJS-YFKPBYRVSA-O	C01929
hx2coa_c[c]	trans__Hex__2__enoyl__CoA	C27H40N7O17P3S	-4	c	cpd03125	OINXHIBNZUUIMR-IXUYQXAASA-J	C05271
hxa_e[e]	Hexanoate (n__C6:0)	C6H11O2	-1	e	cpd01113	FUZZWVXGSFPDMH-UHFFFAOYSA-M	C01585
hxan_c[c]	Hypoxanthine	C5H4N4O	0	c	cpd00226	FDGQSTZJBFJUBT-UHFFFAOYSA-N	C00262
hxan_e[e]	Hypoxanthine	C5H4N4O	0	e	cpd00226	FDGQSTZJBFJUBT-UHFFFAOYSA-N	C00262
hxcoa_c[c]	Hexanoyl__CoA (n__C6:0CoA)	C27H42N7O17P3S	-4	c	cpd03124	OEXFMSFODMQEPE-HDRQGHTBSA-J	C05270
iad_c[c]	Indole__3__acetamide	C10H10N2O	0	c	cpd01747	ZOAMBXDOGPRZLP-UHFFFAOYSA-N	C02693
iaidsg3p_c[c]	1__anteisoheptadecanoyl__sn__glycerol_3__phosphate		-1	c
ibcoa_c[c]	Isobutyryl__CoA	C25H38N7O17P3S	-4	c	cpd00481	AEWHYWSPVRZHCT-NDZSKPAWSA-J	C00630
ichor_c[c]	Isochorismate	C10H8O6	-2	c	cpd00658	NTGWPRCCOQCMGE-YUMQZZPRSA-L	C00885
icit_c[c]	Isocitrate	C6H5O7	-3	c	cpd00260	ODBLHEXUDAPZAU-UHFFFAOYSA-K	C00311
idp_c[c]	IDP	C10H11N4O11P2	-3	c	cpd00090	JPXZQMKKFWMMGK-KQYNXXCUSA-L	C00104
ile__L_c[c]	L__Isoleucine	C6H13NO2	0	c	cpd00322	AGPKZVBTJJNPAG-WHFBIAKZSA-N	C00407
ile__L_e[e]	L__Isoleucine	C6H13NO2	0	e	cpd00322	AGPKZVBTJJNPAG-WHFBIAKZSA-N	C00407
iletrna_c[c]	L__Isoleucyl__tRNA(Ile)	C6H12NOR	1	c	cpd12256		C03127
im4ac_c[c]	Imidazole__4__acetate	C5H5N2O2	-1	c	cpd01831	PRJKNHOMHKJCEJ-UHFFFAOYSA-M	C02835
im4act_c[c]	Imidazole__4__acetaldehyde	C5H6N2O	0	c	cpd03052	MQSRGWNVEZRLDK-UHFFFAOYSA-N	C05130
imacp_c[c]	3__(Imidazol__4__yl)__2__oxopropyl phosphate	C6H7N2O5P	-2	c	cpd00930	YCFFMSOLUMRAMD-UHFFFAOYSA-L	C01267
imp_c[c]	IMP	C10H11N4O8P	-2	c	cpd00114	GRSZFWQUAKGDAV-KQYNXXCUSA-L	C00130
ind3ac_c[c]	Indole__3__acetate	C10H8NO2	-1	c	cpd00703	SEOVTRFCIGRIMH-UHFFFAOYSA-M	C00954
indole_c[c]	Indole	C8H7N	0	c	cpd00359	SIKJAQJRHWYJAI-UHFFFAOYSA-N	C00463
inost_c[c]	myo__Inositol	C6H12O6	0	c	cpd00121	CDAISMWEOUEBRE-GPIVLXJGSA-N	C00137
inost_e[e]	myo__Inositol	C6H12O6	0	e	cpd00121	CDAISMWEOUEBRE-GPIVLXJGSA-N	C00137
ins_c[c]	Inosine	C10H12N4O5	0	c	cpd00246	UGQMRVRMYYASKQ-KQYNXXCUSA-N	C00294
ins_e[e]	Inosine	C10H12N4O5	0	e	cpd00246	UGQMRVRMYYASKQ-KQYNXXCUSA-N	C00294
ipdp_c[c]	Isopentenyl diphosphate	C5H9O7P2	-3	c	cpd00113	NUHSROFQTUXZQQ-UHFFFAOYSA-L	C00129
isetac_e[e]	Isethionic acid	C2H5O4S	-1	e	cpd03048	SUMDYPCJJOFFON-UHFFFAOYSA-M	C05123
ish24s_c[c]	Isohexadecanoyllipoteichoic_acid_n=24__linked__N__acetyl__D__glucosamine		-24	c
iso24ds_c[c]	Isoheptadecanoyllipoteichoic_acid_n=24__linked__D__alanine_substituted		-24	c
isobutACP_c[c]	isobutyryl__ACP	C15H27N2O8PRS	-1	c	cpd11545
isod24s_c[c]	Isotetradecanoyllipoteichoic_acid_n=24__linked__glucose_substituted		-24	c
isodec24s_c[c]	Isohexadecanoyllipoteichoic_acid_n=24__linked__glucose_substituted		-24	c
isoh24ds_c[c]	Isohexadecanoyllipoteichoic_acid_n=24__linked__D__alanine_substituted		-24	c
isoh24s_c[c]	Isoheptadecanoyllipoteichoic_acid_n=24__linked__N__acetyl__D__glucosamine		-24	c
isohcard_c[c]	Isoheptadecanoylcardiolipin_B._subtilis		-2	c
isohdcard_c[c]	Isohexadecanoylcardiolipin_B._subtilis		-2	c
isohdt24u_c[c]	Isohexadecanoyllipoteichoic_acid_n=24__linked__unsubstituted		-24	c
isohep24s_c[c]	Isoheptadecanoyllipoteichoic_acid_n=24__linked__glucose_substituted		-24	c
isolp24u_c[c]	Isoheptadecanoyllipoteichoic_acid_n=24__linked__unsubstituted		-24	c
isop24ds_c[c]	Isopentadecanoyllipoteichoic_acid_n=24__linked__D__alanine_substituted		-24	c
isop24glcs_c[c]	Isopentadecanoyllipoteichoic_acid_n=24__linked__glucose_substituted		-24	c
isop24gsms_c[c]	Isopentadecanoyllipoteichoic_acid_n=24__linked__N__acetyl__D__glucosamine		-24	c
isop24u_c[c]	Isopentadecanoyllipoteichoic_acid_n=24__linked__unsubstituted		-24	c
isopcard_c[c]	Isopentadecanoylcardiolipin_B._subtilis		-2	c
isot24ds_c[c]	Isotetradecanoyllipoteichoic_acid_n=24__linked__D__alanine_substituted		-24	c
isot24s_c[c]	Isotetradecanoyllipoteichoic_acid_n=24__linked__N__acetyl__D__glucosamine		-24	c
isot24u_c[c]	Isotetradecanoyllipoteichoic_acid_n=24__linked__unsubstituted		-24	c
isotcard_c[c]	Isotetradecanoylcardiolipin_B._subtilis		-2	c
isovACP_c[c]	isovaleryl__ACP	C16H29N2O8PRS	-1	c	cpd11520
itp_c[c]	ITP	C10H11N4O14P3	-4	c	cpd00068	HAEJPQIATWHALX-KQYNXXCUSA-K	C00081
ivcoa_c[c]	Isovaleryl__CoA	C26H40N7O17P3S	-4	c	cpd01882	UYVZIWWBJMYRCD-ZMHDXICWSA-J	C02939
k_c[c]	potassium	K	1	c	cpd00205	NPYPAHLBTDXSSS-UHFFFAOYSA-N	C00238
k_e[e]	potassium	K	1	e	cpd00205	NPYPAHLBTDXSSS-UHFFFAOYSA-N	C00238
l23uo[c]	L__xylo__hex__3__ulonolactone	C6H7O6	-1	c
lac__D_c[c]	D__Lactate	C3H5O3	-1	c	cpd00221	JVTAAEKCZFNVCJ-UWTATZPHSA-M	C00256
lac__L_c[c]	L__Lactate	C3H5O3	-1	c	cpd00159	JVTAAEKCZFNVCJ-REOHCLBHSA-M	C00186
lac__L_e[e]	L__Lactate	C3H5O3	-1	e	cpd00159	JVTAAEKCZFNVCJ-REOHCLBHSA-M	C00186
lac6p_c[c]	Lactose__6__phosphate	C12H21O14P	-2	c	cpd03194		C05396
lald__L_c[c]	L__Lactaldehyde	C3H6O2	0	c	cpd00334	BSABBBMNWQWLLU-VKHMYHEASA-N	C00424
Largn_c[c]	L__Arogenate	C10H13NO5	-1	c	cpd00616	MIEILDYWGANZNH-DSQUFTABSA-M	C00826
lcts_e[e]	Lactose	C12H22O11	0	e	cpd00208	GUBGYTABKSRVRQ-QKKXKWKRSA-N	C00243
leu__L_c[c]	L__Leucine	C6H13NO2	0	c	cpd00107	ROHFNLRQFUQHCH-YFKPBYRVSA-N	C00123
leu__L_e[e]	L__Leucine	C6H13NO2	0	e	cpd00107	ROHFNLRQFUQHCH-YFKPBYRVSA-N	C00123
lgt__S_c[c]	(R)__S__Lactoylglutathione	C13H20N3O8S	-1	c	cpd02182	VDYDCVUWILIYQF-CSMHCCOUSA-M	C03451
lip2_c[c]	ditrans,octacis__undecaprenyldiphospho__N__acetyl__(N__acetyl__beta__D__glucosaminyl)muramoyl__L__alanyl__gamma__D__glutamyl__L__lysyl__D__alanyl__D__alanine	C94H153N8O26P2	-4	c
lip2g_c[c]	ditrans,octacis__undecaprenyldiphospho__N__acetyl__(N__acetylglucosaminyl)muramoyl__L__alanyl__gamma__D__isoglutaminyl__L__lysyl__(N6__glycyl)__D__alanyl__D__alanine	C96H158N9O27P2	-2	c
lip2g3_c[c]	ditrans,octacis__undecaprenyldiphospho__N__acetyl__(N__acetylglucosaminyl)muramoyl__L__alanyl__gamma__D__isoglutaminyl__L__lysyl__(glycyl)3__D__alanyl__D__alanine	C100H164N11O29P2	-2	c
lipoamp_c[c]	lipoyl__AMP	C18H25N5O8PS2	-1	c	cpd14955	QWEGOCJRZOKSOE-NLJBGGCZSA-M	C16238
lipoate_c[c]	Lipoate	C8H14O2S2	-1	c	cpd00541	AGBQKNBQESQNJD-UHFFFAOYSA-M	C00725
lipoate_e[e]	Lipoate	C8H14O2S2	-1	e	cpd00541	AGBQKNBQESQNJD-UHFFFAOYSA-M	C00725
lipopb_c[c]	Lipoate (protein bound)		0	c
lpam_c[c]	Lipoamide	C8H15NOS2	0	c	cpd00213		C00248
lpro_c[c]	Lipoylprotein	S2X	0	c	cpd12005		C02051
LTA_c[c]	Lipoteichoic acid	C386H754N8O555P120	-106	w
lys__L_c[c]	L__Lysine	C6H15N2O2	1	c	cpd00039	KDXKERNSBIXSRK-YFKPBYRVSA-O	C00047
lys__L_e[e]	L__Lysine	C6H15N2O2	1	e	cpd00039	KDXKERNSBIXSRK-YFKPBYRVSA-O	C00047
lystrna_c[c]	L__Lysine__tRNA (Lys)	C6H14N2OR	2	c	cpd01326		C01931
lyx__L_e[e]	L__Lyxose	C5H10O5	0	e	cpd01067	SRBFZHDQGSBBOR-AEQNFAKKSA-N	C01508
m12daglyc_c[c]	Monoglucosyl__1_2_distearoylglycerol		0	c
m12dglyc_c[c]	Monoglucosyl__1_2_dimyristoylglycerol		0	c
m12dhdeglyc_c[c]	Monoglucosyl__1_2_dianteisoheptadecanoylglycerol		0	c
m12dhdglyc_c[c]	Monoglucosyl__1_2_diisoheptadecanoylglycerol		0	c
m12diagly_c[c]	Monoglucosyl__1_2_dianteisopentadecanoylglycerol		0	c
m12diidgly_c[c]	Monoglucosyl__1_2_diisotetradecanoylglycerol		0	c
m12diihgly_c[c]	Monoglucosyl__1_2_diisohexadecanoylglycerol		0	c
m12dipgly_c[c]	Monoglucosyl__1_2_diisopentadecanoylglycerol		0	c
mal__D_c[c]	D__Malate	C4H4O5	-2	c	cpd00386	BJEPYKJPYRNKOW-UWTATZPHSA-L	C00497
mal__D_e[e]	D__Malate	C4H4O5	-2	e	cpd00386	BJEPYKJPYRNKOW-UWTATZPHSA-L	C00497
mal__L_c[c]	L__Malate	C4H4O5	-2	c	cpd00130	BJEPYKJPYRNKOW-REOHCLBHSA-L	C00149
mal__L_e[e]	L__Malate	C4H4O5	-2	e	cpd00130	BJEPYKJPYRNKOW-REOHCLBHSA-L	C00149
malACP_c[c]	Malonyl__[acyl__carrier protein]	C14H22N2O10PRS	0	c	cpd11492		C01209
malcoa_c[c]	Malonyl__CoA	C24H33N7O19P3S	-5	c	cpd00070	LTYOQGRJFJAKNA-DVVLENMVSA-I	C00083
male_c[c]	Maleate	C4H2O4	-2	c	cpd00996	VZCYOOQTPOCHFL-UPHRSURJSA-L	C01384
malm_c[c]	Maleamate	C4H4NO3	-1	c	cpd01123	FSQQTNAZHBEJLS-UPHRSURJSA-M	C01596
malmeACP_c[c]	Malonyl__ACP methyl ester	C15H25N2O10PRS	1	c
malt_c[c]	Maltose	C12H22O11	0	c	cpd00179	GUBGYTABKSRVRQ-PICCSMPSSA-N	C00208
malt_e[e]	Maltose	C12H22O11	0	e	cpd00179	GUBGYTABKSRVRQ-PICCSMPSSA-N	C00208
malt6p_c[c]	Maltose 6'__phosphate	C12H21O14P	-2	c	cpd01919	ITPHOIFCAFNCLL-ASMJPISFSA-L	C02995
malthx_c[c]	Maltohexaose	C36H62O31	0	c	cpd01329	OCIBBXPLUVYKCH-LIGGPISVSA-N	C01936
malthx_e[e]	Maltohexaose	C36H62O31	0	e	cpd01329	OCIBBXPLUVYKCH-LIGGPISVSA-N	C01936
malttr_c[c]	Maltotriose	C18H32O16	0	c	cpd01262	FYGDTMLNYKFZSV-DZOUCCHMSA-N	C01835
malttr_e[e]	Maltotriose	C18H32O16	0	e	cpd01262	FYGDTMLNYKFZSV-DZOUCCHMSA-N	C01835
man_e[e]	D__Mannose	C6H12O6	0	e	cpd00138	WQZGKKKJIJFFOK-QTVWNMPRSA-N	C00159
man1p_c[c]	D__Mannose 1__phosphate	C6H11O9P	-2	c	cpd00485	HXXFSFRBOHSIMQ-RWOPYEJCSA-L	C00636
man6p_c[c]	D__Mannose 6__phosphate	C6H11O9P	-2	c	cpd00235		C00275
man6p_e[e]	D__Mannose 6__phosphate	C6H11O9P	-2	e	cpd00235		C00275
man6p_p[p]	D__Mannose 6__phosphate	C6H11O9P	-2	p	cpd00235		C00275
mana_c[c]	D__Mannonate	C6H11O7	-1	c	cpd00403	RGHNJXZEOKUKBD-MBMOQRBOSA-M	C00514
manl1p_c[c]	D mannose 1-phosphate	C6H13O9P	0	c	cpd00485	HXXFSFRBOHSIMQ-QTVWNMPRSA-N	C00636
manl1p_e[e]	D mannose 1-phosphate	C6H13O9P	0	e	cpd00485	HXXFSFRBOHSIMQ-QTVWNMPRSA-N	C00636
mcres_c[c]	m__Cresotic_acid		-1	c
melib_c[c]	Melibiose	C12H22O11	0	c	cpd03198	DLRVVLDZNNYCBX-ABXHMFFYSA-N	C05402
melib_e[e]	Melibiose	C12H22O11	0	e	cpd03198	DLRVVLDZNNYCBX-ABXHMFFYSA-N	C05402
meoh_c[c]	Methanol	CH4O1	0	c	cpd00116	OKKJLVBELUTLKV-UHFFFAOYSA-N	C00132
met__D_c[c]	D__Methionine	C5H10NO2S	0	c	cpd00637	FFEARJCKVFRZRR-SCSAIBSYSA-N	C00855
met__D_e[e]	D__Methionine	C5H10NO2S	0	e	cpd00637	FFEARJCKVFRZRR-SCSAIBSYSA-N	C00855
met__L_ala__L_c[c]	met__L__ala__L	C8H15N2O3S	-1	c	cpd11590
met__L_ala__L_e[e]	met__L__ala__L	C8H15N2O3S	-1	e	cpd11590
met__L_c[c]	L__Methionine	C5H11NO2S	0	c	cpd00060	FFEARJCKVFRZRR-BYPYZUCNSA-N	C00073
met__L_e[e]	L__Methionine	C5H11NO2S	0	e	cpd00060	FFEARJCKVFRZRR-BYPYZUCNSA-N	C00073
methf_c[c]	5,10__Methenyltetrahydrofolate	C20H20N7O6	-1	c	cpd00347		C00445
metsox__R__L_c[c]	L__methionine__R__sulfoxide	C5H11NO3S	0	c	cpd15497
metsox__R__L_e[e]	L__methionine__R__sulfoxide	C5H11NO3S	0	e	cpd15497
metsox__S__L_c[c]	L__Methionine Sulfoxide	C5H11NO3S	0	c	cpd15498
metsox__S__L_e[e]	L__Methionine Sulfoxide	C5H11NO3S	0	e	cpd15498
mettrna_c[c]	L__Methionyl__tRNA (Met)	C5H10NOSR	1	c	cpd12105		C02430
mev__R_c[c]	(R)__Mevalonate	C6H11O4	-1	c	cpd00332	KJTLQQUUPVSXIM-ZCFIWIBFSA-M	C00418
mg2_c[c]	magnesium	Mg	2	c	cpd00254	JLVVSXFLKOJNIY-UHFFFAOYSA-N	C00305
mg2_e[e]	magnesium	Mg	2	e	cpd00254	JLVVSXFLKOJNIY-UHFFFAOYSA-N	C00305
mg12dpgly_c[c]	Monoglucosyl__1_2_dipalmitoylglycerol		0	c
mhpglu_c[c]	5__Methyltetrahydropteroyltri__L__glutamate	C25H36N8O12	-4	c	cpd02738	HVRNKDVLFAVCJF-VJANTYMQSA-J	C04489
mi1p__D_c[c]	1D__myo__Inositol 1__phosphate	C6H11O9P	-1	c	cpd00867	INAPMGSXUVUWAF-UOTPTPDRSA-L	C01177
mi3p__D_c[c]	1D__myo__Inositol 3__phosphate	C6H11O9P	-1	c	cpd02484	INAPMGSXUVUWAF-PTQMNWPWSA-L	C04006
mi4p__D_c[c]	1D__myo__Inositol 4__phosphate	C6H11O9P	-1	c	cpd02230	INAPMGSXUVUWAF-CNWJWELYSA-L	C03546
mlthf_c[c]	5,10__Methylenetetrahydrofolate	C20H21N7O6	-2	c	cpd00125	QYNUQALWYRSVHF-PZORYLMUSA-M	C00143
mmcoa__S_c[c]	(S)__Methylmalonyl__CoA	C25H35N7O19P3S	-4	c	cpd00519	MZFOKIKEPGUZEN-IBNUZSNCSA-I	C00683
mn2_c[c]	Mn2+	Mn	2	c	cpd00030	PWHULOQIROXLJO-UHFFFAOYSA-N	C00034
mn2_e[e]	Mn2+	Mn	2	e	cpd00030	PWHULOQIROXLJO-UHFFFAOYSA-N	C00034
mnl_e[e]	D__Mannitol	C6H14O6	0	e	cpd00314	FBPFZTCFMRRESA-KVTDHHQDSA-N	C00392
mnl1p_c[c]	D__Mannitol 1__phosphate	C6H13O9P	-2	c	cpd00491		C00644
mobd_c[c]	Molybdate	MoO4	-2	c	cpd11574	VLAPMBHFAWRUQP-UHFFFAOYSA-L	C06232
mobd_e[e]	Molybdate	MoO4	-2	e	cpd11574	VLAPMBHFAWRUQP-UHFFFAOYSA-L	C06232
mql8_c[c]	Menaquinol 8	C51H74O2	0	c	cpd15499	OIEZRVBFVPGODT-WQWYCSGDSA-N
mqn8_c[c]	Menaquinone 8	C51H72O2	0	c	cpd11451	PTWSIIUEOFZCHW-NTCAYCPXSA-N	C00828
msa_c[c]	Malonate semialdehyde	C3H3O3	-1	c	cpd00191	OAKURXIZZOAYBC-UHFFFAOYSA-M	C00222
msial_c[c]	3__Methylsalicylate	C8H7O3	-1	c	cpd09791	WHSXTWFYRGOBGO-UHFFFAOYSA-M	C14088
mso3_e[e]	methanesulfonate	CH3O3S	-1	e	cpd08023	AFVFQIVMOAPDHO-UHFFFAOYSA-M	C11145
mthgxl_c[c]	Methylglyoxal	C3H4O2	0	c	cpd00428	AIJULSRZWUXGPQ-UHFFFAOYSA-N	C00546
mttdca_c[c]	12__methyltetradecanoate	C15H29O2	0	c
my424ds_c[c]	Myristoyllipoteichoic_acid_n=24__linked__D__alanine_substituted		-26	c
mycard_c[c]	Myristoylcardiolipin_B._subtilis		-2	c
myrs24s_c[c]	Myristoyllipoteichoic_acid_n=24__linked__N__acetyl__D__glucosamine		-24	c
myrs24u_c[c]	Myristoyllipoteichoic_acid_n=24__linked__unsubstituted		-24	c
myrsACP_c[c]	Myristoyl__ACP (n__C14:0ACP)	C25H47N2O8PRS	-1	c	cpd11466		C05761
myrst24s_c[c]	Myristoyllipoteichoic_acid_n=24__linked__glucose_substituted		-24	c
N1aspmd_c[c]	N1__Acetylspermidine	C9H23N3O	2	c	cpd00470	MQTAVJHICJWXBR-UHFFFAOYSA-P	C00612
n4abutn_c[c]	N4__Acetylaminobutanal	C6H11NO2	0	c	cpd03529	DDSLGZOYEPKPSJ-UHFFFAOYSA-N	C05936
n6all26d_c[c]	N6__Acetyl__LL__2,6__diaminoheptanedioate	C9H15N2O5	-1	c	cpd02685	KYVLWJXMCBZDRL-BQBZGAKWSA-M	C04390
n8aspmd_c[c]	N8__Acetylspermidine	C9H23N3O	2	c	cpd00758	FONIWJIDLJEJTL-UHFFFAOYSA-P	C01029
na1_c[c]	Sodium	Na	1	c	cpd00971	FKNQFGJONOIPTF-UHFFFAOYSA-N	C01330
na1_e[e]	Sodium	Na	1	e	cpd00971	FKNQFGJONOIPTF-UHFFFAOYSA-N	C01330
nac_c[c]	Nicotinate	C6H4NO2	-1	c	cpd00218	PVNIIMVLHYAWGP-UHFFFAOYSA-M	C00253
nac_e[e]	Nicotinate	C6H4NO2	-1	e	cpd00218	PVNIIMVLHYAWGP-UHFFFAOYSA-M	C00253
nacetlbdgl_c[c]	N__Acetyl__beta__D__mannosaminyl__1_4__N__acetyl__D___glucosaminyldiphosphoundecaprenol		-2	c
nacetlbdglg_c[c]	Gro__P__ManNAc__GlcNAc__PP__undecaprenol	C3H6O5P	-2	c
nacetlbdglg2_c[c]	Gro__P__Gro__P__ManNAc__GlcNAc__PP__undecaprenol	C6H12O10P2	-2	c
nad_c[c]	Nicotinamide adenine dinucleotide	C21H26N7O14P2	-1	c	cpd00003	BAWFJGJZGIEFAR-NNYOXOHSSA-M	C00003
nadh_c[c]	Nicotinamide adenine dinucleotide __ reduced	C21H27N7O14P2	-2	c	cpd00004	BOPGDPNILDQYTO-NNYOXOHSSA-L	C00004
nadp_c[c]	Nicotinamide adenine dinucleotide phosphate	C21H25N7O17P3	-3	c	cpd00006	XJLXINKUBYWONI-NNYOXOHSSA-K	C00006
nadph_c[c]	Nicotinamide adenine dinucleotide phosphate __ reduced	C21H26N7O17P3	-4	c	cpd00005	ACFIXJIJDZMPPO-NNYOXOHSSA-J	C00005
nal2a6o_c[c]	N__Acetyl__L__2__amino__6__oxopimelate	C9H11NO6	-2	c	cpd03289	RVHKMLVNOXVQRH-LURJTMIESA-L	C05539
ncam_c[c]	Nicotinamide	C6H6N2O	0	c	cpd00133	DFPAKSUCGFBDDF-UHFFFAOYSA-N	C00153
ncam_e[e]	Nicotinamide	C6H6N2O	0	e	cpd00133	DFPAKSUCGFBDDF-UHFFFAOYSA-N	C00153
nh4_c[c]	Ammonium	H4N	1	c	cpd00013	QGZKDVFQNNGYKY-UHFFFAOYSA-O	C00014
nh4_e[e]	Ammonium	H4N	1	e	cpd00013	QGZKDVFQNNGYKY-UHFFFAOYSA-O	C00014
nh4oh_c[c]	Ammonium hydroxide	H5NO	0	c	cpd00985	VHUUQVKOLVNVRT-UHFFFAOYSA-O	C01358
ni2_c[c]	nickel	Ni	2	c	cpd00244	PXHVJJICTQNCMI-UHFFFAOYSA-N	C00291
ni2_e[e]	nickel	Ni	2	e	cpd00244	PXHVJJICTQNCMI-UHFFFAOYSA-N	C00291
nicrns_c[c]	Nicotinate D__ribonucleoside	C11H13NO6	0	c	cpd03471	PUEDDPCUCPRQNY-ZYUZMQFOSA-N	C05841
nicrnt_c[c]	Nicotinate D__ribonucleotide	C11H12NO9P	-2	c	cpd00873	JOUIQRNQJGXQDC-ZYUZMQFOSA-L	C01185
nmn_c[c]	NMN	C11H14N2O8P	-1	c	cpd00355	DAYLJWODMCOQEW-TURQNECASA-M	C00455
nmn_e[e]	NMN	C11H14N2O8P	-1	e	cpd00355	DAYLJWODMCOQEW-TURQNECASA-M	C00455
no_c[c]	Nitric oxide	NO	0	c	cpd00418	MWUXSHHQAYIFBG-UHFFFAOYSA-N	C00533
no2_c[c]	Nitrite	NO2	0	c	cpd00075	IOVCWXUNBOPUCH-UHFFFAOYSA-M	C00088
no2_e[e]	Nitrite	NO2	0	e	cpd00075	IOVCWXUNBOPUCH-UHFFFAOYSA-M	C00088
no3_c[c]	Nitrate	NO3	-1	c	cpd00209	NHNBFGGVMKEFGY-UHFFFAOYSA-N	C00244
no3_e[e]	Nitrate	NO3	-1	e	cpd00209	NHNBFGGVMKEFGY-UHFFFAOYSA-N	C00244
nop_c[c]	D__Nopaline	C11H19N4O6	-1	c	cpd01162	LMKYZBGVKHTLTN-NKWVEPMBSA-M	C01682
nwharg_c[c]	N__(omega)__Hydroxyarginine	C6H15N4O3	0	c	cpd03527	LTYTXIHUFTYFSA-VKZKZBKNSA-N	C05933
o2_c[c]	O2	O2	0	c	cpd00007	MYMOFIZGZYHOMD-UHFFFAOYSA-N	C00007
o2_e[e]	O2	O2	0	e	cpd00007	MYMOFIZGZYHOMD-UHFFFAOYSA-N	C00007
o2s_c[c]	Superoxide anion	O2	-1	c	cpd00532	OUUQCZGPVNCOIJ-UHFFFAOYSA-M	C00704
oaa_c[c]	Oxaloacetate	C4H2O5	-2	c	cpd00032	KHPXUQMNIQBQEV-UHFFFAOYSA-L	C00036
oc2coa_c[c]	trans__Oct__2__enoyl__CoA	C29H44N7O17P3S	-4	c	cpd03130	CPSDNAXXKWVYIY-NTLMCJQISA-J	C05276
ocACP_c[c]	Octanoyl__ACP (n__C8:0ACP)	C19H35N2O8PRS	0	c	cpd11470		C05752
occoa_c[c]	Octanoyl__CoA (n__C8:0CoA)	C29H46N7O17P3S	-4	c	cpd01335	KQMZYOXOBSXMII-CECATXLMSA-J	C01944
ocdca_c[c]	octadecanoate (n__C18:0)	C18H35O2	-1	c	cpd01080	QIQXTHQIDYTFRH-UHFFFAOYSA-M	C01530
ocdcaACP_c[c]	Octadecanoyl__ACP (n__C18:0ACP)	C29H55N2O8PRS	-1	c	cpd12458		C04088
ocdcea_c[c]	octadecenoate (n__C18:1)	C18H33O2	-1	c	cpd00536	ZQPPMHVWECSIRJ-KTKRTIGZSA-M	C00712
octa_c[c]	Octanoate (n__C8:0)		0	c	cpd03846	WWZKQHOCKIZLMA-UHFFFAOYSA-M	C06423
octACP_c[c]	Octodecanoyl__ACP	C29H55N2O8PRS	-1	c	cpd11573
octapb_c[c]	Octanoate (protein bound)		0	c
octdp_c[c]	all__trans__Octaprenyl diphosphate	C40H65O7P2	-3	c	cpd02557		C04146
octeACP_c[c]	cis__octadec__11__enoyl__[acyl__carrier protein] (n__C18:1)	C29H53N2O8PRS	-1	c	cpd11825		C01203
octp_c[c]	Octopine	C9H18N4O4	0	c	cpd02553		C04137
orn_c[c]	Ornithine	C5H13N2O2	1	c	cpd00064	AHLPHDHHMVZTML-BYPYZUCNSA-O	C00077
orn_e[e]	Ornithine	C5H13N2O2	1	e	cpd00064	AHLPHDHHMVZTML-BYPYZUCNSA-O	C00077
orot_c[c]	Orotate	C5H3N2O4	-1	c	cpd00247	PXQPEWDEAKTCGB-UHFFFAOYSA-M	C00295
orot5p_c[c]	Orotidine 5'__phosphate	C10H10N2O11P	-3	c	cpd00810	KYOBSHFOBAOFBF-XVFCMESISA-K	C01103
osuc_c[c]	Oxalosuccinate	C6H3O7	-3	c	cpd03187	UFSCUAXLTRFIDC-UHFFFAOYSA-K	C05379
oxa_c[c]	Oxalate	C2O4	-2	c	cpd00180	MUBZPKHOEPUJKR-UHFFFAOYSA-L	C00209
oxadpcoa_c[c]	3__Oxoadipyl__CoA	C27H37N7O20P3S	-5	c	cpd01507	VKKKAAPGXHWXOO-BIEWRJSYSA-I	C02232
oxalc_c[c]	4__oxalocrotonate	C6H4O5	-2	c	cpd02183	QTHJXLFFFTVYJC-UHFFFAOYSA-L	C03453
pa_SA_c[c]	phosphatidate (Saureus)	C1560H3015O192P50	-100	c	cpd16080
pa120_c[c]	1,2__didodecanoyl__sn__glycerol 3__phosphate	C27H51O8P1	-1	c	cpd15521
pa140_c[c]	1,2__ditetradecanoyl__sn__glycerol 3__phosphate	C31H59O8P1	-2	c	cpd15522
pa141_c[c]	1,2__ditetradec__7__enoyl__sn__glycerol 3__phosphate	C31H55O8P1	-1	c	cpd15523
pa160_c[c]	1,2__dihexadecanoyl__sn__glycerol 3__phosphate	C35H67O8P1	-2	c	cpd15524
pa161_c[c]	1,2__dihexadec__9__enoyl__sn__glycerol 3__phosphate	C35H63O8P1	-1	c	cpd15525
pa180_c[c]	1,2__dioctadecanoyl__sn__glycerol 3__phosphate	C39H75O8P1	-2	c	cpd15526
pa181_c[c]	1,2__dioctadec__11__enoyl__sn__glycerol 3__phosphate	C39H71O8P1	-1	c	cpd15527
pac_c[c]	Phenylacetic acid	C8H7O2	-1	c	cpd00430	IPBVNPXQWQGGJP-UHFFFAOYSA-N	C00548
pad_c[c]	2__Phenylacetamide	C8H9NO	0	c	cpd01647	LSBDFXRDZJMBSC-UHFFFAOYSA-N	C02505
pala_SA2_c[c]	Phosphatidylalanine_SA2	C1710H3315N50O242P50	-50	c	cpd16082
palm24alas_c[c]	Palmitoyllipoteichoic_acid_n=24__linked__D__alanine_substituted		-24	c
palm24nacs_c[c]	Palmitoyllipoteichoic_acid_n=24__linked__N__acetyl__D__glucosamine		-24	c
palm24u_c[c]	Palmitoyllipoteichoic_acid_n=24__linked__unsubstituted		-24	c
palmACP_c[c]	Palmitoyl__ACP (n__C16:0ACP)	C27H51N2O8PRS	-1	c	cpd11476		C05764
palmt24s_c[c]	Palmitoyllipoteichoic_acid_n=24__linked__glucose_substituted		-24	c
pan4p_c[c]	Pantetheine 4'__phosphate	C11H21N2O7PS	-2	c	cpd00834	JDMUPRLRUUMCTL-VIFPVBQESA-L	C01134
pant__R_c[c]	(R)__Pantoate	C6H11O4	-1	c	cpd00408	OTOIIPJYVQJATP-BYPYZUCNSA-M	C00522
pap_c[c]	Adenosine 3',5'__bisphosphate	C10H11N5O10P2	-4	c	cpd00045	WHTCPDAXWFLDIH-KQYNXXCUSA-J	C00054
paps_c[c]	3'__Phosphoadenylyl sulfate	C10H11N5O13P2S	-4	c	cpd00044	GACDQMDRPRGCTN-KQYNXXCUSA-J	C00053
pb_e[e]	Pb	Pb	2	e	cpd04097	VTGDHUQFKRUPJV-UHFFFAOYSA-N	C06696
pdx5p_c[c]	Pyridoxine 5'__phosphate	C8H10NO6P	-2	c	cpd00478	WHOMFKWHIQZTHY-UHFFFAOYSA-L	C00627
pe_SA_c[c]	Phosphatidylethanolamine (Saureus)	C1660H3365N50O192P50	0	c	cpd15653
pe140_c[c]	phosphatidylethanolamine (ditetradecanoyl, n__C14:0)	C33H66N1O8P1	0	c	cpd15529
pe160_c[c]	phosphatidylethanolamine (dihexadecanoyl, n__C16:0)	C37H74N1O8P1	0	c	cpd15531
pe180_c[c]	phosphatidylethanolamine (dioctadecanoyl, n__C18:0)	C41H82N1O8P1	0	c	cpd15533	LVNGJLRDBYCPGB-LDLOPFEMSA-N
peamn_e[e]	Phenethylamine	C8H12N	1	e	cpd03161	BHHGXPLMPWCGHP-UHFFFAOYSA-O	C05332
pendp_c[c]	all__trans__Pentaprenyl diphosphate	C25H41O7P2	-3	c	cpd02591	JMVSBFJBMXQNJW-GIXZANJISA-L	C04217
pep_c[c]	Phosphoenolpyruvate	C3H2O6P	-3	c	cpd00061	DTBNBXWJWCWCIK-UHFFFAOYSA-K	C00074
pep_met__L_c[c]	Peptide__L__methionine	C6H10N2O2R2S	0	c	cpd12237		C03023
pep_met__LRS_c[c]	Peptide__L__methionine_R__S__oxide		0	c
pep_p_c[c]	Peptidoglycan_polymer_n_subunits		-4	c
pep_p1_c[c]	Peptidoglycan_polymer_n__1_subunits		-2	c
pepd_c[c]	peptidoglycan dimer	C153H250N26O55P2	-1	w	cpd11608		C00012
pepm_c[c]	peptidoglycan monomer: ditrans,octacis__undecaprenyldiphospho__N__acetyl__(N__acetylglucosaminyl)muramoyl__L__alanyl__gamma__D__isoglutaminyl__L__lysyl__(glycyl)5__D__alanyl__D__alanine	C104H170N13O31P2	-2	c
pg_SA_ala_c[c]	2__O__D__alanyl__1__O__phosphatidylglycerol	C59H115N3O22P2	1	c
pg_SA_c[c]	Phosphatidylglycerol (Saureus)	C1710H3365O292P50	-50	c	cpd16085
PG_ST_c[c]	Acetylglucosamine____N__acetylmuramoyl__(tetrapeptide) diphospho__undecaprenol dimer with L__(gly)5__D cross__link strand length 6	C607H983N144O280P2	9	w
pg140_c[c]	Phosphatidylglycerol (ditetradecanoyl, n__C14:0)	C34H66O10P1	-1	c	cpd15536	BPHQZTVXXXJVHI-AJQTZOPKSA-M
pg160_c[c]	Phosphatidylglycerol (dihexadecanoyl, n__C16:0)	C38H74O10P1	-1	c	cpd15538
pg180_c[c]	Phosphatidylglycerol (dioctadecanoyl, n__C18:0)	C42H82O10P1	-1	c	cpd15540	FVJZSBGHRPJMMA-IOLBBIBUSA-M
pgly_SA2_c[c]	Phosphatidylglycine_SA2	C1660H3215N50O242P50	-50	c	cpd16087
pglys_SA_c[c]	2__O__D__alanyl__1__O__phosphatidylglycerolysine	C62H124N4O23P2	1	c
pgp_SA_c[c]	Phosphatidylglycerophosphate (Saureus)	C1710H3315O442P100	-150	c	cpd16088
pgp120_c[c]	Phosphatidylglycerophosphate (didodecanoyl, n__C12:0)	C30H57O13P2	-2	c	cpd15542
pgp140_c[c]	Phosphatidylglycerophosphate (ditetradecanoyl, n__C14:0)	C34H65O13P2	-2	c	cpd15543
pgp141_c[c]	Phosphatidylglycerophosphate (ditetradec__7__enoyl, n__C14:1)	C34H61O13P2	-2	c	cpd15544
pgp160_c[c]	Phosphatidylglycerophosphate (dihexadecanoyl, n__C16:0)	C38H73O13P2	-3	c	cpd15545
pgp161_c[c]	Phosphatidylglycerophosphate (dihexadec__9__enoyl, n__C16:1)	C38H69O13P2	-3	c	cpd15546	PTJJTQQVMKSSOK-WFDPYMBVSA-K
pgp180_c[c]	Phosphatidylglycerophosphate (dioctadecanoyl, n__C18:0)	C42H81O13P2	-3	c	cpd15547	UZNYMWWMHBZMLI-IOLBBIBUSA-K
pgp181_c[c]	Phosphatidylglycerophosphate (dioctadec__11__enoyl, n__C18:1)	C42H77O13P2	-2	c	cpd15548
phe__L_c[c]	L__Phenylalanine	C9H11NO2	0	c	cpd00066	COLNVLDHVKWLRT-QMMMGPOBSA-N	C00079
phe__L_e[e]	L__Phenylalanine	C9H11NO2	0	e	cpd00066	COLNVLDHVKWLRT-QMMMGPOBSA-N	C00079
pheme_c[c]	Protoheme	C34H30FeN4O4	0	c	cpd00028	KABFMIBPWCXCRK-RGGAHWMASA-J	C00032
pheme_e[e]	Protoheme	C34H30FeN4O4	0	e	cpd00028	KABFMIBPWCXCRK-RGGAHWMASA-J	C00032
phis__L[c]	a [protein]__L__histidine	C7H8N4O2R2	0	c
phom_c[c]	O__Phospho__L__homoserine	C4H8NO6P	-2	c	cpd00809	FXDNYOANAXWZHG-VKHMYHEASA-L	C01102
phpyr_c[c]	Phenylpyruvate	C9H7O3	-1	c	cpd00143	BTNMPGBKDVTSJY-UHFFFAOYSA-M	C00166
phthr_c[c]	O__Phospho__4__hydroxy__L__threonine	C4H8NO7P	-2	c	cpd03607		C06055
phydp_c[c]	Phytyl diphosphate	C20H39O7P2	-2	c	cpd03214	ITPLBNCCPZSWEU-PYDDKJGSSA-L	C05427
phyQ_c[c]	Phylloquinone	C31H46O2	0	c
pi_c[c]	Phosphate	HO4P	-2	c	cpd00009	NBIIXXVUZAFLBC-UHFFFAOYSA-L	C00009
pi_e[e]	Phosphate	HO4P	-2	e	cpd00009	NBIIXXVUZAFLBC-UHFFFAOYSA-L	C00009
pi_p[p]	Phosphate	HO4P	-2	p	cpd00009	NBIIXXVUZAFLBC-UHFFFAOYSA-L	C00009
pime_c[c]	Pimelate	C7H10O4	-2	c	cpd01727	WLJVNTCWHIRURA-UHFFFAOYSA-L	C02656
pleu_SA2_c[c]	Phosphatidylleucine_SA2	C1860H3615N50O242P50	-50	c	cpd16090
plys_SA2_c[c]	Phosphatidyllysine_SA2	C1860H3715N100O242P50	0	c	cpd16092
pmACP_c[c]	Pimeloyl__ACP		0	c
pmcoa_c[c]	Pimeloyl__CoA	C28H41N7O19P3S	-5	c	cpd00782	LYCRXMTYUZDUGA-UYRKPTJQSA-I	C01063
pmlmeACP_c[c]	Pimeloyl__ACP methyl ester	C19H33N2O10PRS	1	c
pmtcoa_c[c]	Palmitoyl__CoA (n__C16:0CoA)	C37H62N7O17P3S	-4	c	cpd00134	MNBKLUUYKPBKDU-BBECNAHFSA-J	C00154
pnto__R_c[c]	(R)__Pantothenate	C9H16NO5	-1	c	cpd00644	GHOKWGTUZJEAQD-ZETCQYMHSA-M	C00864
ppa_c[c]	Propionate (n__C3:0)	C3H5O2	-1	c	cpd00141	XBDQKXXYIPTUBI-UHFFFAOYSA-M	C00163
ppa_e[e]	Propionate (n__C3:0)	C3H5O2	-1	e	cpd00141	XBDQKXXYIPTUBI-UHFFFAOYSA-M	C00163
ppadn_c[c]	Propionyladenylate	C13H17N5O8P	-1	c	cpd03560	ZGNGGJLVZZHLQM-ZRFIDHNTSA-M	C05983
ppap_c[c]	Propanoyl phosphate	C3H5O5P	-2	c	cpd01844	FMNMEQSRDWIBFO-UHFFFAOYSA-L	C02876
ppbng_c[c]	Porphobilinogen	C10H13N2O4	-1	c	cpd00689	QSHWIQZFGQKFMA-UHFFFAOYSA-M	C00931
ppcoa_c[c]	Propanoyl__CoA	C24H36N7O17P3S	-4	c	cpd00086	QAQREVBBADEHPA-IEXPHMLFSA-J	C00100
pphn_c[c]	Prephenate	C10H8O6	-2	c	cpd00219	FPWMCUPFBRFMLH-XGAOUMNUSA-L	C00254
ppi_c[c]	Diphosphate	HO7P2	-3	c	cpd00012	XPPKVPWEQAFLFU-UHFFFAOYSA-K	C00013
ppi_e[e]	Diphosphate	HO7P2	-3	e	cpd00012	XPPKVPWEQAFLFU-UHFFFAOYSA-K	C00013
pplhis[c]	Protein N(pi)__phospho__L__histidine	C7H9N4O5PR2	-2	c
ppp9_c[c]	Protoporphyrin	C34H32N4O4	-2	c	cpd01476	ZCFFYALKHPIRKJ-UJJXFSCMSA-L	C02191
pppg9_c[c]	Protoporphyrinogen IX	C34H38N4O4	-2	c	cpd00791	UHSGPDMIQQYNAX-UHFFFAOYSA-L	C01079
pppi_c[c]	Inorganic triphosphate	HO10P3	-4	c	cpd00421	UNXRWKVEANCORM-UHFFFAOYSA-K	C00536
pqq_c[c]	Pyrroloquinoline__quinone	C14H3N2O8	-3	c	cpd00097	MMXZSJMASHPLLR-UHFFFAOYSA-K	C00113
pqqh2_c[c]	Reduced pyrroloquinoline__quinone	C14H5N2O8	-4	c	cpd00986	QZMUBZJJJKIXKV-UHFFFAOYSA-K	C01359
pram_c[c]	5__Phospho__beta__D__ribosylamine	C5H11NO7P	-1	c	cpd01982	SKCBPEVYGOQGJN-TXICZTDVSA-M	C03090
pran_c[c]	N__(5__Phospho__D__ribosyl)anthranilate	C12H13NO9P	-3	c	cpd02642	PMFMJXPRNJUYMB-GWOFURMSSA-K	C04302
prbamp_c[c]	1__(5__Phosphoribosyl)__AMP	C15H19N5O14P2	-4	c	cpd01777	RTQMRTSPTLIIHM-KEOHHSTQSA-J	C02741
prbatp_c[c]	1__(5__Phosphoribosyl)__ATP	C15H19N5O20P4	-6	c	cpd01775	RKNHJBVBFHDXGR-KEOHHSTQSA-I	C02739
pren45_c[c]	Prenol__45n_teichoic_acid		-47	c
pren45glc_c[c]	Prenol__45n_teichoic_acid__glucose_substituted		-47	c
pretechala_c[c]	Prenol__45n_teichoic_acid__alanine_substituted		-47	c
prfp_c[c]	1__(5__Phosphoribosyl)__5__[(5__phosphoribosylamino)methylideneamino]imidazole__4__carboxamide	C15H21N5O15P2	-4	c	cpd02979	QOUSHGMTBIIAHR-KEOHHSTQSA-J	C04896
prlp_c[c]	5__[(5__phospho__1__deoxyribulos__1__ylamino)methylideneamino]__1__(5__phosphoribosyl)imidazole__4__carboxamide	C15H21N5O15P2	-4	c	cpd02991	BLKFNHOCHNCLII-GHVQHMAVSA-J	C04916
pro__L_c[c]	L__Proline	C5H9NO2	-1	c	cpd00129	ONIBWKKTOPOVIA-BYPYZUCNSA-N	C00148
pro__L_e[e]	L__Proline	C5H9NO2	-1	e	cpd00129	ONIBWKKTOPOVIA-BYPYZUCNSA-N	C00148
prpp_c[c]	5__Phospho__alpha__D__ribose 1__diphosphate	C5H8O14P3	-5	c	cpd00103	PQGCEDQWHSBAJP-TXICZTDVSA-J	C00119
ps_SA_c[c]	phosphatidylserine (Saureus)	C1710H3315N50O292P50	-50	c	cpd15657
psd5p_c[c]	Pseudouridine 5'__phosphate	C9H11N2O9P	-1	c	cpd00859	YFJFCIDRLJNRAL-GBNDHIKLSA-K	C01168
psdp_c[c]	presqualene diphosphate	C30H49O7P2	0	c	cpd02169		C03428
pser__L_c[c]	O__Phospho__L__serine	C3H6NO6P	-1	c	cpd00738	BZQFBWGGLXLEPQ-REOHCLBHSA-L	C01005
psqldp_c[c]	presqualene diphosphate	C30H49O7P2	-3	c	cpd02169		C03428
ptp_c[c]	triaminopyrimidine triphosphate	C9H14N5O14P3	0	c	cpd15902
ptrc_c[c]	Putrescine	C4H14N2	2	c	cpd00118	KIDHWZJUCRJVML-UHFFFAOYSA-P	C00134
ptrc_e[e]	Putrescine	C4H14N2	2	e	cpd00118	KIDHWZJUCRJVML-UHFFFAOYSA-P	C00134
pyam5p_c[c]	Pyridoxamine 5'__phosphate	C8H12N2O5P	-1	c	cpd00493	ZMJGSOSNSPKHNH-UHFFFAOYSA-M	C00647
pydam_c[c]	Pyridoxamine	C8H13N2O2	1	c	cpd00419	NHZMQXZHNVQTQA-UHFFFAOYSA-O	C00534
pydx_c[c]	Pyridoxal	C8H9NO3	0	c	cpd00215	RADKZDMFGJYCBB-UHFFFAOYSA-N	C00250
pydx_e[e]	Pyridoxal	C8H9NO3	0	e	cpd00215	RADKZDMFGJYCBB-UHFFFAOYSA-N	C00250
pydx5p_c[c]	Pyridoxal 5'__phosphate	C8H8NO6P	-2	c	cpd00016	NGVDGCNFYWLIFO-UHFFFAOYSA-L	C00018
pydxn_c[c]	Pyridoxine	C8H11NO3	0	c	cpd00263	LXNHXLLTXMVWPM-UHFFFAOYSA-N	C00314
pyr_c[c]	Pyruvate	C3H3O3	-1	c	cpd00020	LCTONWCANYUPML-UHFFFAOYSA-M	C00022
pyr_e[e]	Pyruvate	C3H3O3	-1	e	cpd00020	LCTONWCANYUPML-UHFFFAOYSA-M	C00022
q_c[c]	Ubiquinone	C14H18O4	0	c	cpd11669	BATPDQFGDHBPTD-UHFFFAOYSA-N	C00399
qh2_c[c]	Ubiquinol	C14H20O4	0	c	cpd11665	RNUCUWWMTTWKAH-JLHYYAGUSA-N	C00390
quin_e[e]	Quinate	C7H12O6	-1	e	cpd00248	AAWZDTNXLSGCEK-WYWMIBKRSA-M	C00296
r1p_c[c]	alpha__D__Ribose 1__phosphate	C5H9O8P	-2	c	cpd00475	YXJDFQJKERBOBM-TXICZTDVSA-L	C00620
r3hbACP_c[c]	R__3__Hydroxybutanoyl__acyl__carrier_protein		-1	c
r5p_c[c]	alpha__D__Ribose 5__phosphate	C5H9O8P	-2	c	cpd00101	KTVPXOYAKDPRHY-AIHAYLRMSA-L	C00117
raffin_c[c]	Raffinose	C18H32O16	0	c	cpd00382	MUPFEKGTMRGPLJ-ZQSKZDJDSA-N	C00492
rbflvrd_c[c]	Reduced riboflavin	C17H22N4O6	0	c	cpd00739	SGSVWAYHEWEQET-SCRDCRAPSA-N	C01007
rbl__B_c[c]	Salicin	C13H18O7	0	c	cpd01030	NGFMICBWJRZIBI-UJPOAAIJSA-N	C01451
rbl__B_e[e]	Salicin	C13H18O7	0	e	cpd01030	NGFMICBWJRZIBI-UJPOAAIJSA-N	C01451
rbl__D_c[c]	D__Ribulose	C5H10O5	0	c	cpd00258	ZAQJHHRNXZUBTE-NQXXGFSBSA-N	C00309
rbl__L_c[c]	L__Ribulose	C5H10O5	0	c	cpd00259	ZAQJHHRNXZUBTE-WUJLRWPWSA-N	C00310
rbt5p_c[c]	D__ribitol 5__phosphate	C5H11O8P	-1	c
retinal_c[c]	Retinal	C20H28O	0	c	cpd00304	NCYCYZXNIZJOKI-OVSJKPMPSA-N	C00376
retinol_c[c]	Retinol	C20H30O	0	c	cpd00365	FPIPGXGPPPQFEQ-OVSJKPMPSA-N	C00473
rhcys_c[c]	S__Ribosyl__L__homocysteine	C9H17NO6S	0	c	cpd02227		C03539
rib__D_c[c]	D__Ribose	C5H10O5	0	c	cpd00105	HMFHBZSHGGEWLO-SOOFDHNKSA-N	C00121
rib__D_e[e]	D__Ribose	C5H10O5	0	e	cpd00105	HMFHBZSHGGEWLO-SOOFDHNKSA-N	C00121
ribflv_c[c]	Riboflavin	C17H20N4O6	-1	c	cpd00220	AUNGANRZJHBGPY-SCRDCRAPSA-N	C00255
ribflv_e[e]	Riboflavin	C17H20N4O6	-1	e	cpd00220	AUNGANRZJHBGPY-SCRDCRAPSA-N	C00255
rmn_e[e]	L__Rhamnose	C6H12O5	0	e	cpd00396	SHZGCJCMOBCMKK-JFNONXLTSA-N	C00507
rnam_c[c]	N__Ribosylnicotinamide	C11H15N2O5	1	c	cpd02016	JLEBZPBDRKPWTD-TURQNECASA-O	C03150
ru5p__D_c[c]	D__Ribulose 5__phosphate	C5H9O8P	-1	c	cpd00171	FNZLKVNUWIIPSJ-UHNVWZDZSA-L	C00199
ru5p__L_c[c]	L__Ribulose 5__phosphate	C5H9O8P	-1	c	cpd00808	FNZLKVNUWIIPSJ-CRCLSJGQSA-L	C01101
s_c[c]	Sulfur	S	0	c	cpd00074	NINIDFKCEFEMDL-UHFFFAOYSA-N	C00087
s7p_c[c]	Sedoheptulose 7__phosphate	C7H13O10P	-2	c	cpd00238	JDTUMPKOJBQPKX-GBNDHIKLSA-L	C05382
s17bp_c[c]	Sedoheptulose 1,7__bisphosphate	C7H12O13P2	-4	c	cpd00349	OKHXOUGRECCASI-SHUUEZRQSA-J	C00447
SA_FREE_FA_c[c]	SA Free Fatty Acids	X	0	c	cpd16064
salc_c[c]	Salicylate	C7H5O3	-1	c	cpd00599	YGSDEFSMJLZEOE-UHFFFAOYSA-M	C00805
salc6p_c[c]	Salicin 6__phosphate	C13H17O10P	-2	c	cpd03698	FSJKOMDYZYBBLV-UJPOAAIJSA-L	C06188
salcn_e[e]	Salicin	C13H18O7	0	e	cpd01030	NGFMICBWJRZIBI-UJPOAAIJSA-N	C01451
sbt__D_c[c]	D__Sorbitol	C6H14O6	0	c	cpd00588	FBPFZTCFMRRESA-JGWLITMVSA-N	C00794
sbt__D_e[e]	D__Sorbitol	C6H14O6	0	e	cpd00588	FBPFZTCFMRRESA-JGWLITMVSA-N	C00794
sbt6p_c[c]	D__Sorbitol 6__phosphate	C6H13O9P	-2	c	cpd00804	GACTWZZMVMUKNG-SLPGGIOYSA-L	C01096
sbzcoa_c[c]	O__Succinylbenzoyl__CoA	C32H39N7O20P3S	-5	c	cpd02021	KVAQAPQXOXTRAE-HSJNEKGZSA-I	C03160
scl_c[c]	sirohydrochlorin	C42H39N4O16	-8	c	cpd03426	AVBHZKNQGDKVEA-XUFLHSAYSA-F	C05778
sdhlam_c[c]	S__Succinyldihydrolipoamide	C12H20NO4S2	-1	c	cpd00860	KWKBJWYJJBQOAE-UHFFFAOYSA-M	C01169
ser__D_c[c]	D__Serine	C3H7NO3	0	c	cpd00550	MTCFGRXMJLQNBG-UWTATZPHSA-N	C00740
ser__D_e[e]	D__Serine	C3H7NO3	0	e	cpd00550	MTCFGRXMJLQNBG-UWTATZPHSA-N	C00740
ser__L_c[c]	L__Serine	C3H7NO3	0	c	cpd00054	MTCFGRXMJLQNBG-REOHCLBHSA-N	C00065
ser__L_e[e]	L__Serine	C3H7NO3	0	e	cpd00054	MTCFGRXMJLQNBG-REOHCLBHSA-N	C00065
sertrna_c[c]	L__Seryl__tRNA(Ser)	C3H6NO2R	1	c	cpd12132		C02553
sheme_c[c]	Siroheme	C42H36FeN4O16	-8	c	cpd00557	DLKSSIHHLYNIKN-QIISWYHFSA-D	C00748
skgmeACP_c[c]	3__Ketoglutaryl__ACP methyl ester	C17H27N2O11PRS	1	c
skm_c[c]	Shikimate	C7H9O5	-1	c	cpd00383	JXOHGGNKMLTUBP-HSUXUTPPSA-M	C00493
skm5p_c[c]	Shikimate 5__phosphate	C7H8O8P	-3	c	cpd02030	QYOJSKGCWNAKGW-PBXRRBTRSA-K	C03175
skpmeACP_c[c]	3__Ketopimeloyl__ACP methyl ester	C19H31N2O11PRS	1	c
sl2a6o_c[c]	N__Succinyl__2__L__amino__6__oxoheptanedioate	C11H12NO8	-3	c	cpd02724	SDVXSCSNVVZWDD-LURJTMIESA-K	C04462
sl26da_c[c]	N__Succinyl__LL__2,6__diaminoheptanedioate	C11H16N2O7	-2	c	cpd02698	GLXUWZBUPATPBR-BQBZGAKWSA-L	C04421
so3_c[c]	Sulfite	O3S	-2	c	cpd00081	LSNNMFCWUKXFEE-UHFFFAOYSA-M	C00094
so4_c[c]	Sulfate	O4S	-2	c	cpd00048	QAOWNCQODCNURD-UHFFFAOYSA-L	C00059
so4_e[e]	Sulfate	O4S	-2	e	cpd00048	QAOWNCQODCNURD-UHFFFAOYSA-L	C00059
spmd_c[c]	Spermidine	C7H22N3	3	c	cpd00264	ATHGHQPFGPMSJY-UHFFFAOYSA-Q	C00315
spmd_e[e]	Spermidine	C7H22N3	3	e	cpd00264	ATHGHQPFGPMSJY-UHFFFAOYSA-Q	C00315
sql_c[c]	Squalene	C30H50	0	c	cpd00559	YYGNTYWPHWGJRM-AAJYLUCBSA-N	C00751
ssaltpp_c[c]	Succinate semialdehyde__thiamin diphosphate anion	C16H21N4O10P2S	-2	c	cpd03450
stcoa_c[c]	Stearoyl__CoA (n__C18:0CoA)	C39H66N7O17P3S	-4	c	cpd00327	SIARJEKBADXQJG-LFZQUHGESA-J	C00412
stear24ds_c[c]	Stearoyllipoteichoic_acid_n=24__linked__D__alanine_substituted		-24	c
stear24s_c[c]	Stearoyllipoteichoic_acid_n=24__linked__N__acetyl__D__glucosamine		-24	c
stear24u_c[c]	Stearoyllipoteichoic_acid_n=24__linked__unsubstituted		-24	c
steart24s_c[c]	Stearoyllipoteichoic_acid_n=24__linked__glucose_substituted		-24	c
stecard_c[c]	Stearoylcardiolipin_B._subtilis		-2	c
stphxln_c[c]	staphyloxanthin	C51H78O9	0	c	cpd14869	PDOUICUKTQRPHO-MENSNCDRSA-N	C16148
suc6p_c[c]	Sucrose 6__phosphate	C12H21O14P	-2	c	cpd01693	PJTTXANTBQDXME-UGDNZRGBSA-L	C02591
sucbz_c[c]	o__Succinylbenzoate	C11H8O5	-2	c	cpd01772	YIVWQNVQRXFZJB-UHFFFAOYSA-L	C02730
succ_c[c]	Succinate	C4H4O4	-2	c	cpd00036	KDYFGRWQOYBRFD-UHFFFAOYSA-L	C00042
succ_e[e]	Succinate	C4H4O4	-2	e	cpd00036	KDYFGRWQOYBRFD-UHFFFAOYSA-L	C00042
succoa_c[c]	Succinyl__CoA	C25H35N7O19P3S	-5	c	cpd00078	VNOYUJKHFWYWIR-ITIYDSSPSA-I	C00091
suchms_c[c]	O__Succinyl__L__homoserine	C8H12NO6	-1	c	cpd00822	GNISQJGXJIDKDJ-YFKPBYRVSA-M	C01118
sucr_c[c]	Sucrose	C12H22O11	0	c	cpd00076	CZMRCDWAGMRECN-UGDNZRGBSA-N	C00089
sucr_e[e]	Sucrose	C12H22O11	0	e	cpd00076	CZMRCDWAGMRECN-UGDNZRGBSA-N	C00089
sucsal_c[c]	Succinic semialdehyde	C4H5O3	-1	c	cpd00199	UIUJIQZEACWQSV-UHFFFAOYSA-M	C00232
sufbcd_2fe2s_c[c]	SufBCD with bound [2Fe__2S] cluster	H4O2S8Fe2R	0	c
sufbcd_2fe2s2_c[c]	SufBCD with two bound [2Fe__2S] clusters	O2S10Fe4R	0	c
sufbcd_4fe4s_c[c]	SufBCD with bound [4Fe__4S] cluster	H4O2S10Fe4R	0	c
sufbcd_c[c]	SufBCD scaffold complex	H8O2S6R	0	c
sufse_c[c]	SufSE sulfur acceptor complex	HSR	0	c
sufsesh_c[c]	SufSE with bound sulfur	HS2R	0	c
tag6p__D_c[c]	D__Tagatose 6__phosphate	C6H11O9P	-1	c	cpd00805	BGWGXPAPYGQALX-OEXCPVAWSA-L	C01097
tagdp__D_c[c]	D__Tagatose 1,6__biphosphate	C6H10O12P2	-2	c	cpd02371	RNBGYGVWRKECFJ-OEXCPVAWSA-J	C03785
tartr__D_e[e]	D__tartrate	C4H4O6	-2	e	cpd00666	FEWJPZIEWOKRBE-JCYAYHJZSA-L	C00898
tartr__L_e[e]	L__tartrate	C4H4O6	-2	e	cpd00666	FEWJPZIEWOKRBE-JCYAYHJZSA-L	C00898
taur_c[c]	Taurine	C2H7NO3S	0	c	cpd00210	XOAAWQZATWQOTB-UHFFFAOYSA-N	C00245
taur_e[e]	Taurine	C2H7NO3S	0	e	cpd00210	XOAAWQZATWQOTB-UHFFFAOYSA-N	C00245
tcam_c[c]	minor teichoic acid (acetylgalactosamine glucose phosphate, n=30)	C420H750N30O420P30	-30	c	cpd11459
tchola_c[c]	taurocholic acid	C26H45NO7S	-1	c	cpd03047		C05122
td2coa_c[c]	trans__Tetradec__2__enoyl__CoA	C35H56N7O17P3S	-4	c	cpd03127	MBCVYCOKMMMWLX-YYMFEJJQSA-J	C05273
tdcoa_c[c]	Tetradecanoyl__CoA (n__C14:0CoA)	C35H58N7O17P3S	-4	c	cpd01695	DUAFKXOFBZQTQE-QSGBVPJFSA-J	C02593
tddec2eACP_c[c]	trans__Dodec__2__enoyl__[acyl__carrier protein]	C23H41N2O8PRS	0	c	cpd11469		C05758
tdeACP_c[c]	cis__tetradec__7__enoyl__[acyl__carrier protein] (n__C14:1)	C25H45N2O8PRS	0	c	cpd15294
tdec2eACP_c[c]	trans__Dec__2__enoyl__[acyl__carrier protein]	C21H37N2O8PRS	0	c	cpd11475		C05754
teich__45_c[c]	teichuronic_acid_GlcA__GalNac__45_repeating_unit		-45	c
thdcar_c[c]	all__trans__4,4'__diapo__?__carotene	C30H44	0	c
thdp_c[c]	2,3,4,5__Tetrahydrodipicolinate	C7H7NO4	-2	c	cpd02465	CXMBCXQHOXUCEO-BYPYZUCNSA-L	C03972
thex2eACP_c[c]	trans__Hex__2__enoyl__[acyl__carrier protein]	C17H29N2O8PRS	0	c	cpd11473		C05748
thf_c[c]	5,6,7,8__Tetrahydrofolate	C19H21N7O6	-2	c	cpd00087	MSTNYGQPCMXVAQ-RYUDHWBXSA-L	C00101
thfglu_c[c]	Tetrahydrofolyl__[Glu](2)	C24H27N8O9	-3	c	cpd06227	RXWVHRYZTWZATH-XSLAGTTESA-J	C03541
thm_c[c]	Thiamin	C12H17N4OS	1	c	cpd00305	JZRWCGZRTZMZEH-UHFFFAOYSA-N	C00378
thm_e[e]	Thiamin	C12H17N4OS	1	e	cpd00305	JZRWCGZRTZMZEH-UHFFFAOYSA-N	C00378
thmmp_c[c]	Thiamin monophosphate	C12H16N4O4PS	-1	c	cpd00793	HZSAJDVWZRBGIF-UHFFFAOYSA-M	C01081
thmpp_c[c]	Thiamine diphosphate	C12H16N4O7P2S	-2	c	cpd00056	AYEKOFBPNLCAJY-UHFFFAOYSA-M	C00068
thr__L_c[c]	L__Threonine	C4H9NO3	0	c	cpd00161	AYFVYJQAPQTCCC-GBXIJSLDSA-N	C00188
thr__L_e[e]	L__Threonine	C4H9NO3	0	e	cpd00161	AYFVYJQAPQTCCC-GBXIJSLDSA-N	C00188
thrtrna_c[c]	L__Threonyl__tRNA(Thr)	C4H8NO2R	1	c	cpd12229		C02992
thym_c[c]	Thymine	C5H6N2O2	0	c	cpd00151	RWQNBRDOKXIBIV-UHFFFAOYSA-N	C00178
thym_e[e]	Thymine	C5H6N2O2	0	e	cpd00151	RWQNBRDOKXIBIV-UHFFFAOYSA-N	C00178
thym_p[p]	Thymine	C5H6N2O2	0	p	cpd00151	RWQNBRDOKXIBIV-UHFFFAOYSA-N	C00178
thymd_c[c]	Thymidine	C10H14N2O5	0	c	cpd00184	IQFYYKKMVGJFEH-XLPZGREQSA-N	C00214
thymd_e[e]	Thymidine	C10H14N2O5	0	e	cpd00184	IQFYYKKMVGJFEH-XLPZGREQSA-N	C00214
tmrs2eACP_c[c]	trans__Tetradec__2__enoyl__[acyl__carrier protein]	C25H45N2O8PRS	0	c	cpd11467		C05760
to2eACP_c[c]	trans__Octodec__2__enoyl__ACP	C29H53N2O8PRS	-1	c	cpd11572
toct2eACP_c[c]	trans__Oct__2__enoyl__[acyl__carrier protein]	C19H33N2O8PRS	0	c	cpd11471		C05751
tpalm2eACP_c[c]	trans__Hexadec__2__enoyl__[acyl__carrier protein]	C27H49N2O8PRS	0	c	cpd11477		C05763
trdox_c[c]	Oxidized thioredoxin	X	0	c	cpd11420		C00343
trdrd_c[c]	Reduced thioredoxin	XH2	0	c	cpd11421		C00342
tre_c[c]	Trehalose	C12H22O11	0	c	cpd00794	HDTRYLNUVZCQOY-LIZSDCNHSA-N	C01083
tre_e[e]	Trehalose	C12H22O11	0	e	cpd00794	HDTRYLNUVZCQOY-LIZSDCNHSA-N	C01083
tre6p_c[c]	alpha,alpha'__Trehalose 6__phosphate	C12H21O14P	-2	c	cpd00523	LABSPYBHMPDTEL-LIZSDCNHSA-L	C00689
trnaala_c[c]	tRNA(Ala)	R	0	c	cpd11906		C01635
trnaarg_c[c]	tRNA(Arg)	R	0	c	cpd11907		C01636
trnaasn_c[c]	tRNA(Asn)	C10H17O10PR2	0	c	cpd11908		C01637
trnaasp_c[c]	tRNA(Asp)	R	0	c	cpd11909		C01638
trnacys_c[c]	tRNA(Cys)	R	-1	c	cpd11910		C01639
trnaglu_c[c]	tRNA (Glu)	R	0	c	cpd11912		C01641
trnagly_c[c]	tRNA(Gly)	R	0	c	cpd11913		C01642
trnaile_c[c]	tRNA(Ile)	R	0	c	cpd11915		C01644
trnalys_c[c]	tRNA(Lys)	R	0	c	cpd11917		C01646
trnamet_c[c]	tRNA(Met)	R	0	c	cpd11918		C01647
trnaser_c[c]	tRNA(Ser)	R	0	c	cpd11921		C01650
trnathr_c[c]	tRNA(Thr)	R	0	c	cpd11922		C01651
trp__L_c[c]	L__Tryptophan	C11H12N2O2	0	c	cpd00065	QIVBCDIJIAJPQS-VIFPVBQESA-N	C00078
trp__L_e[e]	L__Tryptophan	C11H12N2O2	0	e	cpd00065	QIVBCDIJIAJPQS-VIFPVBQESA-N	C00078
tsul_c[c]	Thiosulfate	O3S2	-1	c	cpd00268	DHCDFWKWKRSZHF-UHFFFAOYSA-M	C00320
tsul_e[e]	Thiosulfate	O3S2	-1	e	cpd00268	DHCDFWKWKRSZHF-UHFFFAOYSA-M	C00320
ttdca_c[c]	tetradecanoate (n__C14:0)	C14H27O2	-1	c	cpd03847	TUNFSRHWOTWDNC-UHFFFAOYSA-M	C06424
ttdcea_c[c]	tetradecenoate (n__C14:1)	C14H25O2	-1	c	cpd15298
tym_e[e]	Tyramine	C8H12NO	1	e	cpd00374	DZGWFCGJZKJUFP-UHFFFAOYSA-O	C00483
tyr__L_c[c]	L__Tyrosine	C9H11NO3	0	c	cpd00069	OUYCCCASQSFEME-QMMMGPOBSA-N	C00082
tyr__L_e[e]	L__Tyrosine	C9H11NO3	0	e	cpd00069	OUYCCCASQSFEME-QMMMGPOBSA-N	C00082
uaaAgla_c[c]	Undecaprenyl__diphospho__N__acetylmuramoyl__(N__acetylglucosamine)__L__alanyl__D__glutamyl__L__lysyl__D__alanyl__D__alanine	C94H153N8O26P2	-3	c	cpd03487
uaaAgtla_c[c]	Undecaprenyl__diphospho__N__acetylmuramoyl__(N__acetylglucosamine)__L__alanyl__D__glutaminyl__L__lysyl__D__alanyl__D__alanine	C94H155N9O25P2	-2	c	cpd03488
uaaGgla_c[c]	Undecaprenyl__diphospho__N__acetylmuramoyl__(N__acetylglucosamine)__L__alanyl__gamma__D__glutamyl__L__lysyl__D__alanyl__D__alanine	C94H153N8O26P2	-3	c	cpd03491	ULXTYUPMJXVUHQ-OVTFQNCVSA-K	C05893
uaaGgtla_c[c]	Undecaprenyl__diphospho__N__acetylmuramoyl__(N__acetylglucosamine)__L__alanyl__D__isoglutaminyl__L__lysyl__D__alanyl__D__alanine	C94H155N9O25P2	-2	c	cpd03492	CALJPWOWZPDIQK-PRHZHQPTSA-L	C05894
uaagmda_c[c]	Undecaprenyl__diphospho__N__acetylmuramoyl__(N__acetylglucosamine)__L__ala__D__glu__meso__2,6__diaminopimeloyl__D__ala__D__ala	C95H152N8O28P2	-4	c	cpd03495	OXJNZXDFVLDLEI-MBCYCBSHSA-J	C05898
uaagtmda_c[c]	Undecaprenyl__diphospho__N__acetylmuramoyl__(N__acetylglucosamine)__L__alanyl__D__glutaminyl__meso__2,6__diaminopimeloyl__D__alanyl__D__alanine	C95H154N9O27P2	-3	c	cpd03496
uaccg_c[c]	UDP__N__acetyl__3__O__(1__carboxyvinyl)__D__glucosamine	C20H26N3O19P2	-3	c	cpd02820	BEGZZYPUNCJHKP-DBYWSUQTSA-K	C04631
uacgam_c[c]	UDP__N__acetyl__D__glucosamine	C17H25N3O17P2	-2	c	cpd00037	LFTYTUAZOPRMMI-CFRASDGPSA-L	C00043
uacmam_c[c]	UDP__N__acetyl__D__mannosamine	C17H25N3O17P2	-2	c	cpd00861	LFTYTUAZOPRMMI-ZYQOOJPVSA-L	C01170
uacmamu_c[c]	UDP__N__acetyl__D__mannosaminouronate	C17H22N3O18P2	-3	c	cpd02703	DZOGQXKQLXAPND-XHUKORKBSA-K	C04427
uaGgla_c[c]	Undecaprenyl__diphospho__N__acetylmuramoyl__L__alanyl__gamma__D__glutamyl__L__lysyl__D__alanyl__D__alanine	C86H140N7O21P2	-3	c	cpd02948	SULOOAFLXMQJSF-OGDYFQGPSA-K	C04851
uagmda_c[c]	Undecaprenyl__diphospho__N__acetylmuramoyl__L__alanyl__D__glutamyl__meso__2,6__diaminopimeloyl__D__alanyl__D__alanine	C87H139N7O23P2	-4	c	cpd03494	PNWZQTONLRRPST-KLDRQJOASA-J	C05897
uama_c[c]	UDP__N__acetylmuramoyl__L__alanine	C23H33N4O20P2	-3	c	cpd00890	NTMMCWJNQNKACG-KBKUWGQMSA-K	C01212
uamag_c[c]	UDP__N__acetylmuramoyl__L__alanyl__D__glutamate	C28H39N5O23P2	-4	c	cpd00525	OJZCATPXPWFLHF-HPUCEMLMSA-J	C00692
uamagl_c[c]	UDP__N__acetyl__alpha__D__muramoyl__L__alanyl__gamma__D__glutamyl__L__lysine	C34H52N7O24P2	-4	c
uamaglaa_c[c]	UDP__N__acetyl__alpha__D__muramoyl__L__alanyl__gamma__D__glutamyl__L__lysyl__D__alanyl__D__alanine	C40H62N9O26P2	-4	c
uamr_c[c]	UDP__N__acetylmuramate	C20H28N3O19P2	-3	c	cpd00773	NQBRVZNDBBMBLJ-MQTLHLSBSA-K	C01050
ubpeth_c[c]	Unbranched_phosphatidylethanolamine		0	c
udcp_c[c]	Undecaprenol	C55H90O	0	c	cpd01352	VAJPCGVYTGDDAV-RPAYVJDFSA-N	C01968
udcpdp_c[c]	Undecaprenyl diphosphate	C55H89O7P2	-3	c	cpd02229	NTXGVHCCXVHYCL-NTDVEAECSA-L	C04574
udcpp_c[c]	Undecaprenyl phosphate	C55H89O4P	-2	c	cpd00286	UFPHFKCTOZIAFY-RDQGWRCRSA-L	C00348
udp_c[c]	UDP	C9H11N2O12P2	-3	c	cpd00014	XCCTYIAWTASOJW-XVFCMESISA-L	C00015
udpacgal_c[c]	UDP__N__acetyl__D__galactosamine	C17H25N3O17P2	-2	c	cpd00175		C00203
udpg_c[c]	UDPglucose	C15H22N2O17P2	-2	c	cpd00026	HSCJRCZFDFQWRP-JZMIEXBBSA-L	C00029
udpgal_c[c]	UDPgalactose	C15H22N2O17P2	-2	c	cpd00043	HSCJRCZFDFQWRP-LNYDKVEPSA-L	C00052
udpglcur_c[c]	UDP__D__glucuronate	C15H19N2O18P2	-3	c	cpd00144	HDYANYHVCAPMJV-LXQIFKJMSA-K	C00167
uGgl_c[c]	UDP__N__acetylmuramoyl__L__alanyl__gamma__D__glutamyl__L__lysine	C34H52N7O24P2	-3	c	cpd02861	RLNOPSGEZLGFAH-OCMBHFTRSA-K	C04700
uGgla_c[c]	UDP__N__acetylmuramoyl__L__alanyl__gamma__D__glutamyl__L__lysyl__D__alanyl__D__alanine	C40H62N9O26P2	-3	c	cpd02862	PFMVORMCVGOQKR-XNCOKRRHSA-K	C04702
ugmd_c[c]	UDP__N__acetylmuramoyl__L__alanyl__D__gamma__glutamyl__meso__2,6__diaminopimelate	C35H51N7O26P2	-4	c	cpd02964	QUHLBZKCGUXHGP-BHBBPGSKSA-J	C04877
ugmda_c[c]	UDP__N__acetylmuramoyl__L__alanyl__D__glutamyl__meso__2,6__diaminopimeloyl__D__alanyl__D__alanine	C41H61N9O28P2	-4	c	cpd02932	IMWOXEZVYQDRDF-MCZXNMLPSA-J	C04882
ump_c[c]	UMP	C9H11N2O9P	-2	c	cpd00091	DJJCXFVJDGTHFX-XVFCMESISA-L	C00105
unaga_c[c]	Undecaprenyl diphospho N__acetyl__glucosamine	C63H103NO12P2	-2	c	cpd00946	NEVJGTXBHJNFAZ-JXCMATCVSA-L	C01289
updpamaglaa_c[c]	undecaprenyl__diphospho__N__acetylmuramoyl__L__alanyl__gamma__D__glutamyl__L__lysyl__ D__alanyl__D__alanine	C86H140N7O21P2	-4	c
uppg1_c[c]	Uroporphyrinogen I	C40H36N4O16	-8	c	cpd03414	QTTNOSKSLATGQB-UHFFFAOYSA-F	C05766
uppg3_c[c]	Uroporphyrinogen III	C40H36N4O16	-8	c	cpd00774	HUHWZXWWOFSFKF-UHFFFAOYSA-F	C01051
ura_c[c]	Uracil	C4H4N2O2	0	c	cpd00092	ISAKRJDGNUQOIC-UHFFFAOYSA-N	C00106
ura_e[e]	Uracil	C4H4N2O2	0	e	cpd00092	ISAKRJDGNUQOIC-UHFFFAOYSA-N	C00106
urcan_c[c]	Urocanate	C6H5N2O2	-1	c	cpd00581	LOIYMIARKYCTBW-UHFFFAOYSA-M	C00785
urea_c[c]	Urea	CH4N2O	0	c	cpd00073	XSQUKJJJFZCRTK-UHFFFAOYSA-N	C00086
urea_e[e]	Urea	CH4N2O	0	e	cpd00073	XSQUKJJJFZCRTK-UHFFFAOYSA-N	C00086
uri_c[c]	Uridine	C9H12N2O6	0	c	cpd00249	DRTQHJPVMGBUCF-XVFCMESISA-N	C00299
uri_e[e]	Uridine	C9H12N2O6	0	e	cpd00249	DRTQHJPVMGBUCF-XVFCMESISA-N	C00299
utp_c[c]	UTP	C9H11N2O15P3	-4	c	cpd00062	PGAVKCOVUIYSFO-XVFCMESISA-K	C00075
val__L_c[c]	L__Valine	C5H11NO2	0	c	cpd00156	KZSNJWFQEVHDMF-BYPYZUCNSA-N	C00183
val__L_e[e]	L__Valine	C5H11NO2	0	e	cpd00156	KZSNJWFQEVHDMF-BYPYZUCNSA-N	C00183
WTA40r_ala_c[c]	0	C266H532N20O310P42	18	w
WTA40r_c[c]	(Rbo__P)40__[2__(alphaGlcNac)__Rbo__P]__Gro__P__Gro__P__ManNAc__GlcNAc__PP__undecaprenol	C206H412O290P42	-2	c
WTA40r_glcnac_c[c]	[2__(betaGlcNac)__Rbo__P]n__[2__(alphaGlcNac)__Rbo__P]__Gro__P__Gro__P__ManNAc__GlcNAc__PP__undecaprenol	C366H691N20O390P42	18	c
WTA40raPG_c[c]	Peptidoglycan bound wall teichoic acid (alanine charged)	C873H1515N164O590P44	9.72	c
WTA40rgPG_c[c]	Peptidoglycan bound wall teichoic acid (N__acetyl__glucosamine charged)	C973H1674N164O670P44	9.72	c
WTA40rPG_c[c]	Peptidoglycan bound wall teichoic acid	C813H1395O570P44	3.12	c
xan_c[c]	Xanthine	C5H4N4O2	0	c	cpd00309	LRFVTYWOQMYALW-UHFFFAOYSA-N	C00385
xan_e[e]	Xanthine	C5H4N4O2	0	e	cpd00309	LRFVTYWOQMYALW-UHFFFAOYSA-N	C00385
xmp_c[c]	Xanthosine 5'__phosphate	C10H11N4O9P	-2	c	cpd00497	DCTLYFZHFGENCW-UUOKFMHZSA-L	C00655
xtp_c[c]	XTP	C10H11N4O15P3	-4	c	cpd00530	CAEFEWVYEZABLA-UUOKFMHZSA-K	C00700
xtsn_c[c]	Xanthosine	C10H12N4O6	0	c	cpd01217	UBORTCNDUKBEOP-UUOKFMHZSA-N	C01762
xtsn_e[e]	Xanthosine	C10H12N4O6	0	e	cpd01217	UBORTCNDUKBEOP-UUOKFMHZSA-N	C01762
xu5p__D_c[c]	D__Xylulose 5__phosphate	C5H9O8P	-1	c	cpd00198	FNZLKVNUWIIPSJ-RFZPGFLSSA-L	C00231
xyl__D_e[e]	D__Xylose	C5H10O5	0	e	cpd00154	SRBFZHDQGSBBOR-IOVATXLUSA-N	C00181
xylt_c[c]	Xylitol	C5H12O5	0	c	cpd00306	HEBKCHPVOIAQTA-SCDXWVJYSA-N	C00379
zn2_c[c]	Zinc	Zn	2	c	cpd00034	PTFCDOFLOPIGGS-UHFFFAOYSA-N	C00038
zn2_e[e]	Zinc	Zn	2	e	cpd00034	PTFCDOFLOPIGGS-UHFFFAOYSA-N	C00038
