# Supplementary material for: An integrated computational and experimental study to investigate Staphylococcus aureus metabolism
Source: NPJ Syst Biol Appl. 2020 Jan 30;6:3. doi: 10.1038/s41540-019-0122-3 (PMC6992624; doi:10.1038/s41540-019-0122-3)
Supplement: Supplementary file 9 — Supplementary Data 5 [file 41540_2019_122_MOESM9_ESM.xlsx]

## Sheet: readme
		Sheet	Description
		WT	Data for wild-type growth in 384 well plates
		Mutants	mutant growth data
		Growth inhibition	Distribution of growth inhibition in NTML mutants compared to wild type (shown as percet of average wild-type growth)
		Growth results comparison	Comparison of mutant growth from the experiment to the mutant growth predicted by the model

## Sheet: WT
	time (hours)
Plate no.	0	0.5	1	1.5	2	2.5	3	3.5	4	4.5	5	5.5	6	6.5	7	7.5	8	8.5	9	9.5	10	10.5	11	11.5	12	12.5	13	13.5	14	14.5	15	15.5	16	16.5	17	17.5	18	18.5	19	19.5	20	20.5	21	21.5	22	22.5	23	23.5	Area Under Curve
A1	0.2231	0.1957	0.1788	0.1844	0.1926	0.2149	0.2622	0.3606	0.5089	0.6669	0.8109	0.9616	1.0859	1.1588	1.2109	1.2464	1.265	1.2868	1.3047	1.3119	1.3099	1.312	1.3118	1.3063	1.3142	1.3137	1.3111	1.3183	1.3179	1.3179	1.3217	1.3181	1.3281	1.3345	1.3411	1.3503	1.3585	1.3762	1.388	1.4019	1.4163	1.4286	1.4391	1.4534	1.4658	1.4801	1.4917	1.4989	15.9152
A2	0.2092	0.1949	0.1795	0.185	0.1927	0.2179	0.2826	0.3949	0.5488	0.7183	0.8609	1.0151	1.1363	1.2065	1.2604	1.2932	1.326	1.3456	1.3672	1.3764	1.3816	1.3884	1.3896	1.3899	1.3932	1.3947	1.3915	1.3996	1.4108	1.4162	1.4231	1.4255	1.4332	1.447	1.4546	1.4588	1.4695	1.4854	1.5025	1.5151	1.5337	1.5506	1.5605	1.5777	1.5904	1.6013	1.613	1.6236	16.8242
A3	0.2161	0.1965	0.1918	0.1952	0.2148	0.2382	0.3125	0.4292	0.5839	0.7402	0.8784	1.0286	1.1397	1.2103	1.265	1.3017	1.3256	1.3468	1.3677	1.3811	1.3793	1.3925	1.3951	1.3989	1.4052	1.4101	1.412	1.422	1.425	1.4292	1.4346	1.4424	1.4551	1.4638	1.4768	1.4886	1.5019	1.5221	1.5386	1.5501	1.5708	1.5867	1.5985	1.6158	1.6259	1.6444	1.6491	1.665	17.0274
A4	0.2111	0.2059	0.19	0.1918	0.2024	0.2178	0.2732	0.373	0.5255	0.6855	0.8367	0.9924	1.1223	1.2003	1.2586	1.2977	1.3255	1.3556	1.3758	1.3842	1.3917	1.4017	1.401	1.4009	1.4063	1.4106	1.3961	1.4111	1.4167	1.4223	1.43	1.4319	1.4446	1.4485	1.4613	1.4682	1.4794	1.4979	1.5137	1.5252	1.5432	1.5584	1.5688	1.5848	1.5977	1.6136	1.6265	1.6364	16.8423
A5	0.2093	0.2006	0.1899	0.1947	0.2184	0.2578	0.3412	0.4765	0.6429	0.7917	0.9356	1.0869	1.1727	1.2339	1.2858	1.315	1.343	1.3653	1.3864	1.3949	1.4048	1.4091	1.4137	1.4165	1.4257	1.432	1.4284	1.4375	1.4467	1.4547	1.4607	1.4641	1.4738	1.4889	1.4948	1.5019	1.514	1.5319	1.5495	1.5657	1.5775	1.5938	1.6035	1.6177	1.6299	1.6413	1.6588	1.6658	17.4049
A6	0.1967	0.186	0.1836	0.1887	0.206	0.2371	0.3175	0.4463	0.6165	0.7736	0.9215	1.0787	1.1733	1.2316	1.2861	1.3144	1.3435	1.3636	1.3793	1.3893	1.395	1.4002	1.3976	1.3934	1.3988	1.396	1.4015	1.4114	1.4189	1.428	1.4345	1.4407	1.4512	1.4624	1.4719	1.4759	1.4873	1.509	1.5244	1.5382	1.5532	1.5689	1.5787	1.5975	1.6082	1.6285	1.6324	1.6459	17.153
A7	0.2173	0.2066	0.206	0.2081	0.2163	0.248	0.3055	0.4072	0.5448	0.6881	0.8209	0.954	1.0707	1.1404	1.195	1.2363	1.2618	1.2904	1.3129	1.3288	1.3411	1.3508	1.3578	1.3591	1.3729	1.377	1.378	1.3877	1.3894	1.3946	1.3977	1.4132	1.4227	1.4329	1.4437	1.4547	1.466	1.4896	1.5042	1.5205	1.5418	1.5534	1.5672	1.5851	1.6015	1.616	1.6297	1.6409	16.4448
A8	0.2075	0.2007	0.1979	0.1993	0.2042	0.2259	0.2779	0.3801	0.5256	0.6882	0.8346	0.9817	1.1115	1.1861	1.2443	1.283	1.313	1.3392	1.3564	1.3682	1.3775	1.3846	1.389	1.3929	1.3999	1.407	1.4114	1.4294	1.4313	1.4308	1.4356	1.4379	1.4467	1.4593	1.4661	1.4766	1.491	1.5096	1.5262	1.5401	1.5559	1.5723	1.5844	1.5981	1.6093	1.6241	1.6376	1.648	16.8002
A9	0.2207	0.2192	0.2147	0.2185	0.243	0.2899	0.3948	0.5534	0.7188	0.8689	1.0113	1.1363	1.2049	1.2609	1.3032	1.3259	1.3533	1.3661	1.3823	1.3955	1.4001	1.4077	1.4122	1.4012	1.4041	1.4102	1.412	1.4224	1.4327	1.4411	1.4464	1.4565	1.4649	1.4773	1.4859	1.4939	1.5028	1.5211	1.5413	1.5557	1.5719	1.5886	1.5992	1.6149	1.6287	1.6424	1.656	1.6639	17.6444
A10	0.2118	0.2064	0.1992	0.2003	0.217	0.2302	0.2781	0.3676	0.493	0.6468	0.7913	0.9299	1.0694	1.1502	1.2105	1.2576	1.2889	1.3163	1.3339	1.354	1.3588	1.3658	1.3628	1.3559	1.3627	1.3667	1.368	1.3778	1.383	1.3921	1.3976	1.4077	1.4169	1.4276	1.4364	1.445	1.4548	1.4788	1.4942	1.509	1.5262	1.5422	1.5533	1.5696	1.5874	1.6023	1.615	1.6246	16.381
A11	0.2206	0.2119	0.2075	0.2162	0.242	0.2869	0.3849	0.5331	0.6912	0.8363	0.9776	1.1111	1.1854	1.2435	1.2886	1.3155	1.3373	1.3596	1.3783	1.3911	1.3996	1.4083	1.41	1.4148	1.4177	1.4193	1.4159	1.4302	1.4358	1.4442	1.4498	1.4584	1.4691	1.4802	1.4888	1.4989	1.5128	1.5365	1.5482	1.561	1.5769	1.5926	1.6046	1.62	1.6327	1.6449	1.6601	1.6699	17.5427
A12	0.2277	0.2176	0.2215	0.2402	0.291	0.3848	0.5291	0.6942	0.842	0.9783	1.1043	1.1792	1.2334	1.2797	1.3073	1.3309	1.3517	1.3669	1.3814	1.393	1.404	1.415	1.4199	1.4245	1.4291	1.438	1.4445	1.4566	1.4618	1.4702	1.4749	1.4814	1.4937	1.5058	1.5145	1.5238	1.5381	1.5576	1.5746	1.5904	1.6047	1.6226	1.6266	1.6443	1.655	1.6738	1.6814	1.6947	18.2259
A13	0.2196	0.2104	0.2207	0.245	0.296	0.3922	0.5357	0.694	0.8362	0.9817	1.1079	1.1827	1.2405	1.2885	1.315	1.3364	1.3566	1.3709	1.3859	1.4017	1.4128	1.4235	1.4294	1.4312	1.4421	1.443	1.4508	1.4646	1.4776	1.4875	1.4991	1.5096	1.5241	1.5349	1.543	1.5499	1.5634	1.5789	1.5983	1.6117	1.628	1.6428	1.6473	1.6622	1.6674	1.6881	1.6866	1.698	18.3471
A14	0.2101	0.2061	0.2152	0.2281	0.2683	0.3478	0.4767	0.6531	0.8014	0.9481	1.0952	1.181	1.2412	1.2894	1.3211	1.3464	1.3645	1.3831	1.4008	1.4118	1.4154	1.4239	1.4313	1.4351	1.4408	1.4461	1.4478	1.4592	1.4666	1.4694	1.4771	1.4824	1.4926	1.5022	1.5096	1.5212	1.5313	1.5504	1.5644	1.5748	1.5928	1.6053	1.6122	1.6312	1.6422	1.6554	1.6661	1.6719	18.189
A15	0.2128	0.208	0.2075	0.2163	0.2478	0.3035	0.4128	0.5673	0.7124	0.8509	0.9877	1.1016	1.1668	1.2264	1.2653	1.2882	1.3156	1.3383	1.3562	1.3695	1.3808	1.3925	1.3985	1.4034	1.4118	1.4175	1.4138	1.4313	1.4335	1.4409	1.4516	1.4555	1.4653	1.4768	1.4862	1.5009	1.5063	1.5279	1.5419	1.5557	1.5695	1.5854	1.5992	1.6098	1.6243	1.6389	1.6508	1.6591	17.4716
A16	0.2084	0.2074	0.2121	0.2276	0.2724	0.3495	0.4792	0.6437	0.7921	0.9258	1.0665	1.1571	1.2207	1.2704	1.3033	1.3279	1.3522	1.371	1.3855	1.3998	1.4096	1.4209	1.428	1.433	1.4413	1.4504	1.4558	1.4713	1.481	1.4905	1.5027	1.5096	1.5214	1.5347	1.5465	1.5592	1.5688	1.5852	1.6027	1.6167	1.6297	1.6432	1.6519	1.6658	1.6737	1.6825	1.6947	1.7025	18.1365
A17	0.2053	0.2084	0.2082	0.2067	0.2134	0.2179	0.2423	0.301	0.4026	0.5488	0.7143	0.8553	1.0057	1.1264	1.1959	1.2515	1.2846	1.3118	1.3349	1.3563	1.3609	1.3708	1.3767	1.3775	1.3834	1.3946	1.3978	1.4122	1.4229	1.4308	1.4398	1.4417	1.4534	1.4631	1.4697	1.4823	1.4919	1.5171	1.5315	1.5455	1.5706	1.586	1.5942	1.613	1.6285	1.6392	1.6513	1.6609	16.2707
A18	0.1955	0.2005	0.1992	0.203	0.2165	0.2432	0.3037	0.4238	0.5831	0.7352	0.8781	1.0288	1.141	1.2086	1.2626	1.2954	1.321	1.3492	1.3719	1.3814	1.3883	1.3988	1.3964	1.3983	1.4047	1.4056	1.4015	1.4144	1.4206	1.4252	1.4304	1.4341	1.4453	1.4562	1.4643	1.4766	1.487	1.5096	1.5292	1.5432	1.5623	1.5752	1.5875	1.602	1.6178	1.6311	1.6445	1.6556	17.0062
A19	0.1964	0.194	0.1916	0.2017	0.2201	0.2525	0.3277	0.448	0.6081	0.7522	0.8866	1.0406	1.1504	1.2195	1.2714	1.3049	1.3298	1.3519	1.3712	1.378	1.3837	1.3889	1.3896	1.3831	1.3869	1.3907	1.3921	1.4061	1.4131	1.4244	1.428	1.4301	1.4437	1.4581	1.4643	1.474	1.485	1.5095	1.5268	1.5418	1.556	1.5768	1.5885	1.6084	1.6186	1.6345	1.6484	1.6588	17.031
A20	0.1894	0.1955	0.192	0.1941	0.2063	0.2241	0.2756	0.36	0.4935	0.6618	0.8105	0.9569	1.1023	1.1857	1.2476	1.2953	1.3236	1.3528	1.3764	1.3934	1.3973	1.4091	1.4117	1.4099	1.4175	1.4212	1.4179	1.4258	1.4339	1.4394	1.4495	1.4581	1.4717	1.4788	1.4902	1.4977	1.5087	1.5308	1.5502	1.5655	1.5872	1.6004	1.6098	1.6337	1.6447	1.6596	1.6722	1.6846	16.8522
A21	0.1977	0.2069	0.2105	0.2106	0.2286	0.2474	0.2971	0.3905	0.5171	0.6862	0.8294	0.9767	1.1103	1.1947	1.257	1.3018	1.3278	1.3541	1.3762	1.3931	1.3976	1.4046	1.4063	1.407	1.4168	1.427	1.4268	1.4473	1.44	1.4512	1.4596	1.4679	1.4844	1.4892	1.4952	1.5089	1.5235	1.5488	1.5596	1.5741	1.5962	1.6073	1.6251	1.6412	1.6555	1.6694	1.6859	1.6907	17.0283
A22	0.1989	0.2094	0.2091	0.2077	0.2205	0.2397	0.2861	0.378	0.5051	0.6727	0.8258	0.9836	1.1257	1.2076	1.2714	1.3153	1.3438	1.3705	1.3857	1.4015	1.4064	1.4122	1.413	1.4134	1.4234	1.4271	1.4372	1.4522	1.4556	1.458	1.4634	1.4708	1.4798	1.496	1.5097	1.5165	1.5359	1.5524	1.5694	1.5858	1.599	1.6158	1.6303	1.6454	1.6592	1.6753	1.6868	1.7017	17.0927
A23	0.1985	0.207	0.209	0.2128	0.2244	0.2458	0.2887	0.3782	0.5095	0.6608	0.8022	0.9471	1.0888	1.1705	1.2329	1.2789	1.3105	1.336	1.3559	1.372	1.3804	1.3866	1.3872	1.383	1.39	1.3929	1.3966	1.4105	1.4152	1.4221	1.4311	1.4363	1.4447	1.4586	1.4657	1.473	1.4829	1.5045	1.5196	1.5343	1.5581	1.5721	1.5819	1.5989	1.6164	1.6367	1.6468	1.6571	16.7056
A24	0.1896	0.2027	0.2015	0.2013	0.2153	0.2343	0.2846	0.3888	0.5291	0.681	0.8248	0.9743	1.1054	1.1785	1.2336	1.2688	1.2935	1.3115	1.3308	1.3422	1.3393	1.3451	1.3476	1.3344	1.3362	1.3393	1.3404	1.3408	1.3433	1.3484	1.3483	1.3499	1.3613	1.3661	1.3656	1.373	1.3825	1.4003	1.4129	1.4235	1.4426	1.4544	1.4661	1.4822	1.4943	1.5104	1.5204	1.5305	16.2922
B1	0.1639	0.1559	0.1495	0.1488	0.1597	0.1829	0.2268	0.3234	0.4696	0.6287	0.7812	0.9223	1.0608	1.1437	1.2026	1.2497	1.2796	1.3093	1.3293	1.3458	1.3567	1.363	1.3702	1.3664	1.3713	1.3689	1.3673	1.3723	1.3818	1.3923	1.3958	1.4006	1.414	1.4274	1.4338	1.445	1.4557	1.4754	1.4931	1.511	1.5269	1.5467	1.5579	1.5731	1.5903	1.6077	1.6168	1.6352	16.1354
B2	0.173	0.1608	0.1607	0.1576	0.1588	0.1658	0.184	0.232	0.3262	0.4581	0.62	0.7733	0.9089	1.0567	1.1472	1.2095	1.2608	1.2939	1.3177	1.3387	1.3567	1.3752	1.3849	1.391	1.4042	1.4117	1.4095	1.4181	1.4234	1.4365	1.4392	1.4442	1.4593	1.475	1.4814	1.4936	1.5061	1.5319	1.55	1.5653	1.5837	1.6058	1.6177	1.6398	1.6557	1.6769	1.6902	1.7101	15.7806
B3	0.1685	0.1565	0.1587	0.1576	0.1557	0.1677	0.1872	0.238	0.3232	0.459	0.6147	0.7628	0.896	1.0371	1.1306	1.1907	1.2409	1.2776	1.2993	1.3222	1.3358	1.3567	1.3719	1.3828	1.3967	1.4016	1.4036	1.4195	1.4273	1.4379	1.4458	1.4542	1.4736	1.4809	1.4919	1.5038	1.5143	1.5359	1.5528	1.5708	1.5908	1.6098	1.6252	1.6424	1.6602	1.6817	1.6974	1.7081	15.673
B4	0.173	0.1634	0.1598	0.1555	0.1632	0.174	0.2082	0.2865	0.4054	0.5743	0.7345	0.8682	1.0185	1.1324	1.1981	1.256	1.2929	1.3216	1.3426	1.3587	1.3754	1.387	1.388	1.3874	1.4029	1.4087	1.4155	1.4304	1.4407	1.4527	1.4591	1.4685	1.4855	1.4967	1.5066	1.5166	1.5254	1.5512	1.5678	1.585	1.6055	1.6242	1.636	1.6552	1.6686	1.694	1.7079	1.7222	16.2945
B5	0.171	0.1563	0.1481	0.1448	0.1562	0.1646	0.2008	0.2753	0.397	0.5674	0.7278	0.8646	1.0114	1.1314	1.1969	1.2545	1.2906	1.3236	1.3416	1.358	1.3762	1.3832	1.3878	1.3918	1.3996	1.4079	1.414	1.431	1.4388	1.4506	1.4582	1.4673	1.4822	1.4951	1.5053	1.5171	1.5282	1.5447	1.5669	1.584	1.6	1.6223	1.6346	1.6547	1.6688	1.6902	1.7071	1.7172	16.237
B6	0.1749	0.1625	0.1573	0.1627	0.1849	0.2222	0.3039	0.4432	0.6153	0.7762	0.922	1.0795	1.1777	1.2459	1.3021	1.3353	1.3587	1.3799	1.3934	1.3968	1.4031	1.4155	1.4219	1.4301	1.4417	1.4555	1.4629	1.4822	1.4891	1.5062	1.5126	1.5218	1.5421	1.5544	1.5606	1.5739	1.5867	1.607	1.6278	1.6425	1.6635	1.6818	1.6949	1.7109	1.7255	1.7427	1.7537	1.7714	17.4882
B7	0.1674	0.1611	0.1568	0.1564	0.1734	0.1942	0.258	0.3639	0.5249	0.6892	0.834	0.9835	1.1227	1.1999	1.2609	1.3036	1.3339	1.3564	1.3706	1.3877	1.4053	1.4237	1.4204	1.4232	1.4344	1.4424	1.4543	1.4666	1.4755	1.4879	1.4977	1.5086	1.5245	1.538	1.5456	1.5614	1.5693	1.5949	1.608	1.6258	1.6444	1.6639	1.6779	1.6991	1.7128	1.737	1.7446	1.7558	17.0301
B8	0.2044	0.1976	0.204	0.2297	0.2912	0.3894	0.5571	0.719	0.875	1.0256	1.1378	1.2065	1.2709	1.3198	1.3472	1.3689	1.3862	1.4073	1.4273	1.4422	1.4529	1.4588	1.4644	1.4661	1.4765	1.4813	1.4894	1.506	1.513	1.5272	1.5396	1.5403	1.5597	1.5758	1.5823	1.592	1.6054	1.6306	1.6486	1.6626	1.68	1.6968	1.7099	1.722	1.7388	1.754	1.7632	1.7754	18.7877
B9	0.1718	0.1639	0.1644	0.1704	0.1948	0.2361	0.3305	0.4702	0.6302	0.7824	0.9243	1.0701	1.1637	1.2319	1.2845	1.3155	1.3417	1.362	1.3748	1.3939	1.41	1.4269	1.4339	1.4278	1.4344	1.4432	1.4534	1.4671	1.4758	1.4886	1.4936	1.5002	1.5176	1.5289	1.5371	1.5528	1.5604	1.5882	1.6068	1.6199	1.6348	1.6538	1.6691	1.6849	1.7008	1.7192	1.7303	1.7421	17.4296
B10	0.1784	0.1764	0.1738	0.1763	0.1974	0.2342	0.3237	0.453	0.62	0.7682	0.9046	1.0458	1.1448	1.2078	1.2626	1.2984	1.3246	1.3457	1.3614	1.3767	1.3934	1.4094	1.4101	1.4116	1.4214	1.4311	1.4363	1.4508	1.4594	1.4732	1.4816	1.4906	1.5088	1.5202	1.5249	1.5427	1.5521	1.5774	1.6004	1.6125	1.6371	1.6536	1.6649	1.6854	1.7036	1.722	1.7279	1.7446	17.2221
B11	0.1879	0.1809	0.1802	0.1836	0.2018	0.2468	0.3259	0.443	0.6046	0.7518	0.8936	1.0319	1.1406	1.199	1.2503	1.2864	1.3107	1.3332	1.3477	1.3649	1.3771	1.395	1.4009	1.4003	1.4124	1.4211	1.4291	1.4425	1.4559	1.468	1.4777	1.4877	1.5052	1.5196	1.5294	1.5409	1.5551	1.582	1.5977	1.6156	1.6349	1.6595	1.6668	1.6843	1.7093	1.7209	1.7328	1.752	17.1101
B12	0.1913	0.1812	0.1831	0.2004	0.2446	0.3314	0.4592	0.6258	0.7767	0.9156	1.0562	1.148	1.2114	1.2692	1.3038	1.3293	1.3513	1.3706	1.3865	1.4054	1.4231	1.4364	1.4447	1.4436	1.4576	1.466	1.4701	1.4911	1.4993	1.5131	1.52	1.5279	1.5489	1.5587	1.5691	1.5833	1.598	1.6225	1.6454	1.659	1.6751	1.6971	1.7073	1.7236	1.7385	1.7538	1.7676	1.7802	18.1391
B13	0.1834	0.1799	0.1803	0.1898	0.2265	0.2909	0.4007	0.5634	0.72	0.8683	1.0103	1.1302	1.201	1.2612	1.3044	1.3332	1.3554	1.3707	1.3853	1.4026	1.4088	1.4178	1.4205	1.4242	1.4382	1.4501	1.4595	1.482	1.4853	1.5	1.5104	1.518	1.5349	1.5487	1.5584	1.5691	1.5897	1.6155	1.6345	1.6468	1.6626	1.6827	1.6946	1.7158	1.7294	1.7527	1.7624	1.7746	17.8551
B14	0.1744	0.172	0.1722	0.1763	0.2048	0.2469	0.3379	0.4801	0.6491	0.805	0.9472	1.087	1.1785	1.2387	1.2921	1.3217	1.3489	1.3686	1.3831	1.4034	1.418	1.4369	1.4419	1.4424	1.4556	1.4598	1.4725	1.4803	1.4885	1.5022	1.5101	1.5177	1.5333	1.5464	1.5547	1.5642	1.5832	1.6007	1.622	1.6375	1.6569	1.6758	1.6825	1.7031	1.7151	1.7305	1.7464	1.7551	17.6271
B15	0.1852	0.1886	0.198	0.2283	0.3001	0.3994	0.5623	0.7062	0.855	0.9968	1.1116	1.1788	1.2394	1.2929	1.3213	1.3424	1.3636	1.3797	1.3929	1.4026	1.4084	1.4218	1.4284	1.4351	1.4463	1.453	1.4619	1.4756	1.4855	1.4986	1.5064	1.5157	1.5344	1.5459	1.5529	1.5632	1.5761	1.6007	1.6184	1.6395	1.6488	1.6742	1.6811	1.6954	1.7115	1.7298	1.7372	1.7544	18.4023
B16	0.1903	0.1915	0.2001	0.2271	0.292	0.3859	0.5479	0.6985	0.8497	0.9873	1.1063	1.1771	1.235	1.2924	1.3194	1.3452	1.3652	1.3824	1.3976	1.4071	1.4143	1.4261	1.438	1.4386	1.4507	1.4621	1.4695	1.4867	1.4923	1.5054	1.5124	1.5155	1.5396	1.5487	1.5553	1.5705	1.5847	1.6083	1.623	1.6394	1.6559	1.6771	1.6872	1.6951	1.714	1.7284	1.7468	1.7575	18.4196
B17	0.167	0.1666	0.1643	0.164	0.1746	0.1753	0.1931	0.2276	0.3054	0.4149	0.5744	0.7221	0.8547	0.9953	1.1127	1.1802	1.2344	1.272	1.2925	1.3164	1.3267	1.3431	1.3589	1.3693	1.3843	1.3915	1.3947	1.4081	1.4165	1.4308	1.435	1.4413	1.4619	1.4706	1.4816	1.4915	1.5027	1.5238	1.5439	1.5575	1.5859	1.5991	1.6128	1.6351	1.6518	1.6761	1.692	1.7055	15.4781
B18	0.1584	0.1581	0.1538	0.1555	0.1636	0.1762	0.2057	0.2735	0.3916	0.5515	0.7169	0.8522	1.0073	1.1321	1.2025	1.2594	1.2963	1.325	1.3424	1.3594	1.3738	1.3932	1.397	1.3992	1.4112	1.4149	1.4256	1.4399	1.4502	1.4667	1.4727	1.4812	1.5006	1.518	1.5254	1.536	1.5466	1.5803	1.5975	1.6173	1.6365	1.656	1.6677	1.6892	1.7048	1.7317	1.7326	1.749	16.3055
B19	0.1608	0.1594	0.1589	0.159	0.1597	0.1728	0.1928	0.2448	0.3446	0.491	0.6592	0.8096	0.954	1.1008	1.1825	1.2415	1.2902	1.3201	1.342	1.3593	1.3742	1.3897	1.3926	1.3986	1.4058	1.4117	1.4161	1.4313	1.4411	1.4561	1.4628	1.4679	1.4834	1.4976	1.5065	1.5175	1.5289	1.5559	1.5742	1.5879	1.6063	1.6313	1.6416	1.6579	1.6796	1.7014	1.7139	1.7272	16.0715
B20	0.1561	0.1571	0.1653	0.1642	0.1686	0.1895	0.2257	0.3039	0.418	0.5847	0.744	0.8887	1.0462	1.1623	1.2316	1.2854	1.32	1.3476	1.3662	1.3814	1.3948	1.4109	1.4187	1.418	1.4299	1.441	1.4401	1.4535	1.4678	1.4767	1.4818	1.4899	1.5063	1.5192	1.522	1.5404	1.548	1.5758	1.5969	1.611	1.6297	1.6497	1.6607	1.6787	1.6977	1.7195	1.7365	1.7438	16.6244
B21	0.1526	0.1607	0.1612	0.1596	0.1721	0.1879	0.2309	0.3091	0.4349	0.6052	0.7673	0.9085	1.0687	1.1778	1.245	1.2958	1.3325	1.3589	1.3767	1.394	1.4106	1.4293	1.4413	1.4421	1.4552	1.4637	1.472	1.4824	1.4919	1.5063	1.5143	1.5244	1.5418	1.5531	1.5631	1.5738	1.5896	1.618	1.6357	1.6539	1.6758	1.697	1.7059	1.7258	1.7426	1.7622	1.776	1.7839	16.8924
B22	0.1633	0.1777	0.1722	0.1694	0.1832	0.1939	0.2313	0.2904	0.3964	0.5613	0.72	0.8599	1.0098	1.1378	1.2071	1.2658	1.3092	1.3341	1.3514	1.372	1.3849	1.4016	1.4135	1.4174	1.4235	1.4277	1.4404	1.454	1.4562	1.4718	1.4757	1.479	1.494	1.5074	1.5163	1.5292	1.5429	1.566	1.5851	1.6037	1.6219	1.6458	1.6531	1.6758	1.691	1.7188	1.7224	1.7445	16.4822
B23	0.1608	0.17	0.1719	0.1724	0.1752	0.1869	0.2107	0.2536	0.344	0.4699	0.6232	0.7758	0.9106	1.06	1.1483	1.2112	1.2608	1.2969	1.3205	1.3394	1.3599	1.3774	1.3862	1.3986	1.4092	1.4213	1.4327	1.4488	1.4485	1.4625	1.4714	1.4727	1.4932	1.5019	1.5098	1.5292	1.5386	1.5632	1.5803	1.596	1.6168	1.6365	1.6499	1.6672	1.6865	1.7063	1.7246	1.7379	15.9752
B24	0.1589	0.1633	0.1699	0.1703	0.1853	0.216	0.2741	0.383	0.5425	0.7062	0.8595	1.0187	1.1493	1.2217	1.2806	1.3177	1.3445	1.3668	1.3859	1.3977	1.3957	1.397	1.3905	1.3844	1.3843	1.3886	1.3874	1.3972	1.3987	1.41	1.412	1.4208	1.4392	1.4457	1.4485	1.4635	1.4747	1.4939	1.5123	1.526	1.5471	1.5585	1.5691	1.5884	1.6023	1.6195	1.6334	1.6468	16.822
C1	0.2287	0.2043	0.21	0.1999	0.2068	0.2299	0.2558	0.3394	0.4709	0.6308	0.7883	0.93	1.0822	1.1763	1.2367	1.282	1.314	1.3373	1.3595	1.3741	1.3791	1.3891	1.3897	1.3826	1.3877	1.3841	1.3909	1.4006	1.4067	1.4186	1.4258	1.4323	1.4467	1.4565	1.4631	1.4722	1.4836	1.5087	1.5246	1.5452	1.552	1.5724	1.5884	1.5969	1.6185	1.6353	1.6461	1.6581	16.5853
C2	0.221	0.1991	0.205	0.1976	0.2008	0.2222	0.2517	0.3327	0.4637	0.6231	0.7805	0.9171	1.0699	1.1713	1.2385	1.2917	1.3245	1.3473	1.372	1.3878	1.4015	1.416	1.4175	1.4206	1.4305	1.438	1.4469	1.4618	1.4722	1.4789	1.4935	1.5048	1.5206	1.5343	1.5391	1.5494	1.561	1.5855	1.6046	1.6242	1.6399	1.6596	1.672	1.6897	1.7079	1.7225	1.7375	1.7522	16.8938
C3	0.2278	0.2134	0.2142	0.2126	0.2094	0.223	0.2478	0.3071	0.4014	0.5466	0.7099	0.8471	0.989	1.1188	1.1959	1.2587	1.3019	1.3286	1.3591	1.3705	1.3903	1.4144	1.4286	1.4257	1.4358	1.4496	1.4541	1.4759	1.4846	1.4965	1.5078	1.5174	1.5372	1.5541	1.5597	1.5761	1.5879	1.616	1.6337	1.6497	1.6691	1.6865	1.7045	1.7198	1.7417	1.7565	1.7796	1.7941	16.6811
C4	0.2144	0.2006	0.1988	0.1971	0.2047	0.2209	0.2587	0.3413	0.4674	0.6294	0.7802	0.9155	1.0616	1.1647	1.2285	1.2869	1.3188	1.3476	1.3699	1.3829	1.4046	1.4141	1.4237	1.4267	1.4382	1.4469	1.4542	1.4789	1.4827	1.4958	1.507	1.5145	1.5298	1.5476	1.5522	1.5687	1.581	1.6063	1.6201	1.6366	1.6492	1.6694	1.6864	1.6979	1.72	1.7365	1.7532	1.7677	16.9439
C5	0.2151	0.2062	0.2009	0.2046	0.2109	0.238	0.2797	0.3747	0.5179	0.6693	0.822	0.959	1.1017	1.1853	1.2491	1.3021	1.3337	1.3607	1.378	1.395	1.4105	1.4203	1.4304	1.4339	1.4468	1.4586	1.4658	1.4871	1.4964	1.5067	1.5194	1.5308	1.5483	1.5599	1.5688	1.5798	1.5955	1.6149	1.6341	1.6485	1.6706	1.69	1.7001	1.7183	1.7383	1.7578	1.7773	1.7859	17.2167
C6	0.2025	0.1949	0.187	0.1904	0.1986	0.2228	0.2706	0.3676	0.5115	0.6662	0.8145	0.9594	1.0986	1.1745	1.2402	1.2914	1.3207	1.3449	1.365	1.3809	1.3938	1.4017	1.4079	1.4133	1.4253	1.4363	1.4434	1.4672	1.4733	1.4848	1.4973	1.5075	1.5292	1.537	1.5439	1.556	1.5711	1.5997	1.6145	1.6303	1.6494	1.666	1.6799	1.6978	1.7221	1.7399	1.7546	1.7675	16.9801
C7	0.2257	0.211	0.2098	0.2138	0.2301	0.2744	0.3463	0.4789	0.6463	0.7943	0.9349	1.0845	1.1806	1.2486	1.3049	1.3369	1.3661	1.3854	1.3985	1.4094	1.4143	1.426	1.4348	1.4388	1.4518	1.4614	1.4719	1.4917	1.4997	1.5114	1.5224	1.5264	1.5475	1.5596	1.5654	1.5798	1.592	1.6172	1.6358	1.6459	1.6679	1.6854	1.7048	1.7123	1.7313	1.7608	1.7706	1.7839	17.7771
C8	0.2103	0.1996	0.1981	0.1979	0.1963	0.2227	0.2518	0.325	0.4424	0.6007	0.7564	0.8882	1.0328	1.1528	1.2186	1.2734	1.3081	1.3339	1.3558	1.3727	1.3901	1.4088	1.4219	1.4176	1.429	1.4375	1.4475	1.4589	1.4729	1.4853	1.4932	1.5004	1.5159	1.5278	1.5305	1.5428	1.5507	1.5793	1.598	1.6117	1.6288	1.6504	1.6657	1.6784	1.704	1.7271	1.7401	1.7583	16.7511
C9	0.2264	0.214	0.2146	0.2143	0.2249	0.2484	0.2881	0.3685	0.5011	0.6588	0.8051	0.9342	1.0722	1.1671	1.2318	1.2843	1.313	1.3398	1.3599	1.3778	1.3806	1.3939	1.4088	1.4108	1.4236	1.434	1.4426	1.4643	1.4721	1.4845	1.4955	1.506	1.525	1.5323	1.542	1.5563	1.5645	1.5951	1.616	1.626	1.6459	1.6697	1.6781	1.6993	1.7184	1.7388	1.7539	1.7676	16.976
C10	0.2203	0.2128	0.2092	0.2067	0.2121	0.2222	0.2453	0.2898	0.3731	0.4949	0.6494	0.7878	0.909	1.0433	1.1412	1.201	1.2512	1.2817	1.3104	1.3253	1.342	1.3611	1.3653	1.3736	1.3867	1.4	1.409	1.4317	1.4404	1.4522	1.463	1.4797	1.4959	1.5058	1.5154	1.53	1.5436	1.5692	1.5844	1.5982	1.6166	1.6358	1.6527	1.6684	1.6903	1.711	1.7294	1.7466	16.0204
C11	0.2244	0.2174	0.2091	0.2113	0.214	0.2207	0.2315	0.261	0.3258	0.417	0.5646	0.7067	0.835	0.9611	1.0893	1.1648	1.2144	1.2603	1.2839	1.3058	1.3255	1.3403	1.3562	1.3722	1.3879	1.396	1.4071	1.4268	1.4292	1.4387	1.4488	1.4572	1.4733	1.4856	1.4945	1.5003	1.5184	1.5462	1.5605	1.5729	1.5908	1.6114	1.6233	1.6412	1.6674	1.6859	1.7056	1.7312	15.618
C12	0.2289	0.2237	0.222	0.2295	0.2545	0.3087	0.4027	0.5498	0.7044	0.8404	0.9772	1.0995	1.1786	1.2369	1.2887	1.3197	1.3458	1.3682	1.3821	1.402	1.4258	1.4395	1.445	1.4538	1.4644	1.4746	1.4847	1.5036	1.5095	1.5224	1.5361	1.5446	1.56	1.5717	1.5787	1.5882	1.603	1.6293	1.643	1.6569	1.6751	1.6984	1.706	1.7244	1.7431	1.7604	1.7766	1.7908	18.0006
C13	0.2182	0.2134	0.2095	0.2161	0.2409	0.2878	0.3638	0.4996	0.6626	0.8105	0.9507	1.0945	1.1899	1.2535	1.3115	1.346	1.3696	1.3911	1.4078	1.4282	1.4412	1.4464	1.4603	1.4624	1.4782	1.4907	1.5017	1.5209	1.5289	1.5409	1.5501	1.5583	1.5787	1.5865	1.5913	1.6035	1.6216	1.6539	1.6654	1.6749	1.6984	1.7173	1.7268	1.7371	1.7646	1.7821	1.7936	1.8039	18.0559
C14	0.2082	0.2057	0.2021	0.2071	0.2133	0.2316	0.2617	0.3352	0.4463	0.5998	0.7503	0.8787	1.0149	1.1385	1.2075	1.2654	1.3016	1.3306	1.3536	1.3681	1.3873	1.4018	1.413	1.4183	1.4281	1.4391	1.4455	1.4686	1.473	1.4819	1.4965	1.5005	1.5255	1.5389	1.54	1.5511	1.5625	1.5899	1.6097	1.6211	1.6364	1.6578	1.6726	1.691	1.703	1.729	1.7433	1.7609	16.7394
C15	0.2046	0.2082	0.2038	0.2036	0.2086	0.2139	0.2298	0.2687	0.3484	0.4648	0.6314	0.7663	0.8947	1.0295	1.1427	1.2055	1.2586	1.2903	1.3189	1.3412	1.355	1.3706	1.3887	1.3901	1.405	1.4116	1.4259	1.4387	1.4464	1.4582	1.4715	1.4774	1.4943	1.5115	1.5141	1.5259	1.5392	1.5622	1.5804	1.5978	1.6143	1.6391	1.6502	1.6676	1.6933	1.7093	1.7247	1.7451	16.0195
C16	0.2044	0.2017	0.2029	0.2001	0.2102	0.2297	0.262	0.3369	0.4603	0.6175	0.774	0.9079	1.0536	1.1636	1.2314	1.2867	1.3205	1.3442	1.3626	1.3793	1.3848	1.3984	1.4113	1.418	1.4274	1.4446	1.4497	1.4671	1.4794	1.4926	1.5054	1.5143	1.5348	1.5482	1.5475	1.565	1.5796	1.6021	1.6227	1.6345	1.6568	1.673	1.688	1.7041	1.7249	1.739	1.7597	1.7719	16.8742
C17	0.2152	0.2124	0.212	0.2127	0.2165	0.2396	0.2668	0.342	0.4716	0.6324	0.7886	0.9316	1.076	1.187	1.2541	1.3113	1.3385	1.3676	1.3877	1.4028	1.4208	1.4337	1.4468	1.4574	1.4698	1.4811	1.4848	1.5038	1.509	1.5231	1.5261	1.5445	1.5581	1.5675	1.5726	1.5947	1.6029	1.6282	1.6479	1.6642	1.6785	1.7033	1.7134	1.7265	1.7521	1.7669	1.7868	1.8002	17.2572
C18	0.2023	0.2033	0.2008	0.2011	0.2069	0.2259	0.2464	0.3128	0.4206	0.5657	0.73	0.8679	1.0153	1.1458	1.2147	1.2744	1.3145	1.3413	1.3594	1.3786	1.395	1.4035	1.4155	1.4186	1.433	1.4383	1.4483	1.4676	1.4823	1.4931	1.5025	1.514	1.5282	1.5461	1.5496	1.566	1.5796	1.6061	1.6244	1.6424	1.6587	1.6814	1.6964	1.7081	1.7332	1.756	1.7677	1.7876	16.7285
C19	0.19	0.1943	0.1962	0.1983	0.209	0.2332	0.2723	0.3606	0.4912	0.6571	0.8105	0.9473	1.1018	1.1976	1.2605	1.316	1.3419	1.3633	1.3745	1.3849	1.3972	1.4095	1.4169	1.42	1.4318	1.4409	1.4468	1.4634	1.4726	1.485	1.4983	1.5056	1.5201	1.5349	1.5389	1.5468	1.5597	1.5892	1.6035	1.6214	1.6326	1.6552	1.6682	1.6876	1.7095	1.7301	1.7418	1.7545	17.051
C20	0.1919	0.1945	0.2042	0.1996	0.2082	0.215	0.2224	0.2586	0.3218	0.4258	0.5765	0.7334	0.869	1.0145	1.1392	1.2104	1.2645	1.3013	1.3252	1.3475	1.3627	1.3718	1.3829	1.3904	1.4	1.4163	1.4196	1.4373	1.4408	1.4513	1.466	1.4785	1.5003	1.5064	1.5138	1.5319	1.5484	1.5719	1.5921	1.6043	1.6272	1.6459	1.6616	1.6817	1.6979	1.7201	1.7404	1.7602	15.9094
C21	0.1934	0.1981	0.1966	0.198	0.2084	0.2247	0.2529	0.3224	0.4318	0.5891	0.7461	0.89	1.0439	1.1756	1.2475	1.3076	1.3446	1.3704	1.3896	1.4001	1.417	1.426	1.4374	1.4384	1.4526	1.4642	1.4729	1.4931	1.4979	1.5108	1.523	1.5309	1.5481	1.5627	1.5677	1.5827	1.5978	1.6268	1.6411	1.6553	1.6699	1.6957	1.71	1.7259	1.7492	1.7668	1.781	1.7992	17.021
C22	0.1982	0.2109	0.2086	0.2117	0.2191	0.2235	0.2367	0.2725	0.3427	0.4347	0.5902	0.7388	0.8749	1.0207	1.1415	1.21	1.2684	1.3077	1.3345	1.3561	1.3774	1.3971	1.4151	1.426	1.4458	1.4479	1.4577	1.4747	1.4825	1.5	1.5129	1.5206	1.5375	1.5525	1.5622	1.5733	1.5883	1.6122	1.6261	1.6418	1.6631	1.691	1.6991	1.7213	1.7437	1.7653	1.7811	1.7976	16.2355
C23	0.1974	0.2053	0.2029	0.2062	0.2157	0.2297	0.2594	0.3173	0.4217	0.5673	0.7269	0.8709	1.0144	1.1423	1.2194	1.2791	1.3228	1.3499	1.3701	1.3919	1.3972	1.4143	1.4203	1.4249	1.4314	1.4406	1.4479	1.4597	1.4691	1.482	1.4921	1.5002	1.5203	1.5309	1.5375	1.5511	1.5639	1.5884	1.6065	1.6237	1.6409	1.6613	1.6765	1.6937	1.7192	1.7369	1.7531	1.7679	16.7501
C24	0.1843	0.196	0.2017	0.2104	0.2262	0.2727	0.3456	0.468	0.6391	0.7814	0.9321	1.0878	1.1916	1.265	1.317	1.3536	1.3813	1.4028	1.4221	1.4307	1.4398	1.4508	1.456	1.4533	1.4574	1.457	1.4579	1.4704	1.4742	1.4826	1.4917	1.4974	1.5148	1.5263	1.5284	1.5447	1.5551	1.5802	1.5947	1.6097	1.6239	1.6465	1.656	1.6683	1.6862	1.7024	1.715	1.7251	17.7644
D1	0.1704	0.1557	0.1525	0.1609	0.1688	0.2021	0.256	0.3567	0.5119	0.6637	0.8177	0.9719	1.1017	1.177	1.2331	1.2769	1.3059	1.3277	1.3475	1.3615	1.3684	1.3763	1.3783	1.3741	1.3753	1.38	1.3805	1.3858	1.3939	1.4012	1.4096	1.4186	1.4333	1.4438	1.4501	1.4629	1.4739	1.4948	1.5117	1.5239	1.5462	1.5636	1.5769	1.5949	1.6074	1.6297	1.6398	1.6501	16.4518
D2	0.1722	0.161	0.1573	0.1608	0.1629	0.1885	0.2396	0.3267	0.4768	0.6366	0.7946	0.9414	1.0914	1.1779	1.2423	1.2936	1.3268	1.3504	1.3681	1.3813	1.3952	1.3973	1.4097	1.4141	1.4203	1.4327	1.441	1.4571	1.4682	1.4781	1.4889	1.4988	1.5141	1.5278	1.5337	1.5437	1.557	1.5833	1.6028	1.6208	1.6378	1.6581	1.674	1.6932	1.7136	1.7348	1.7432	1.7597	16.7803
D3	0.1678	0.16	0.156	0.1662	0.1756	0.2093	0.2731	0.375	0.5318	0.6812	0.8241	0.968	1.0948	1.1701	1.2294	1.2784	1.3067	1.3293	1.346	1.3636	1.3852	1.392	1.3993	1.4033	1.4157	1.4264	1.4388	1.4538	1.4626	1.4697	1.483	1.4921	1.5101	1.5216	1.5307	1.546	1.5592	1.5844	1.602	1.6188	1.6384	1.6566	1.6757	1.6913	1.7065	1.7296	1.7503	1.7567	16.8184
D4	0.1726	0.1664	0.1598	0.1615	0.1715	0.1811	0.2151	0.279	0.3893	0.5498	0.7017	0.8375	0.9771	1.1007	1.1717	1.2316	1.2723	1.3017	1.3209	1.339	1.3524	1.3596	1.3705	1.3782	1.3889	1.4021	1.4106	1.4293	1.4362	1.4515	1.461	1.4786	1.4932	1.504	1.5157	1.5276	1.5431	1.5732	1.5893	1.6063	1.6275	1.6505	1.661	1.6878	1.7061	1.7322	1.7462	1.7616	16.1032
D5	0.1659	0.1544	0.1447	0.1492	0.1683	0.1961	0.2569	0.3605	0.527	0.6862	0.8289	0.973	1.1034	1.1775	1.2376	1.2822	1.3084	1.3319	1.3457	1.3648	1.3674	1.3784	1.3867	1.3945	1.4039	1.4174	1.4283	1.4448	1.4524	1.464	1.4767	1.4829	1.497	1.5115	1.5185	1.527	1.536	1.5685	1.5783	1.5967	1.6139	1.6372	1.6508	1.6719	1.6884	1.7073	1.7225	1.7393	16.7264
D6	0.171	0.1606	0.1529	0.1669	0.1938	0.2351	0.3229	0.466	0.6448	0.79	0.934	1.0875	1.1773	1.246	1.2995	1.3284	1.3527	1.3713	1.3874	1.4073	1.4162	1.4195	1.4308	1.4342	1.4457	1.4578	1.4652	1.4829	1.4905	1.5029	1.5125	1.5174	1.5344	1.5485	1.5511	1.5637	1.5772	1.6018	1.621	1.6372	1.6482	1.6749	1.6838	1.7022	1.7146	1.7386	1.7493	1.7629	17.5576
D7	0.1563	0.1506	0.1491	0.1559	0.1678	0.1898	0.239	0.3265	0.4694	0.634	0.7814	0.9182	1.0555	1.1498	1.2098	1.2591	1.2909	1.3163	1.3363	1.3556	1.3717	1.3859	1.4058	1.4113	1.4203	1.4311	1.4394	1.4574	1.4653	1.4783	1.4889	1.4966	1.5173	1.5234	1.5312	1.5487	1.5605	1.5879	1.6083	1.6195	1.6369	1.6538	1.6704	1.6898	1.7055	1.7232	1.7371	1.7517	16.5897
D8	0.1687	0.1594	0.162	0.169	0.1686	0.1898	0.2283	0.2997	0.4134	0.57	0.7205	0.8543	0.9996	1.1217	1.1879	1.2443	1.2813	1.3099	1.3312	1.3498	1.3661	1.3818	1.3876	1.3909	1.4022	1.4156	1.4251	1.4428	1.4536	1.4699	1.4828	1.4914	1.5135	1.5248	1.5328	1.5458	1.5584	1.5856	1.6099	1.6268	1.646	1.6678	1.6817	1.7021	1.7236	1.7484	1.7568	1.7759	16.3215
D9	0.1743	0.1575	0.1606	0.1666	0.1774	0.208	0.272	0.3753	0.533	0.6887	0.8365	0.9704	1.0991	1.1781	1.2347	1.2795	1.309	1.3308	1.3438	1.3633	1.3753	1.384	1.3958	1.4011	1.413	1.4198	1.4308	1.4442	1.4549	1.4697	1.4782	1.4848	1.5003	1.5152	1.5206	1.5358	1.5476	1.5725	1.5916	1.6086	1.6258	1.6505	1.6664	1.6815	1.7062	1.7273	1.7378	1.7493	16.8017
D10	0.1713	0.1667	0.1663	0.1673	0.1739	0.189	0.227	0.2948	0.4153	0.5789	0.7311	0.8657	1.0088	1.1283	1.1971	1.2522	1.2885	1.3164	1.336	1.3497	1.3669	1.3851	1.3911	1.3934	1.407	1.4192	1.4254	1.444	1.4517	1.4604	1.4732	1.4829	1.4994	1.5143	1.5179	1.5344	1.54	1.5744	1.5911	1.6072	1.6236	1.6425	1.6567	1.6765	1.6974	1.7231	1.7344	1.7518	16.3585
D11	0.1807	0.1723	0.1663	0.1683	0.1756	0.1852	0.2043	0.2547	0.3457	0.4729	0.6338	0.773	0.8981	1.0266	1.1227	1.1812	1.2289	1.2587	1.2831	1.3067	1.3206	1.3355	1.3526	1.3673	1.3755	1.383	1.3875	1.4011	1.4066	1.4146	1.4247	1.4365	1.4506	1.4574	1.4647	1.481	1.4897	1.5206	1.5407	1.5517	1.5705	1.5835	1.6033	1.625	1.6425	1.6647	1.6817	1.6978	15.5891
D12	0.1904	0.1876	0.1836	0.202	0.2461	0.3183	0.4306	0.5873	0.7394	0.8749	1.0013	1.1089	1.1761	1.2267	1.269	1.2959	1.323	1.3415	1.3562	1.379	1.3961	1.4134	1.4193	1.4239	1.4386	1.4469	1.4556	1.4746	1.4805	1.49	1.4999	1.5138	1.5266	1.5379	1.5427	1.5549	1.5691	1.5938	1.6102	1.6276	1.6469	1.6685	1.6817	1.6979	1.7211	1.7384	1.7512	1.7714	17.7562
D13	0.1711	0.1629	0.1508	0.155	0.1653	0.18	0.2197	0.2955	0.4308	0.5931	0.7445	0.877	1.0165	1.1264	1.1889	1.2417	1.2783	1.3055	1.3253	1.341	1.3548	1.3694	1.3795	1.3846	1.3953	1.4034	1.4162	1.4376	1.4481	1.4621	1.4711	1.4774	1.4998	1.5115	1.5173	1.5275	1.5463	1.574	1.5953	1.6077	1.6221	1.6474	1.6625	1.6804	1.7007	1.7295	1.739	1.7552	16.278
D14	0.1639	0.1601	0.1602	0.1639	0.1714	0.1773	0.1968	0.2363	0.3258	0.4407	0.5942	0.7428	0.866	1.003	1.1118	1.1743	1.2251	1.2597	1.283	1.3098	1.3249	1.339	1.3573	1.3734	1.3779	1.3879	1.3956	1.4104	1.4158	1.4285	1.4393	1.4459	1.4661	1.477	1.483	1.497	1.5104	1.5364	1.5553	1.5691	1.5872	1.6035	1.6222	1.641	1.6585	1.6846	1.7041	1.7173	15.5072
D15	0.1539	0.1517	0.1537	0.1552	0.1625	0.1729	0.2082	0.2668	0.3859	0.5425	0.7011	0.8348	0.9738	1.0987	1.1724	1.2252	1.2691	1.2925	1.314	1.3332	1.3416	1.3536	1.3668	1.3785	1.3861	1.3954	1.4037	1.4181	1.427	1.4438	1.4536	1.4576	1.4776	1.4931	1.4944	1.5059	1.5203	1.5495	1.5698	1.5805	1.601	1.6191	1.6308	1.6502	1.672	1.6929	1.7084	1.7177	15.9823
D16	0.1638	0.1636	0.1656	0.172	0.181	0.2012	0.2439	0.312	0.4239	0.5731	0.7188	0.8459	0.9787	1.0933	1.1604	1.2149	1.256	1.2818	1.3054	1.3233	1.3396	1.3605	1.38	1.3875	1.4007	1.4017	1.4086	1.4205	1.4339	1.4446	1.4558	1.4609	1.4772	1.4964	1.5002	1.5145	1.5259	1.5551	1.5734	1.59	1.6088	1.6312	1.6469	1.6589	1.6862	1.7076	1.7233	1.7389	16.1219
D17	0.16	0.1519	0.1496	0.1543	0.1607	0.1674	0.1849	0.226	0.3158	0.4372	0.6055	0.7578	0.8858	1.0335	1.1379	1.2025	1.2534	1.289	1.3136	1.3293	1.3477	1.3586	1.3687	1.374	1.3861	1.4	1.4026	1.4205	1.4306	1.4441	1.4518	1.4597	1.4804	1.4938	1.4977	1.514	1.5271	1.5554	1.5684	1.5856	1.5996	1.6192	1.6386	1.6584	1.6769	1.7071	1.716	1.7393	15.6663
D18	0.1549	0.1541	0.1495	0.154	0.1612	0.171	0.1885	0.2357	0.327	0.4513	0.6171	0.7662	0.8946	1.0391	1.1353	1.1985	1.2499	1.282	1.3044	1.3262	1.3401	1.3587	1.3756	1.3886	1.3971	1.4072	1.4145	1.428	1.4372	1.4487	1.4586	1.4674	1.4837	1.4921	1.4983	1.5092	1.521	1.5481	1.5638	1.5784	1.5983	1.6223	1.6361	1.6557	1.6792	1.6978	1.719	1.7349	15.732
D19	0.149	0.1511	0.1443	0.1547	0.1599	0.1796	0.2233	0.3091	0.4486	0.6153	0.7724	0.9107	1.0651	1.162	1.227	1.2766	1.3079	1.3339	1.3485	1.3625	1.372	1.3866	1.4	1.4053	1.4145	1.4257	1.4361	1.4509	1.4633	1.4742	1.4842	1.4971	1.516	1.5266	1.5348	1.5437	1.5608	1.5893	1.6041	1.6244	1.6442	1.6637	1.6815	1.6918	1.7161	1.739	1.7519	1.7701	16.5651
D20	0.1506	0.1494	0.1485	0.1566	0.1629	0.1725	0.2038	0.2617	0.3731	0.5276	0.6884	0.8297	0.9784	1.1154	1.188	1.2501	1.2969	1.3202	1.3414	1.3587	1.3729	1.3809	1.3888	1.3924	1.4047	1.412	1.421	1.4407	1.4484	1.4618	1.4723	1.4831	1.5026	1.5162	1.5264	1.5397	1.5593	1.5814	1.6015	1.6197	1.6354	1.6593	1.6781	1.6957	1.7168	1.7399	1.7567	1.7693	16.1813
D21	0.1436	0.1434	0.1438	0.1494	0.1568	0.1688	0.1982	0.2594	0.3769	0.5294	0.6939	0.843	0.9932	1.1331	1.2068	1.2673	1.3094	1.3368	1.3572	1.3746	1.3857	1.3926	1.4055	1.4042	1.4189	1.4318	1.4378	1.4541	1.461	1.4751	1.4849	1.4964	1.5175	1.5305	1.5387	1.5559	1.5716	1.6009	1.6182	1.6338	1.6542	1.6737	1.6879	1.7131	1.7226	1.7517	1.7655	1.785	16.3329
D22	0.1484	0.1582	0.1544	0.1595	0.1707	0.1819	0.2112	0.2715	0.3835	0.5383	0.7006	0.8495	1.0025	1.1406	1.2177	1.2775	1.3181	1.3418	1.3619	1.381	1.3835	1.3965	1.4102	1.4117	1.4222	1.4345	1.443	1.4535	1.4655	1.4779	1.4896	1.496	1.5179	1.5324	1.5328	1.5477	1.5595	1.5795	1.6011	1.6147	1.6354	1.6591	1.6689	1.6909	1.7113	1.7327	1.7476	1.7659	16.4412
D23	0.1458	0.1543	0.1535	0.1592	0.1624	0.1731	0.2034	0.2559	0.3472	0.4921	0.6549	0.8054	0.9499	1.0999	1.1827	1.246	1.2956	1.324	1.3466	1.3673	1.3812	1.3942	1.4047	1.4098	1.4208	1.4307	1.4369	1.4499	1.4612	1.4744	1.4837	1.4927	1.5109	1.5226	1.5268	1.5438	1.557	1.5854	1.6012	1.6178	1.6359	1.6629	1.6772	1.693	1.7145	1.7395	1.7488	1.7638	16.1933
D24	0.152	0.1515	0.1526	0.1666	0.1841	0.2148	0.285	0.3927	0.5575	0.7105	0.8655	1.0331	1.1523	1.2284	1.286	1.3246	1.3553	1.3812	1.3958	1.4079	1.4041	1.4047	1.4035	1.3934	1.3994	1.4025	1.4037	1.4195	1.4257	1.4321	1.443	1.448	1.4701	1.4761	1.4836	1.4947	1.5058	1.5352	1.5473	1.566	1.5777	1.5991	1.6125	1.6296	1.6403	1.6604	1.6752	1.6918	16.9859
E1	0.2214	0.2088	0.2028	0.2091	0.2157	0.2501	0.3264	0.4493	0.6103	0.763	0.9157	1.0705	1.1704	1.2344	1.2886	1.3167	1.345	1.3653	1.387	1.3948	1.3978	1.4085	1.4149	1.405	1.4089	1.4142	1.4152	1.4285	1.4365	1.444	1.4573	1.4613	1.4757	1.4869	1.493	1.5055	1.5186	1.5413	1.552	1.5712	1.5941	1.6039	1.6191	1.6345	1.6525	1.6688	1.674	1.6898	17.299
E2	0.2171	0.211	0.2125	0.2214	0.2279	0.272	0.3568	0.4847	0.6362	0.7845	0.925	1.0684	1.1706	1.2378	1.2904	1.3238	1.3492	1.3665	1.3866	1.3967	1.4015	1.4077	1.418	1.4187	1.4314	1.4456	1.4519	1.4726	1.4834	1.4986	1.5025	1.5131	1.5305	1.5447	1.5471	1.5633	1.5793	1.6011	1.616	1.6334	1.657	1.6681	1.69	1.7008	1.725	1.7397	1.7555	1.7675	17.5982
E3	0.2153	0.2061	0.2029	0.2066	0.2134	0.2426	0.3113	0.4196	0.5786	0.7337	0.8729	1.0146	1.1385	1.2106	1.2715	1.3172	1.3466	1.3693	1.3891	1.4068	1.4102	1.4226	1.4336	1.4367	1.4495	1.4602	1.4739	1.4971	1.5072	1.519	1.53	1.5384	1.5542	1.5726	1.5799	1.5913	1.6064	1.6319	1.6531	1.6701	1.6846	1.7018	1.7211	1.7336	1.7558	1.7658	1.7872	1.8035	17.488
E4	0.2029	0.2017	0.1974	0.2023	0.2112	0.2368	0.2996	0.3965	0.5391	0.6991	0.8429	0.9691	1.1027	1.178	1.2374	1.2857	1.3142	1.335	1.3545	1.3724	1.3891	1.409	1.4215	1.4222	1.4307	1.4439	1.4496	1.4705	1.4773	1.493	1.5064	1.514	1.5325	1.5448	1.5538	1.5629	1.5778	1.6041	1.6208	1.6379	1.6579	1.6769	1.6941	1.7082	1.7303	1.7448	1.7614	1.778	17.1052
E5	0.2069	0.2	0.1948	0.199	0.2086	0.2362	0.2936	0.3885	0.5454	0.7061	0.8531	0.9929	1.132	1.2104	1.2724	1.3163	1.3397	1.3621	1.3789	1.3967	1.4088	1.4143	1.426	1.4274	1.4351	1.4516	1.4553	1.4737	1.4832	1.4935	1.506	1.5152	1.5307	1.5404	1.5448	1.5578	1.5736	1.5976	1.6133	1.6327	1.652	1.6717	1.6861	1.7063	1.7247	1.7414	1.7545	1.7734	17.2671
E6	0.1954	0.191	0.1875	0.1938	0.2134	0.2469	0.3172	0.4158	0.5844	0.7424	0.8852	1.0179	1.1337	1.2009	1.254	1.294	1.3174	1.3418	1.3581	1.3743	1.3874	1.3986	1.403	1.4072	1.4197	1.4308	1.4401	1.4622	1.4715	1.4811	1.4951	1.5033	1.5223	1.5345	1.5422	1.5559	1.573	1.5999	1.617	1.6348	1.6526	1.6732	1.6896	1.7012	1.7226	1.7444	1.7523	1.7723	17.1814
E7	0.2123	0.2	0.2027	0.2084	0.2286	0.2843	0.3775	0.5281	0.6855	0.8256	0.9607	1.0854	1.1672	1.2266	1.2792	1.3116	1.3389	1.3559	1.3743	1.394	1.4073	1.4179	1.4294	1.4296	1.4447	1.4532	1.4638	1.4806	1.492	1.5026	1.513	1.5208	1.5353	1.5497	1.5588	1.5671	1.5835	1.6088	1.626	1.643	1.661	1.6786	1.6949	1.7105	1.7321	1.7549	1.7641	1.7799	17.7108
E8	0.2036	0.1994	0.2077	0.208	0.2149	0.2474	0.3061	0.4017	0.5507	0.7087	0.8536	0.9795	1.104	1.1817	1.2367	1.2826	1.3103	1.3295	1.353	1.3683	1.3825	1.4024	1.4221	1.431	1.4394	1.4468	1.4531	1.4635	1.4782	1.486	1.4939	1.5019	1.514	1.5259	1.5314	1.5453	1.5571	1.5806	1.6004	1.6102	1.6337	1.6455	1.6653	1.6848	1.7063	1.726	1.7393	1.7482	17.1196
E9	0.2143	0.2109	0.2113	0.2132	0.2186	0.2447	0.3082	0.4051	0.5566	0.7117	0.848	0.985	1.1165	1.1924	1.2552	1.3028	1.3297	1.3511	1.37	1.3832	1.3892	1.3982	1.4116	1.4113	1.4237	1.4397	1.4473	1.4691	1.4819	1.4951	1.5034	1.5162	1.5316	1.5438	1.5504	1.5649	1.5765	1.6043	1.6267	1.6421	1.6633	1.6812	1.6946	1.7082	1.7301	1.7555	1.7707	1.7804	17.2087
E10	0.2049	0.2055	0.2059	0.21	0.2215	0.2442	0.3136	0.4115	0.5622	0.7091	0.8439	0.9739	1.0992	1.1777	1.2363	1.283	1.3105	1.3363	1.3547	1.3686	1.378	1.3916	1.4021	1.4055	1.4191	1.4315	1.4392	1.464	1.4741	1.4853	1.4989	1.5036	1.5189	1.5342	1.5434	1.5512	1.5668	1.594	1.6117	1.6286	1.6492	1.6679	1.6814	1.6962	1.7149	1.7363	1.7479	1.7657	17.0778
E11	0.207	0.2122	0.2081	0.2115	0.2215	0.2378	0.2857	0.3618	0.4923	0.6546	0.8029	0.9269	1.0663	1.1643	1.23	1.2793	1.3108	1.3357	1.3595	1.3736	1.3891	1.4071	1.421	1.4224	1.4351	1.4493	1.4564	1.4696	1.4835	1.4927	1.508	1.5141	1.5285	1.5398	1.5463	1.5562	1.5697	1.5953	1.6146	1.6276	1.6499	1.6661	1.6814	1.695	1.7179	1.7392	1.7497	1.7682	16.9955
E12	0.2119	0.217	0.2115	0.2129	0.2219	0.2486	0.3	0.3961	0.5504	0.7126	0.8533	0.9851	1.1169	1.1939	1.2522	1.2985	1.3275	1.3468	1.3669	1.3853	1.3993	1.4149	1.424	1.4299	1.4349	1.4512	1.4569	1.4756	1.483	1.4983	1.509	1.5189	1.5383	1.5493	1.5498	1.5637	1.5812	1.6097	1.6273	1.6416	1.6664	1.6795	1.6954	1.7107	1.7297	1.7505	1.7689	1.7807	17.2577
E13	0.2073	0.2085	0.211	0.2257	0.2609	0.3292	0.4485	0.6132	0.7649	0.9027	1.0324	1.1412	1.208	1.2639	1.3086	1.3349	1.3603	1.3782	1.394	1.415	1.4317	1.4468	1.4602	1.4628	1.4735	1.489	1.4952	1.515	1.5241	1.5365	1.5444	1.5454	1.5691	1.58	1.5888	1.6	1.6175	1.6439	1.6623	1.6776	1.6921	1.7133	1.7292	1.7434	1.7639	1.7739	1.7907	1.8058	18.2946
E14	0.1965	0.2009	0.203	0.2053	0.2096	0.2236	0.2661	0.3315	0.4487	0.612	0.7612	0.8803	1.0121	1.1262	1.1917	1.245	1.2855	1.3102	1.3372	1.3521	1.3699	1.3872	1.4091	1.4208	1.4299	1.4371	1.4452	1.4559	1.4671	1.4787	1.4917	1.498	1.5154	1.531	1.5376	1.5443	1.5586	1.5862	1.6021	1.6192	1.6372	1.6621	1.6702	1.6912	1.711	1.7363	1.7451	1.7629	16.6408
E15	0.1919	0.2005	0.2014	0.2062	0.2073	0.2254	0.2714	0.3517	0.4831	0.6518	0.7984	0.9283	1.0692	1.1703	1.2338	1.2874	1.3192	1.3407	1.3636	1.3786	1.3866	1.4021	1.4142	1.4199	1.4312	1.4467	1.4492	1.466	1.4769	1.4911	1.5015	1.5099	1.5273	1.5376	1.5409	1.556	1.5681	1.5925	1.6108	1.6253	1.647	1.6628	1.675	1.695	1.7153	1.7409	1.7519	1.7688	16.9441
E16	0.1922	0.1997	0.2024	0.2054	0.2172	0.2371	0.2881	0.3789	0.5267	0.6859	0.8257	0.962	1.0989	1.1847	1.2456	1.2982	1.3259	1.3504	1.3719	1.3876	1.4071	1.4243	1.4323	1.4424	1.4521	1.4644	1.4711	1.4884	1.4977	1.5074	1.5185	1.5254	1.5449	1.5599	1.5651	1.5791	1.5948	1.6154	1.6368	1.6486	1.6669	1.6866	1.7016	1.715	1.7345	1.7541	1.7684	1.782	17.2219
E17	0.1963	0.2067	0.2063	0.208	0.211	0.2248	0.2666	0.3317	0.4426	0.5964	0.7519	0.8828	1.0287	1.1529	1.2193	1.2758	1.3148	1.343	1.3645	1.3773	1.3971	1.4124	1.4291	1.4391	1.4525	1.4627	1.4679	1.4887	1.4951	1.5079	1.5152	1.5269	1.5431	1.5504	1.5629	1.5718	1.5827	1.609	1.6291	1.6448	1.6582	1.6826	1.7001	1.7125	1.7358	1.7589	1.7741	1.7883	16.913
E18	0.1831	0.1942	0.1966	0.1965	0.2062	0.2169	0.2549	0.3276	0.4404	0.6011	0.757	0.8914	1.0421	1.1545	1.2234	1.2762	1.3119	1.337	1.3525	1.3733	1.388	1.4045	1.4123	1.4161	1.4283	1.4412	1.4472	1.4664	1.4786	1.4912	1.5089	1.5193	1.5349	1.5525	1.5616	1.5708	1.5907	1.6174	1.6354	1.6572	1.6783	1.6989	1.7168	1.7288	1.7568	1.7881	1.7995	1.8197	16.7787
E19	0.1766	0.1882	0.191	0.1907	0.1981	0.2135	0.2508	0.3308	0.4546	0.621	0.7774	0.9156	1.0685	1.1799	1.2478	1.3035	1.3315	1.3546	1.3737	1.385	1.3896	1.3985	1.408	1.412	1.4213	1.4359	1.4402	1.4588	1.4704	1.481	1.4918	1.4997	1.5185	1.5285	1.5325	1.5452	1.5592	1.5861	1.6036	1.6208	1.6355	1.6482	1.6683	1.6834	1.6995	1.7321	1.7461	1.7797	16.8374
E20	0.1755	0.1895	0.1943	0.1942	0.1997	0.2208	0.269	0.3492	0.4794	0.6443	0.7978	0.9355	1.0856	1.186	1.2536	1.3061	1.34	1.3648	1.3853	1.3996	1.4149	1.4289	1.4404	1.4427	1.4513	1.462	1.4713	1.4915	1.4988	1.5104	1.5234	1.5278	1.5454	1.561	1.566	1.5763	1.5885	1.6165	1.6347	1.6488	1.6669	1.6851	1.7029	1.7156	1.7399	1.761	1.7743	1.7922	17.1387
E21	0.1797	0.1928	0.1979	0.199	0.2103	0.2262	0.2739	0.3502	0.4764	0.6409	0.7915	0.9263	1.082	1.188	1.2621	1.3141	1.349	1.3722	1.3906	1.4065	1.4203	1.4308	1.4417	1.4413	1.4532	1.4649	1.473	1.4863	1.5008	1.5115	1.5219	1.5265	1.5423	1.5535	1.5607	1.5688	1.5897	1.6122	1.627	1.6455	1.663	1.6813	1.6992	1.7156	1.7368	1.7549	1.7679	1.7887	17.1706
E22	0.1812	0.1955	0.1964	0.2032	0.2099	0.2182	0.2569	0.3236	0.4302	0.5878	0.7397	0.8757	1.0226	1.1489	1.2229	1.281	1.3213	1.3459	1.3694	1.3875	1.3949	1.4117	1.4221	1.4237	1.4346	1.4431	1.456	1.4711	1.4783	1.4917	1.5014	1.509	1.529	1.5396	1.5473	1.5623	1.5751	1.6011	1.6124	1.6328	1.6533	1.67	1.6835	1.7044	1.7277	1.7481	1.769	1.7789	16.792
E23	0.1799	0.1941	0.1962	0.1965	0.2063	0.2343	0.2892	0.3819	0.5274	0.6866	0.8358	0.9866	1.1299	1.2164	1.284	1.3348	1.366	1.3837	1.4045	1.4129	1.4215	1.4294	1.4403	1.4422	1.453	1.4651	1.4687	1.4901	1.494	1.5125	1.5212	1.5264	1.5464	1.5558	1.5598	1.5776	1.5877	1.6152	1.6273	1.6437	1.6552	1.6753	1.6928	1.7086	1.7302	1.7473	1.762	1.7782	17.3783
E24	0.1782	0.188	0.1934	0.196	0.2057	0.2304	0.2781	0.3642	0.4984	0.6573	0.8141	0.9574	1.1075	1.1965	1.2606	1.3123	1.3425	1.3674	1.3888	1.4046	1.4087	1.4146	1.4119	1.4062	1.4135	1.4143	1.4158	1.4317	1.4381	1.4455	1.453	1.4582	1.4694	1.4843	1.4888	1.4994	1.5125	1.536	1.5558	1.572	1.5885	1.6102	1.6238	1.6405	1.6605	1.6754	1.6894	1.7033	16.9193
F1	0.1623	0.1525	0.155	0.1608	0.1617	0.1925	0.2518	0.3583	0.5126	0.6692	0.8212	0.9787	1.11	1.1845	1.2423	1.2841	1.3146	1.3423	1.3623	1.3726	1.3764	1.384	1.3834	1.3785	1.3796	1.3837	1.3852	1.3983	1.4032	1.4134	1.4231	1.4273	1.443	1.4575	1.4628	1.4748	1.4912	1.5112	1.529	1.5465	1.5656	1.5828	1.6021	1.6116	1.6277	1.6444	1.6632	1.6699	16.5416
F2	0.1629	0.1514	0.1527	0.1622	0.1777	0.228	0.3265	0.4802	0.6553	0.8113	0.9644	1.114	1.1966	1.2636	1.3164	1.346	1.3678	1.3861	1.3939	1.4024	1.4076	1.4209	1.4299	1.4344	1.4493	1.4586	1.4675	1.4862	1.4978	1.5082	1.5196	1.5285	1.546	1.5619	1.5672	1.5805	1.5944	1.6207	1.6382	1.6557	1.674	1.6902	1.7069	1.7219	1.737	1.7528	1.7687	1.7793	17.6606
F3	0.1624	0.153	0.1501	0.1574	0.1688	0.2005	0.2748	0.3837	0.5468	0.7111	0.8534	1.0005	1.1269	1.2003	1.2553	1.2983	1.3283	1.3456	1.3643	1.3842	1.3923	1.4017	1.4089	1.4166	1.429	1.4395	1.4481	1.4652	1.4758	1.4874	1.5012	1.5055	1.527	1.5447	1.5484	1.561	1.5748	1.6034	1.6188	1.6307	1.6541	1.6759	1.6879	1.706	1.7259	1.7461	1.7561	1.7735	17.0301
F4	0.1612	0.1508	0.1493	0.1536	0.1721	0.195	0.2644	0.3774	0.5462	0.712	0.8538	1.0044	1.1338	1.2083	1.2662	1.3132	1.3386	1.3629	1.38	1.3962	1.4093	1.4149	1.4245	1.4286	1.446	1.4531	1.4653	1.486	1.499	1.5111	1.5238	1.5312	1.5538	1.5661	1.5716	1.593	1.6089	1.6424	1.6595	1.6788	1.6918	1.7115	1.728	1.7462	1.769	1.7851	1.7964	1.8107	17.1919
F5	0.156	0.1518	0.1467	0.154	0.1756	0.2082	0.2981	0.4289	0.6074	0.7634	0.8979	1.0477	1.1488	1.2129	1.267	1.3028	1.3281	1.3482	1.364	1.3833	1.3891	1.3968	1.4025	1.4086	1.4182	1.4299	1.4392	1.4531	1.4621	1.4714	1.4819	1.4902	1.505	1.5169	1.5213	1.5331	1.5485	1.5713	1.5903	1.6036	1.6228	1.6413	1.6575	1.6784	1.6973	1.7121	1.7307	1.7416	17.1244
F6	0.1582	0.1528	0.1502	0.1595	0.1696	0.1932	0.2586	0.3671	0.5293	0.688	0.8314	0.9759	1.1047	1.1783	1.2385	1.2864	1.3149	1.339	1.3574	1.3766	1.3905	1.4135	1.4224	1.4237	1.4362	1.4433	1.4535	1.466	1.4769	1.4907	1.5013	1.507	1.5222	1.5403	1.546	1.5645	1.5744	1.5945	1.6143	1.6315	1.6521	1.6722	1.6847	1.7047	1.7249	1.7424	1.7557	1.7701	16.9399
F7	0.1485	0.1437	0.1463	0.1581	0.1696	0.2115	0.2971	0.4279	0.6022	0.7528	0.8894	1.0296	1.1375	1.2035	1.2577	1.294	1.3222	1.3428	1.3577	1.3766	1.3917	1.4005	1.4075	1.4126	1.4227	1.4319	1.4396	1.4588	1.4698	1.4775	1.4917	1.4918	1.5099	1.5231	1.5224	1.5386	1.5535	1.5785	1.5955	1.6112	1.6265	1.6464	1.6628	1.6768	1.699	1.7184	1.7316	1.751	17.0919
F8	0.1568	0.151	0.1552	0.159	0.1602	0.1879	0.2426	0.3365	0.478	0.6399	0.7792	0.9147	1.0558	1.1471	1.2085	1.2616	1.2932	1.319	1.3361	1.3544	1.3701	1.384	1.387	1.3891	1.4	1.4111	1.4182	1.4352	1.4421	1.4577	1.4643	1.4729	1.4919	1.5057	1.5072	1.5276	1.5415	1.5654	1.5833	1.6012	1.6184	1.6363	1.6554	1.6743	1.691	1.7102	1.7263	1.7433	16.4827
F9	0.1574	0.15	0.1572	0.1609	0.1596	0.1785	0.2221	0.301	0.4231	0.5898	0.7429	0.8718	1.0134	1.1237	1.1888	1.244	1.2777	1.3003	1.3223	1.3375	1.3528	1.3719	1.3821	1.3847	1.3984	1.4062	1.4127	1.4234	1.4305	1.4401	1.4464	1.4537	1.4737	1.4858	1.4881	1.5018	1.5135	1.5363	1.5573	1.5686	1.5881	1.6043	1.6222	1.646	1.6637	1.6851	1.6983	1.7116	16.2012
F10	0.1554	0.1565	0.1566	0.1559	0.1637	0.1805	0.2256	0.3098	0.4484	0.6237	0.7677	0.8966	1.0431	1.1463	1.2076	1.2631	1.2959	1.3202	1.3388	1.3557	1.3716	1.3831	1.3918	1.3957	1.414	1.4211	1.4297	1.449	1.4619	1.4718	1.4839	1.4922	1.5091	1.5197	1.528	1.5401	1.5548	1.5874	1.6044	1.62	1.6395	1.6598	1.6759	1.6916	1.7157	1.7372	1.7445	1.7607	16.494
F11	0.1609	0.1624	0.1544	0.1603	0.1743	0.1918	0.2485	0.3471	0.5049	0.6853	0.8365	0.9763	1.1105	1.1957	1.2481	1.2935	1.3213	1.3447	1.3586	1.3761	1.3949	1.407	1.4192	1.4233	1.4317	1.4404	1.4534	1.4658	1.4739	1.4872	1.4964	1.504	1.5223	1.5329	1.5351	1.5549	1.5701	1.5902	1.6119	1.627	1.6431	1.663	1.6786	1.6926	1.7084	1.7368	1.7565	1.7661	16.9395
F12	0.1626	0.1632	0.1527	0.1635	0.1812	0.2043	0.2754	0.3872	0.5657	0.7322	0.8681	1.0159	1.1381	1.2049	1.2627	1.3008	1.331	1.3505	1.3644	1.3822	1.3991	1.4172	1.4263	1.4268	1.4404	1.4547	1.4632	1.4783	1.4888	1.5052	1.515	1.524	1.5457	1.5529	1.5588	1.5731	1.5906	1.6192	1.6374	1.6533	1.6676	1.685	1.6946	1.7186	1.7335	1.7522	1.7663	1.7789	17.1928
F13	0.1532	0.1549	0.1512	0.1614	0.1758	0.2034	0.2788	0.3862	0.5477	0.6999	0.8344	0.9718	1.0987	1.172	1.2308	1.2756	1.3084	1.3303	1.3454	1.3682	1.3778	1.4003	1.4049	1.4152	1.4261	1.437	1.4479	1.463	1.4726	1.4889	1.5006	1.5069	1.5264	1.5421	1.5473	1.5596	1.5764	1.6027	1.6173	1.6408	1.6541	1.6745	1.6938	1.7119	1.7331	1.7572	1.767	1.7834	16.905
F14	0.1516	0.1541	0.1579	0.1658	0.1693	0.1894	0.2406	0.3283	0.4731	0.6431	0.7869	0.9195	1.0622	1.16	1.2193	1.2702	1.3052	1.33	1.3492	1.3685	1.3852	1.4062	1.4167	1.423	1.4336	1.448	1.4555	1.4683	1.4794	1.4918	1.5009	1.5034	1.5244	1.54	1.5399	1.5523	1.5682	1.5931	1.6133	1.6277	1.6462	1.6682	1.6889	1.7007	1.7219	1.7504	1.7604	1.7753	16.742
F15	0.146	0.1501	0.153	0.1605	0.1627	0.1817	0.2376	0.3256	0.4675	0.6388	0.7829	0.9219	1.0655	1.1585	1.2224	1.2717	1.3024	1.3276	1.3465	1.364	1.3771	1.3886	1.3982	1.404	1.4203	1.4291	1.4393	1.453	1.4672	1.4773	1.4867	1.492	1.5135	1.5214	1.5257	1.5402	1.5576	1.5807	1.5981	1.6153	1.6317	1.6479	1.6652	1.6802	1.7049	1.7262	1.7347	1.7522	16.6203
F16	0.1532	0.1622	0.1718	0.1782	0.1981	0.234	0.3197	0.4326	0.5937	0.7411	0.8761	1.0151	1.1313	1.1975	1.2559	1.2959	1.322	1.3475	1.3631	1.3801	1.3984	1.4165	1.4188	1.4269	1.4365	1.4468	1.4566	1.4705	1.4777	1.4918	1.5044	1.5107	1.5309	1.5474	1.5472	1.5645	1.58	1.6062	1.6273	1.6416	1.665	1.6823	1.69	1.7152	1.7318	1.7533	1.7609	1.7715	17.227
F17	0.1448	0.1502	0.1506	0.1509	0.1564	0.1636	0.1963	0.2523	0.3446	0.4978	0.6651	0.8059	0.9511	1.0923	1.1697	1.2289	1.2782	1.3066	1.3257	1.341	1.3504	1.3638	1.3752	1.3836	1.3972	1.4048	1.4157	1.4308	1.4445	1.4586	1.4715	1.4773	1.499	1.5149	1.5238	1.5363	1.5518	1.5807	1.6041	1.6247	1.6386	1.6695	1.6858	1.7086	1.7314	1.7604	1.7727	1.7923	15.9724
F18	0.1416	0.1494	0.1456	0.1497	0.1659	0.1856	0.2412	0.3399	0.4928	0.6598	0.8017	0.9494	1.0963	1.1836	1.2476	1.2936	1.3253	1.3532	1.3679	1.3874	1.4008	1.4152	1.4219	1.4203	1.4348	1.4489	1.4594	1.48	1.4886	1.5012	1.5131	1.5213	1.543	1.5606	1.5675	1.5821	1.6044	1.6398	1.6687	1.685	1.7107	1.7373	1.7593	1.7743	1.8032	1.8211	1.8408	1.8607	16.9182
F19	0.1387	0.1462	0.1398	0.1477	0.1611	0.1817	0.2427	0.3499	0.5076	0.6762	0.8166	0.964	1.1016	1.1826	1.2437	1.2919	1.3189	1.3435	1.3586	1.3804	1.3836	1.396	1.4067	1.4111	1.4204	1.4387	1.4444	1.4619	1.4693	1.4824	1.4923	1.5081	1.527	1.5352	1.5433	1.5592	1.5759	1.6036	1.6202	1.6368	1.6579	1.6756	1.6912	1.7061	1.7346	1.7556	1.7632	1.7775	16.8247
F20	0.1448	0.1504	0.1557	0.17	0.1881	0.2382	0.3328	0.4742	0.6487	0.8028	0.9462	1.0885	1.1808	1.2466	1.2991	1.3278	1.357	1.3744	1.3887	1.4074	1.4164	1.4289	1.4323	1.4393	1.4484	1.4585	1.4704	1.4801	1.4906	1.5014	1.5165	1.517	1.5338	1.5491	1.5535	1.5706	1.5833	1.6068	1.6239	1.6417	1.6591	1.679	1.6938	1.7096	1.7302	1.7507	1.7649	1.7799	17.5876
F21	0.1351	0.1354	0.1465	0.1521	0.1555	0.178	0.2233	0.3049	0.4285	0.5963	0.7446	0.8799	1.0323	1.1435	1.2099	1.266	1.3059	1.3275	1.3482	1.3676	1.3832	1.3985	1.4052	1.4064	1.4223	1.4291	1.4397	1.4528	1.4637	1.4768	1.4863	1.493	1.5101	1.5265	1.5329	1.5491	1.565	1.5927	1.6111	1.6247	1.6456	1.6698	1.6789	1.6995	1.7214	1.7459	1.7592	1.7764	16.4832
F22	0.1379	0.1436	0.1553	0.1606	0.16	0.1761	0.2169	0.2801	0.3858	0.5441	0.7041	0.8521	1.0009	1.1336	1.207	1.2662	1.3088	1.3336	1.3588	1.3742	1.3863	1.3997	1.4075	1.4077	1.4199	1.4306	1.4429	1.455	1.4619	1.4752	1.4829	1.4912	1.5109	1.522	1.5282	1.5474	1.5649	1.591	1.6102	1.6267	1.6489	1.6659	1.6866	1.7018	1.7234	1.749	1.7655	1.7794	16.3964
F23	0.1356	0.1473	0.1562	0.1645	0.1748	0.207	0.2911	0.404	0.5703	0.7351	0.8812	1.0447	1.1678	1.2367	1.3	1.3361	1.3644	1.3819	1.4029	1.4138	1.4168	1.4297	1.4408	1.4437	1.4517	1.4662	1.4711	1.4842	1.4962	1.5097	1.5206	1.5281	1.5466	1.5578	1.5633	1.5819	1.5988	1.6226	1.6416	1.6559	1.6769	1.696	1.7057	1.7272	1.7469	1.7657	1.7833	1.8038	17.4177
F24	0.1353	0.1468	0.1476	0.1604	0.1547	0.1686	0.2144	0.2784	0.3817	0.5317	0.6889	0.8296	0.9823	1.1142	1.1838	1.2393	1.2869	1.3153	1.3363	1.3559	1.3615	1.3705	1.371	1.3714	1.3691	1.3729	1.3737	1.3823	1.3885	1.3948	1.4008	1.4027	1.4133	1.4334	1.4353	1.4512	1.4638	1.4824	1.5011	1.5188	1.54	1.5582	1.573	1.5913	1.6097	1.6317	1.6388	1.6634	15.8819
G1	0.2254	0.1926	0.2043	0.2013	0.2013	0.2382	0.3072	0.4345	0.6097	0.7684	0.9193	1.0821	1.1781	1.248	1.301	1.3346	1.356	1.3816	1.3973	1.4089	1.4099	1.4162	1.4177	1.4102	1.4134	1.4151	1.4165	1.4331	1.4406	1.4479	1.4528	1.4644	1.4797	1.4976	1.5079	1.5236	1.5371	1.5536	1.5768	1.5934	1.6119	1.6256	1.6448	1.6545	1.6726	1.6881	1.6962	1.7083	17.3493
G2	0.2193	0.2035	0.2086	0.2003	0.1986	0.2319	0.2847	0.3875	0.5455	0.7092	0.8525	1.0015	1.1396	1.2159	1.2785	1.3205	1.3501	1.3771	1.3912	1.4059	1.4078	1.4197	1.4288	1.4321	1.4423	1.4495	1.4646	1.4868	1.5016	1.5114	1.5231	1.5284	1.5506	1.564	1.5735	1.585	1.6013	1.6318	1.6519	1.6706	1.6912	1.7064	1.7309	1.7403	1.7653	1.7901	1.8024	1.8184	17.369
G3	0.2156	0.1997	0.2025	0.1986	0.1958	0.2199	0.2681	0.358	0.4972	0.6605	0.8104	0.9466	1.0938	1.186	1.2491	1.3012	1.3358	1.3637	1.3777	1.3956	1.409	1.4203	1.4246	1.43	1.441	1.4511	1.4613	1.4761	1.4888	1.4982	1.5104	1.517	1.5353	1.5516	1.5581	1.5647	1.5829	1.6042	1.63	1.6451	1.6676	1.6835	1.6996	1.7149	1.7378	1.7583	1.7719	1.788	17.1068
G4	0.2181	0.203	0.2059	0.2127	0.2326	0.2808	0.371	0.5046	0.6747	0.827	0.9602	1.094	1.1803	1.2401	1.2875	1.3178	1.3439	1.3635	1.3777	1.3984	1.4168	1.432	1.4407	1.4433	1.4532	1.4636	1.47	1.4897	1.5008	1.5097	1.5201	1.5327	1.5519	1.566	1.5707	1.5885	1.6031	1.6262	1.6479	1.6653	1.6851	1.6993	1.7106	1.7346	1.7495	1.7703	1.7812	1.7913	17.796
G5	0.2143	0.2073	0.2031	0.2136	0.2406	0.2858	0.3834	0.5267	0.6852	0.8276	0.9598	1.0844	1.165	1.2235	1.2776	1.3095	1.3343	1.3558	1.372	1.3921	1.4059	1.4196	1.4246	1.4264	1.4393	1.4509	1.4637	1.4864	1.4972	1.5093	1.5182	1.5282	1.5462	1.5629	1.5721	1.5856	1.6039	1.6308	1.6483	1.6656	1.6846	1.7038	1.7207	1.7312	1.7502	1.7746	1.7829	1.7993	17.727
G6	0.1895	0.1812	0.1782	0.184	0.2009	0.2349	0.3121	0.4375	0.6037	0.7577	0.8965	1.0435	1.1467	1.2124	1.2686	1.3031	1.3328	1.3548	1.3705	1.3896	1.4001	1.4078	1.413	1.4236	1.4338	1.4384	1.4487	1.4665	1.4784	1.4902	1.5002	1.5086	1.525	1.536	1.5431	1.5545	1.5674	1.5925	1.6137	1.6285	1.6462	1.6635	1.6831	1.7017	1.7185	1.7392	1.7478	1.7645	17.3116
G7	0.2094	0.1968	0.2027	0.2148	0.2427	0.3044	0.4029	0.5688	0.734	0.875	1.0163	1.1419	1.2161	1.2645	1.3125	1.336	1.3604	1.3785	1.3956	1.4178	1.4302	1.4488	1.457	1.4637	1.4708	1.4793	1.4874	1.5028	1.5118	1.5212	1.5318	1.5446	1.5638	1.5752	1.5848	1.6	1.615	1.6434	1.6664	1.6809	1.7018	1.7148	1.7291	1.7496	1.7673	1.7902	1.8008	1.8169	18.1434
G8	0.2087	0.1903	0.1925	0.1934	0.1928	0.2188	0.2654	0.3479	0.4729	0.6325	0.7778	0.9076	1.0388	1.1432	1.206	1.255	1.2865	1.3118	1.3351	1.3504	1.3647	1.3878	1.3951	1.3949	1.4063	1.416	1.4246	1.4446	1.4559	1.4643	1.475	1.4864	1.5011	1.5202	1.5261	1.5412	1.5546	1.5823	1.6034	1.6211	1.6403	1.6577	1.6777	1.6962	1.7145	1.7371	1.758	1.7657	16.6087
G9	0.2238	0.2061	0.214	0.2185	0.2283	0.2694	0.3488	0.4685	0.6373	0.7846	0.9148	1.0418	1.1453	1.2108	1.2638	1.3015	1.3252	1.3509	1.3668	1.3839	1.402	1.4207	1.4236	1.4266	1.4377	1.4458	1.4604	1.4742	1.4887	1.5017	1.5119	1.5216	1.54	1.5559	1.5651	1.5755	1.5912	1.6195	1.6401	1.6566	1.6777	1.6962	1.7126	1.7225	1.7468	1.7676	1.7783	1.7912	17.5114
G10	0.2133	0.2001	0.2012	0.1969	0.2041	0.2175	0.2618	0.3415	0.4583	0.6222	0.7745	0.8974	1.0362	1.1424	1.2072	1.2573	1.2901	1.3176	1.3361	1.3525	1.3702	1.3928	1.404	1.422	1.4218	1.4324	1.4421	1.455	1.4672	1.4787	1.4863	1.4992	1.5166	1.5316	1.5401	1.5539	1.5659	1.5891	1.6114	1.6237	1.6508	1.6694	1.6853	1.699	1.7265	1.7457	1.7575	1.7713	16.6893
G11	0.2118	0.1996	0.1988	0.1972	0.2044	0.2164	0.2599	0.333	0.4603	0.6349	0.7868	0.9198	1.058	1.1656	1.2289	1.2799	1.3104	1.338	1.3597	1.3736	1.3846	1.4024	1.4109	1.4139	1.4247	1.4381	1.4445	1.4634	1.4738	1.486	1.497	1.5087	1.5283	1.5393	1.5445	1.5624	1.5782	1.6077	1.622	1.6395	1.6584	1.6743	1.6921	1.7083	1.7311	1.7522	1.7666	1.7793	16.8413
G12	0.2055	0.199	0.1946	0.193	0.1961	0.2097	0.2441	0.314	0.427	0.5858	0.7391	0.8668	0.9942	1.1128	1.1795	1.2308	1.273	1.2997	1.3224	1.337	1.3544	1.3753	1.3922	1.3955	1.4025	1.4127	1.4229	1.4404	1.449	1.4628	1.4703	1.4801	1.4977	1.5114	1.5176	1.5369	1.5469	1.5752	1.5933	1.6064	1.6268	1.6443	1.6619	1.6763	1.7049	1.7225	1.7377	1.7619	16.3774
G13	0.2027	0.1948	0.1971	0.2061	0.2173	0.2514	0.3236	0.4381	0.6173	0.7731	0.9164	1.051	1.163	1.2263	1.2844	1.3228	1.3513	1.3733	1.391	1.4068	1.426	1.4465	1.4559	1.4661	1.4721	1.4828	1.4872	1.5011	1.5112	1.5228	1.5296	1.5405	1.5537	1.5702	1.573	1.5807	1.598	1.6234	1.64	1.655	1.6755	1.6932	1.7044	1.7292	1.7446	1.7653	1.7743	1.7909	17.6915
G14	0.1897	0.1865	0.1932	0.1983	0.1966	0.2139	0.2544	0.3266	0.4407	0.5945	0.7508	0.8794	1.014	1.1249	1.1941	1.2477	1.2838	1.3114	1.3353	1.3538	1.3666	1.3887	1.4065	1.4182	1.4317	1.4409	1.4466	1.4617	1.4725	1.4834	1.491	1.4993	1.5201	1.534	1.5337	1.5481	1.5599	1.5826	1.6028	1.6149	1.6406	1.6582	1.6723	1.6953	1.7124	1.7351	1.7474	1.7584	16.5982
G15	0.1886	0.1883	0.1919	0.1967	0.1995	0.2275	0.2782	0.3699	0.5141	0.6798	0.8266	0.9591	1.098	1.1872	1.2497	1.2995	1.3272	1.3512	1.3701	1.3825	1.4015	1.414	1.4222	1.4238	1.4372	1.4471	1.4531	1.4726	1.4836	1.4933	1.5026	1.512	1.5304	1.5445	1.5495	1.5667	1.5824	1.6106	1.6293	1.6462	1.669	1.6827	1.7032	1.7175	1.738	1.7613	1.7768	1.7903	17.0844
G16	0.1897	0.1903	0.1954	0.1974	0.2049	0.2237	0.2731	0.3472	0.4749	0.6369	0.7794	0.9006	1.0353	1.1374	1.1998	1.2521	1.2869	1.315	1.3346	1.3502	1.3665	1.3934	1.4017	1.4039	1.4156	1.4251	1.4357	1.4527	1.4654	1.4756	1.4853	1.4969	1.5106	1.5249	1.5374	1.5447	1.5608	1.5905	1.6092	1.6248	1.643	1.657	1.6778	1.6983	1.7217	1.7427	1.7572	1.777	16.6662
G17	0.1904	0.1945	0.1995	0.1986	0.2188	0.2448	0.3064	0.407	0.5701	0.7335	0.8751	1.0168	1.1425	1.2134	1.2789	1.3207	1.3472	1.3706	1.3862	1.4065	1.4154	1.4353	1.4445	1.457	1.471	1.477	1.485	1.497	1.5071	1.5141	1.5271	1.5361	1.5502	1.5602	1.5654	1.5818	1.5949	1.62	1.6391	1.6513	1.6819	1.6984	1.7095	1.7292	1.7503	1.7679	1.7813	1.7946	17.5125
G18	0.1777	0.1865	0.1841	0.1839	0.1932	0.2061	0.2402	0.3111	0.4179	0.5729	0.7268	0.8638	1.0051	1.1272	1.2	1.2543	1.2938	1.3214	1.3441	1.3638	1.3783	1.3998	1.411	1.4139	1.4219	1.4353	1.4442	1.4617	1.47	1.4817	1.4937	1.5069	1.5238	1.5344	1.5416	1.5591	1.5751	1.6017	1.6253	1.6386	1.6581	1.6782	1.6944	1.714	1.7344	1.7597	1.7706	1.7867	16.554
G19	0.1803	0.1864	0.1889	0.1957	0.2058	0.2343	0.2947	0.4039	0.5562	0.706	0.8458	0.9809	1.1085	1.1849	1.2448	1.2909	1.3223	1.3456	1.3599	1.3736	1.3806	1.3961	1.399	1.4033	1.4128	1.4198	1.433	1.4495	1.4614	1.4755	1.4768	1.4856	1.5008	1.5138	1.5178	1.5332	1.5442	1.57	1.5899	1.6063	1.6208	1.6382	1.6583	1.6777	1.6988	1.7179	1.7345	1.7511	17.0004
G20	0.172	0.1783	0.1854	0.1914	0.1912	0.2101	0.2479	0.324	0.4267	0.5856	0.7381	0.8659	1.0086	1.1311	1.2024	1.2583	1.2992	1.3222	1.3457	1.3666	1.3776	1.3946	1.4014	1.4113	1.414	1.422	1.436	1.4458	1.4603	1.4731	1.4872	1.493	1.5124	1.5271	1.5368	1.547	1.5612	1.5817	1.6067	1.6256	1.6473	1.6669	1.6831	1.6989	1.722	1.7471	1.7578	1.7842	16.5372
G21	0.1738	0.1833	0.1896	0.1931	0.1949	0.213	0.2539	0.3209	0.4281	0.5824	0.7416	0.8738	1.022	1.1449	1.2178	1.2789	1.3164	1.3446	1.3691	1.3887	1.3994	1.419	1.4321	1.433	1.4448	1.4575	1.4665	1.4802	1.4893	1.4991	1.5092	1.5143	1.538	1.5498	1.557	1.5675	1.5832	1.6029	1.625	1.6412	1.6671	1.6805	1.6981	1.7184	1.7378	1.76	1.7728	1.7846	16.8058
G22	0.1772	0.1823	0.1893	0.1902	0.1955	0.2079	0.24	0.2972	0.3969	0.5341	0.6909	0.829	0.9635	1.0949	1.1728	1.2319	1.2795	1.3113	1.3357	1.3555	1.3721	1.394	1.4066	1.4108	1.4278	1.4332	1.4419	1.4596	1.4669	1.4787	1.4832	1.492	1.5066	1.52	1.5231	1.5392	1.5544	1.5764	1.5941	1.6074	1.6317	1.6485	1.6659	1.6843	1.7045	1.7313	1.7426	1.7572	16.3734
G23	0.1722	0.1773	0.1813	0.1855	0.1896	0.1986	0.2322	0.283	0.376	0.5074	0.6641	0.8044	0.9439	1.0836	1.1683	1.2324	1.2843	1.3164	1.3362	1.3541	1.3639	1.3822	1.3873	1.3905	1.3963	1.408	1.4117	1.4281	1.436	1.4513	1.4619	1.4725	1.4869	1.5036	1.5087	1.5233	1.5399	1.5662	1.5845	1.605	1.6234	1.6519	1.6682	1.684	1.7081	1.7252	1.7411	1.7638	16.1305
G24	0.1729	0.1795	0.187	0.1847	0.1945	0.2158	0.2601	0.3426	0.4675	0.6311	0.7854	0.9294	1.0814	1.1801	1.247	1.2977	1.3315	1.3594	1.3796	1.398	1.4044	1.4119	1.4153	1.4119	1.4139	1.4167	1.4197	1.4299	1.4377	1.4438	1.4519	1.4598	1.4758	1.4851	1.4931	1.5045	1.5157	1.5389	1.558	1.5741	1.5953	1.6128	1.6255	1.6438	1.6626	1.6796	1.6919	1.7064	16.7662
H1	0.1692	0.1505	0.1492	0.1582	0.162	0.1997	0.2759	0.3957	0.5698	0.7306	0.8848	1.0459	1.1564	1.224	1.2779	1.3125	1.3431	1.3668	1.3846	1.3946	1.4006	1.4088	1.4142	1.4144	1.4215	1.4255	1.4196	1.4308	1.438	1.4438	1.4521	1.4572	1.4671	1.4765	1.4865	1.5008	1.5103	1.5315	1.5492	1.5643	1.5812	1.6047	1.616	1.6294	1.6458	1.6592	1.6697	1.6828	17.031
H2	0.1657	0.1516	0.1462	0.1551	0.1631	0.2127	0.2978	0.4342	0.6027	0.7612	0.9105	1.072	1.1617	1.2296	1.2868	1.3218	1.3487	1.3692	1.3822	1.3903	1.3979	1.4051	1.4111	1.411	1.4178	1.4307	1.4387	1.46	1.4712	1.4871	1.493	1.5037	1.5236	1.535	1.5404	1.5603	1.5758	1.5992	1.6173	1.6338	1.6555	1.6694	1.6849	1.6983	1.7182	1.73	1.748	1.7582	17.2611
H3	0.1576	0.1473	0.1453	0.153	0.1571	0.1861	0.2459	0.3365	0.4828	0.6511	0.7981	0.9476	1.0905	1.1702	1.2344	1.285	1.3142	1.3401	1.3575	1.376	1.3917	1.4007	1.406	1.4121	1.4229	1.4352	1.4445	1.4649	1.4745	1.4864	1.5013	1.5115	1.5275	1.5401	1.5507	1.5606	1.5715	1.602	1.6211	1.6346	1.6538	1.6743	1.6892	1.7127	1.7246	1.7505	1.7624	1.7759	16.7779
H4	0.1635	0.1563	0.1551	0.1716	0.1955	0.2458	0.3405	0.4776	0.6585	0.8127	0.9498	1.0874	1.1727	1.232	1.2824	1.3156	1.3439	1.3592	1.3767	1.393	1.4016	1.4099	1.4223	1.4307	1.4394	1.4557	1.4683	1.4808	1.4943	1.5095	1.5184	1.5304	1.55	1.5639	1.5774	1.5876	1.6065	1.6332	1.6513	1.6706	1.6881	1.7116	1.7296	1.7442	1.7579	1.78	1.7943	1.8064	17.5493
H5	0.1479	0.1447	0.142	0.1485	0.159	0.1826	0.2425	0.3294	0.4684	0.6365	0.7775	0.9194	1.0532	1.1427	1.2059	1.255	1.2872	1.3108	1.33	1.3428	1.3529	1.3682	1.3731	1.3788	1.3881	1.3974	1.4078	1.4215	1.4377	1.4485	1.4588	1.4616	1.4791	1.4918	1.4991	1.5111	1.5247	1.5495	1.5671	1.5828	1.6025	1.623	1.6438	1.6577	1.677	1.7019	1.7174	1.7379	16.3506
H6	0.1595	0.1468	0.1507	0.1683	0.1876	0.2409	0.3384	0.4717	0.643	0.789	0.9231	1.0634	1.1537	1.2131	1.2652	1.2987	1.3205	1.338	1.3592	1.3761	1.3979	1.4094	1.4264	1.4203	1.4323	1.444	1.4459	1.4645	1.476	1.4844	1.4948	1.5061	1.5252	1.5396	1.5484	1.5656	1.5796	1.607	1.6205	1.6418	1.6626	1.6781	1.6924	1.7153	1.7323	1.7514	1.7652	1.7759	17.3184
H7	0.1622	0.1446	0.1447	0.1549	0.1561	0.1986	0.2633	0.3712	0.5357	0.6993	0.846	0.9862	1.1105	1.1836	1.2407	1.2853	1.3125	1.3336	1.3525	1.3692	1.385	1.4057	1.4103	1.4152	1.4273	1.4379	1.4485	1.4605	1.472	1.4821	1.4944	1.5034	1.5212	1.5333	1.5416	1.5532	1.5672	1.5924	1.6105	1.6252	1.6486	1.6729	1.6835	1.702	1.72	1.7425	1.7566	1.7707	16.9054
H8	0.1581	0.1538	0.1571	0.1568	0.1526	0.1862	0.2243	0.2977	0.4035	0.5597	0.7029	0.8337	0.9654	1.0807	1.1472	1.2027	1.2477	1.2752	1.2996	1.3144	1.3315	1.3536	1.3641	1.363	1.3737	1.3849	1.3946	1.4132	1.4288	1.4362	1.449	1.4593	1.4762	1.4914	1.4982	1.515	1.5277	1.5631	1.5787	1.5933	1.6128	1.6371	1.6523	1.6719	1.6928	1.7201	1.731	1.7497	15.9212
H9	0.1565	0.1477	0.1519	0.1568	0.1576	0.1891	0.247	0.3501	0.5042	0.6691	0.8103	0.9551	1.0898	1.1684	1.2313	1.28	1.3089	1.3354	1.3511	1.3654	1.3838	1.3974	1.4033	1.4089	1.4196	1.4334	1.4417	1.4631	1.4744	1.4865	1.496	1.5069	1.5243	1.5368	1.5463	1.5618	1.572	1.6035	1.6257	1.6376	1.6551	1.6775	1.6949	1.7104	1.7305	1.7582	1.7682	1.7854	16.7822
H10	0.1565	0.1526	0.1531	0.1566	0.1603	0.1815	0.2227	0.291	0.3986	0.5681	0.7119	0.8437	0.9731	1.0921	1.1647	1.2204	1.262	1.2843	1.3057	1.3231	1.3356	1.3529	1.3618	1.3631	1.3717	1.3817	1.3892	1.4073	1.4205	1.4313	1.4457	1.4566	1.4753	1.4864	1.5	1.5119	1.5275	1.556	1.5744	1.5902	1.6135	1.6331	1.6528	1.6696	1.6879	1.7148	1.7302	1.7491	15.9552
H11	0.151	0.1505	0.1454	0.1503	0.1577	0.1689	0.2091	0.2806	0.4027	0.573	0.724	0.8556	0.9955	1.1104	1.1783	1.2312	1.2717	1.295	1.3167	1.3308	1.3473	1.3684	1.3828	1.3887	1.3997	1.41	1.4168	1.4308	1.4417	1.4554	1.4651	1.4734	1.4891	1.5035	1.5097	1.5202	1.5342	1.5657	1.5816	1.6003	1.6163	1.6406	1.6556	1.6722	1.693	1.7188	1.7305	1.7489	16.1334
H12	0.1579	0.1546	0.1493	0.1602	0.1728	0.2011	0.2643	0.3683	0.5368	0.7052	0.8492	1.0014	1.1295	1.2051	1.2659	1.3077	1.3342	1.3589	1.3746	1.3894	1.4062	1.4234	1.4306	1.4274	1.4363	1.4483	1.4551	1.4701	1.4841	1.4912	1.505	1.5153	1.5345	1.5436	1.5534	1.5662	1.5762	1.6048	1.6212	1.6351	1.6528	1.6736	1.6894	1.7034	1.7221	1.7462	1.76	1.7708	17.1081
H13	0.1448	0.1462	0.1455	0.1521	0.1516	0.1733	0.2167	0.2917	0.4222	0.591	0.7508	0.8926	1.0333	1.1447	1.2115	1.2648	1.2994	1.3249	1.3461	1.3609	1.3754	1.3942	1.4012	1.3997	1.4082	1.4229	1.4293	1.4451	1.4605	1.4671	1.4797	1.4917	1.5105	1.5189	1.5238	1.5395	1.5538	1.5766	1.5947	1.6114	1.631	1.6514	1.6656	1.6844	1.7041	1.7284	1.7441	1.756	16.4274
H14	0.148	0.1489	0.1538	0.1627	0.1575	0.1862	0.2289	0.3035	0.4286	0.5865	0.7355	0.8633	0.9989	1.1073	1.1732	1.2275	1.267	1.2911	1.3131	1.3338	1.3479	1.3671	1.3777	1.3805	1.3896	1.4043	1.4085	1.422	1.4344	1.4447	1.4576	1.4642	1.4842	1.4957	1.5025	1.5126	1.5253	1.5511	1.5714	1.5881	1.61	1.6321	1.6443	1.6594	1.6796	1.7116	1.7197	1.7408	16.1491
H15	0.1455	0.1452	0.1511	0.1555	0.1533	0.1787	0.2229	0.2967	0.4133	0.5878	0.7406	0.873	1.0106	1.1276	1.1906	1.2463	1.2832	1.309	1.3299	1.343	1.3589	1.3737	1.3817	1.3854	1.3959	1.4075	1.4217	1.4353	1.4505	1.4641	1.4755	1.4823	1.5043	1.5179	1.526	1.5399	1.5557	1.5821	1.6002	1.619	1.6361	1.6607	1.673	1.6932	1.7115	1.7361	1.7488	1.7717	16.2728
H16	0.1521	0.1569	0.1656	0.1703	0.1871	0.2292	0.3113	0.4291	0.5993	0.7483	0.8852	1.0297	1.1397	1.2092	1.2651	1.3067	1.3312	1.354	1.3713	1.3825	1.4043	1.422	1.4283	1.4269	1.4384	1.4505	1.4589	1.4777	1.487	1.4944	1.5013	1.5098	1.5297	1.5398	1.5479	1.5626	1.5736	1.5979	1.6206	1.6401	1.6558	1.6739	1.6981	1.7114	1.7298	1.7476	1.7641	1.7848	17.2799
H17	0.1408	0.1399	0.1418	0.1438	0.1539	0.1654	0.1941	0.2418	0.3291	0.4595	0.6113	0.7495	0.8683	1.0005	1.1021	1.1592	1.2143	1.2494	1.274	1.2985	1.3136	1.3365	1.3521	1.3662	1.3793	1.3901	1.3944	1.4062	1.4163	1.4245	1.4324	1.4452	1.4617	1.4645	1.4761	1.4897	1.5016	1.5279	1.549	1.5648	1.5836	1.6024	1.6253	1.6483	1.6655	1.692	1.708	1.7261	15.4258
H18	0.1381	0.1391	0.1366	0.1437	0.156	0.1799	0.2312	0.3163	0.4582	0.6298	0.775	0.9119	1.0559	1.1518	1.2177	1.2692	1.3024	1.3287	1.3458	1.3627	1.3734	1.3834	1.3949	1.3942	1.4042	1.4226	1.4326	1.4492	1.4606	1.4751	1.4837	1.4972	1.5161	1.5312	1.5354	1.5495	1.5624	1.5953	1.6103	1.6305	1.6518	1.6758	1.6854	1.7094	1.7282	1.7514	1.7612	1.7798	16.5233
H19	0.1336	0.1377	0.1364	0.1424	0.1467	0.1723	0.2296	0.3213	0.4703	0.635	0.7829	0.9212	1.0584	1.1488	1.2097	1.2643	1.295	1.3204	1.3394	1.3548	1.3678	1.3832	1.3895	1.3921	1.4036	1.4176	1.4275	1.4475	1.4569	1.4677	1.4798	1.4857	1.5066	1.5199	1.5263	1.5422	1.5559	1.5831	1.6014	1.6201	1.6357	1.6582	1.6793	1.6889	1.7104	1.733	1.7515	1.7684	16.4777
H20	0.1334	0.1366	0.1424	0.1477	0.1535	0.1889	0.2432	0.336	0.4782	0.6423	0.7904	0.9396	1.083	1.1735	1.2436	1.2951	1.3244	1.3452	1.3649	1.3823	1.3938	1.4046	1.4121	1.4183	1.4239	1.438	1.4476	1.4615	1.4711	1.485	1.4878	1.501	1.5211	1.5268	1.5324	1.5493	1.5613	1.5896	1.6053	1.6214	1.6424	1.6554	1.6779	1.6969	1.7145	1.7408	1.7574	1.7734	16.7649
H21	0.1291	0.1313	0.1416	0.1433	0.1434	0.1768	0.225	0.3102	0.4374	0.607	0.762	0.9036	1.0523	1.1555	1.2233	1.2777	1.3162	1.3374	1.3595	1.3801	1.3944	1.4127	1.4273	1.4266	1.4402	1.4519	1.4639	1.4714	1.4823	1.4998	1.5092	1.5166	1.5361	1.5465	1.5512	1.5651	1.5828	1.6064	1.6264	1.6434	1.6671	1.6862	1.7	1.7186	1.7396	1.7638	1.7698	1.7942	16.683
H22	0.1319	0.1415	0.1509	0.1568	0.1497	0.1751	0.2085	0.2617	0.3567	0.4945	0.651	0.8009	0.9331	1.0774	1.1664	1.2272	1.2766	1.3057	1.3339	1.3459	1.3672	1.3839	1.4	1.4012	1.4094	1.42	1.4273	1.4446	1.4534	1.4616	1.474	1.4803	1.4999	1.5129	1.5205	1.5351	1.5476	1.5757	1.5963	1.6135	1.6321	1.6542	1.6695	1.6877	1.711	1.7355	1.7461	1.7637	16.0431
H23	0.1285	0.1373	0.1427	0.1476	0.1497	0.1826	0.2454	0.3439	0.484	0.6462	0.7904	0.9435	1.0824	1.1716	1.2388	1.2889	1.3173	1.3435	1.3629	1.374	1.3858	1.3894	1.4044	1.3992	1.4085	1.4231	1.4271	1.4433	1.4557	1.4663	1.4749	1.483	1.4998	1.5097	1.5197	1.5365	1.5489	1.5743	1.5941	1.6149	1.63	1.6496	1.6649	1.6803	1.6941	1.7215	1.7351	1.7471	16.655
H24	0.1378	0.144	0.1513	0.1506	0.1526	0.1715	0.2055	0.2646	0.3676	0.5271	0.6825	0.8285	0.9746	1.1079	1.1818	1.2396	1.2841	1.3069	1.3327	1.3507	1.3621	1.3675	1.3713	1.3615	1.363	1.3691	1.3655	1.3704	1.3755	1.3832	1.3907	1.3999	1.4124	1.4193	1.425	1.4383	1.4502	1.4734	1.4909	1.5112	1.5299	1.5467	1.5638	1.5866	1.6017	1.6198	1.6357	1.6568	15.7952
I1	0.2179	0.2033	0.1883	0.1831	0.1962	0.2195	0.2938	0.4027	0.5667	0.7237	0.871	1.0303	1.1431	1.2106	1.2681	1.3034	1.3385	1.3687	1.3823	1.3886	1.395	1.4053	1.4115	1.407	1.4202	1.4163	1.4238	1.4347	1.4439	1.4566	1.4599	1.4681	1.484	1.4981	1.5105	1.5239	1.5377	1.5602	1.5781	1.5999	1.6174	1.6396	1.6568	1.6663	1.6828	1.698	1.7113	1.7198	17.1063
I2	0.2146	0.2011	0.1966	0.1879	0.1943	0.2075	0.2438	0.3315	0.4373	0.6018	0.7538	0.8846	1.0352	1.1396	1.2052	1.2612	1.3048	1.3345	1.3572	1.3733	1.3904	1.4038	1.4099	1.4112	1.4211	1.4297	1.441	1.4565	1.4638	1.4806	1.4929	1.5056	1.5194	1.5353	1.5462	1.5617	1.574	1.6029	1.6168	1.6365	1.6576	1.6822	1.6969	1.7168	1.7362	1.7653	1.783	1.7999	16.6843
I3	0.2133	0.1947	0.1955	0.1955	0.1966	0.2314	0.2901	0.3918	0.5375	0.6942	0.8269	0.9719	1.1046	1.1791	1.2426	1.2952	1.3235	1.3471	1.3692	1.3834	1.3915	1.3998	1.4082	1.4169	1.4269	1.4358	1.4468	1.4617	1.4724	1.4899	1.4948	1.5058	1.5256	1.5401	1.5466	1.5616	1.5762	1.6001	1.6185	1.6404	1.6514	1.6706	1.691	1.7078	1.7265	1.7463	1.7658	1.7796	17.0686
I4	0.1943	0.191	0.1902	0.186	0.1992	0.2123	0.2561	0.3426	0.4704	0.6357	0.7782	0.909	1.051	1.1465	1.2104	1.2686	1.302	1.3264	1.3522	1.3662	1.3837	1.3942	1.4032	1.4068	1.4172	1.4238	1.436	1.4535	1.4652	1.4777	1.4862	1.4923	1.5097	1.5241	1.5312	1.5427	1.5529	1.5775	1.5958	1.6166	1.6332	1.6579	1.6715	1.6888	1.7113	1.7331	1.7495	1.7652	16.7112
I5	0.1954	0.1886	0.187	0.1858	0.1961	0.2114	0.2507	0.3286	0.449	0.6139	0.7615	0.8881	1.0352	1.1414	1.2094	1.2604	1.3001	1.3223	1.3452	1.3607	1.3772	1.3889	1.3981	1.4017	1.411	1.4235	1.4349	1.4499	1.4607	1.4743	1.4828	1.4954	1.5098	1.5265	1.5372	1.5474	1.5589	1.5847	1.6063	1.6236	1.6439	1.6647	1.6821	1.7008	1.7231	1.7424	1.7558	1.7734	16.6095
I6	0.1817	0.1848	0.1784	0.1784	0.1919	0.2098	0.2583	0.3456	0.4778	0.6262	0.7627	0.8938	1.0314	1.1211	1.1873	1.2365	1.2736	1.2978	1.3184	1.3313	1.3454	1.3541	1.3686	1.3754	1.3829	1.3997	1.4062	1.4253	1.4343	1.4488	1.4564	1.4698	1.4844	1.4984	1.5102	1.5283	1.5406	1.5601	1.582	1.6012	1.6247	1.644	1.6619	1.6833	1.7057	1.7257	1.7429	1.7612	16.3591
I7	0.1978	0.1987	0.1929	0.2023	0.204	0.2451	0.3117	0.4184	0.5819	0.7272	0.8664	1.0144	1.1237	1.1895	1.2513	1.294	1.3226	1.3458	1.3679	1.3787	1.3973	1.4123	1.419	1.4235	1.436	1.4481	1.4596	1.484	1.4913	1.5092	1.5152	1.5243	1.5477	1.5565	1.5746	1.5866	1.6057	1.6323	1.6451	1.6632	1.6816	1.6999	1.7207	1.7329	1.7539	1.7743	1.7885	1.8024	17.2908
I8	0.1921	0.1928	0.1904	0.188	0.1826	0.1989	0.2195	0.2683	0.3564	0.4731	0.6392	0.7725	0.9018	1.0409	1.1392	1.2005	1.2538	1.2846	1.311	1.3282	1.3449	1.3609	1.377	1.3817	1.3919	1.4015	1.4099	1.4278	1.4377	1.4521	1.4589	1.468	1.4869	1.4971	1.5097	1.5203	1.5308	1.5628	1.5752	1.5925	1.6118	1.6374	1.6581	1.6752	1.6977	1.7206	1.7372	1.7563	15.9043
I9	0.1928	0.1983	0.1973	0.1934	0.1944	0.211	0.2387	0.3009	0.3972	0.5481	0.71	0.8435	0.9837	1.1145	1.192	1.245	1.2926	1.3144	1.3395	1.3519	1.364	1.3769	1.385	1.3961	1.4043	1.4126	1.4232	1.4401	1.4518	1.4625	1.475	1.49	1.5037	1.5199	1.5317	1.5428	1.5576	1.5875	1.6052	1.6205	1.6458	1.6637	1.6818	1.6975	1.7235	1.7504	1.7647	1.7783	16.3621
I10	0.1953	0.2002	0.1979	0.1952	0.1969	0.205	0.2291	0.2621	0.3412	0.4572	0.603	0.7456	0.8677	0.9988	1.1168	1.1775	1.2275	1.2622	1.2935	1.3083	1.3245	1.3419	1.358	1.3618	1.3772	1.3893	1.3942	1.4109	1.4184	1.4313	1.4427	1.4529	1.4725	1.4831	1.4906	1.5057	1.5167	1.5482	1.5698	1.5831	1.6032	1.6219	1.6426	1.6571	1.6821	1.7049	1.7275	1.741	15.6613
I11	0.1919	0.1939	0.1925	0.1907	0.2006	0.2113	0.252	0.3175	0.4372	0.6064	0.7554	0.8852	1.0278	1.1432	1.2136	1.2684	1.3058	1.3305	1.3552	1.3626	1.3833	1.3957	1.4101	1.4154	1.4269	1.4341	1.4449	1.4608	1.4741	1.4859	1.4944	1.4999	1.5208	1.5351	1.5386	1.555	1.569	1.5936	1.613	1.6299	1.6489	1.6673	1.6885	1.7001	1.7228	1.7404	1.7617	1.7767	16.6844
I12	0.1906	0.1948	0.1894	0.1875	0.1918	0.2044	0.23	0.2833	0.3746	0.5085	0.671	0.8073	0.9352	1.0712	1.1592	1.2197	1.2682	1.2967	1.3238	1.3407	1.3576	1.3768	1.3917	1.4084	1.422	1.4373	1.4435	1.4557	1.4668	1.4785	1.4858	1.4986	1.5148	1.5294	1.5365	1.5501	1.5649	1.5876	1.6077	1.6236	1.6392	1.6616	1.6775	1.6996	1.7304	1.7436	1.7551	1.7739	16.2315
I13	0.18	0.1889	0.1918	0.187	0.1885	0.2039	0.227	0.2822	0.3778	0.515	0.6871	0.8252	0.954	1.0878	1.1738	1.2305	1.2788	1.3051	1.3329	1.3484	1.3603	1.3809	1.3923	1.3986	1.4059	1.4151	1.4236	1.4392	1.45	1.4616	1.4699	1.4784	1.5014	1.5106	1.5145	1.5301	1.5427	1.5657	1.5798	1.5955	1.6175	1.6373	1.6499	1.6721	1.6932	1.7181	1.7329	1.7522	16.2125
I14	0.1823	0.1883	0.1939	0.1925	0.1854	0.2003	0.2124	0.2479	0.3136	0.4091	0.5591	0.7037	0.8282	0.9554	1.0757	1.1441	1.1991	1.2425	1.2711	1.2862	1.3081	1.3229	1.343	1.3571	1.3766	1.3839	1.3929	1.4035	1.4128	1.4195	1.428	1.4312	1.4515	1.4632	1.4686	1.4834	1.4945	1.5204	1.5374	1.5546	1.5679	1.5931	1.6148	1.6285	1.6531	1.6782	1.6982	1.7168	15.3499
I15	0.1903	0.198	0.1993	0.2031	0.2067	0.2369	0.2937	0.3819	0.5282	0.6884	0.8354	0.9643	1.1022	1.1855	1.2431	1.2944	1.3243	1.3465	1.3685	1.3809	1.3917	1.4049	1.4159	1.4177	1.4299	1.4372	1.4465	1.4683	1.4778	1.4892	1.4961	1.5033	1.5229	1.5352	1.5401	1.5471	1.5622	1.5882	1.6053	1.6229	1.6441	1.6655	1.6822	1.6997	1.7185	1.7404	1.7546	1.771	17.0804
I16	0.1835	0.196	0.2017	0.1959	0.2009	0.2125	0.2387	0.2854	0.3717	0.5011	0.6609	0.7965	0.9208	1.0524	1.1472	1.2039	1.255	1.285	1.3135	1.3332	1.3483	1.3657	1.3823	1.3978	1.4092	1.4239	1.4334	1.4409	1.4496	1.4589	1.4703	1.4797	1.4944	1.5022	1.5095	1.5223	1.5349	1.5553	1.5766	1.5924	1.6168	1.6355	1.6541	1.6675	1.6898	1.7085	1.7318	1.7483	16.0953
I17	0.1848	0.1947	0.201	0.2066	0.2339	0.273	0.3658	0.4971	0.6737	0.824	0.9572	1.0948	1.1875	1.2442	1.3036	1.3355	1.3622	1.3788	1.399	1.4156	1.4342	1.449	1.4671	1.4778	1.4897	1.5023	1.5133	1.5276	1.5325	1.5424	1.5491	1.5572	1.575	1.5834	1.5884	1.6087	1.6207	1.645	1.6573	1.6754	1.6971	1.7127	1.7291	1.7442	1.7625	1.7731	1.7937	1.8027	18.022
I18	0.1836	0.1947	0.1902	0.1918	0.1996	0.2002	0.2242	0.2596	0.334	0.4412	0.5912	0.7401	0.8644	0.9999	1.1162	1.182	1.2393	1.2775	1.3029	1.3245	1.343	1.3619	1.3754	1.3884	1.4077	1.4178	1.4337	1.4461	1.4538	1.4658	1.4718	1.4774	1.4987	1.5115	1.5186	1.5356	1.5488	1.5747	1.5907	1.6085	1.6248	1.6484	1.6666	1.6822	1.7105	1.7337	1.7508	1.7695	15.8393
I19	0.1823	0.1925	0.1936	0.1973	0.2112	0.243	0.3118	0.4204	0.5769	0.7293	0.8688	1.0097	1.1349	1.2065	1.2676	1.311	1.3404	1.3624	1.3794	1.3979	1.4095	1.4238	1.4335	1.4381	1.4515	1.4576	1.4697	1.4861	1.5002	1.5117	1.5216	1.5291	1.5458	1.5586	1.5663	1.5789	1.5929	1.6211	1.6345	1.6513	1.6752	1.6974	1.713	1.7322	1.7551	1.7688	1.8017	1.8301	17.4041
I20	0.1703	0.1827	0.1866	0.1906	0.1955	0.2182	0.2681	0.3593	0.487	0.6511	0.796	0.9305	1.0746	1.1756	1.2444	1.2977	1.3322	1.3576	1.3836	1.3964	1.4073	1.4215	1.43	1.4327	1.4431	1.4525	1.4608	1.4746	1.4815	1.497	1.5049	1.5143	1.5355	1.5468	1.5533	1.5714	1.5804	1.6085	1.6251	1.6406	1.6622	1.6804	1.6985	1.7186	1.7405	1.7713	1.7897	1.8038	17.0292
I21	0.1656	0.1839	0.1865	0.1937	0.1959	0.223	0.2661	0.3512	0.4665	0.6281	0.7847	0.9229	1.0691	1.1782	1.2465	1.2969	1.3316	1.355	1.3822	1.3928	1.4132	1.4291	1.4374	1.4344	1.45	1.4625	1.471	1.4896	1.4975	1.51	1.5194	1.5259	1.5443	1.5564	1.5676	1.579	1.5884	1.6133	1.6279	1.648	1.6666	1.6866	1.7043	1.7201	1.7421	1.7679	1.7774	1.8005	17.0575
I22	0.1763	0.1915	0.1921	0.1984	0.2082	0.2311	0.2867	0.3758	0.5138	0.6666	0.8153	0.9572	1.104	1.1923	1.2614	1.3128	1.3499	1.3731	1.3978	1.4094	1.426	1.4436	1.4495	1.4501	1.4578	1.4683	1.4765	1.4933	1.504	1.5102	1.5245	1.5362	1.5546	1.567	1.576	1.5888	1.6037	1.6378	1.6461	1.6678	1.6852	1.7042	1.7251	1.7425	1.7611	1.7905	1.7977	1.8147	17.3002
I23	0.168	0.1823	0.1812	0.183	0.1973	0.2144	0.2698	0.3653	0.5008	0.6643	0.8101	0.9505	1.0948	1.1818	1.2473	1.3006	1.333	1.3598	1.3808	1.4004	1.4162	1.4283	1.434	1.4325	1.444	1.4528	1.459	1.47	1.4846	1.4994	1.5081	1.5237	1.5377	1.5488	1.5578	1.5706	1.584	1.6093	1.6252	1.6426	1.6621	1.6792	1.6951	1.7203	1.7378	1.7552	1.7711	1.783	17.0906
I24	0.1708	0.1833	0.1782	0.1815	0.194	0.2118	0.2537	0.3376	0.4673	0.6307	0.7776	0.9288	1.0828	1.186	1.2566	1.3098	1.3449	1.3734	1.4026	1.4173	1.4271	1.4316	1.4337	1.437	1.4459	1.4409	1.4439	1.4542	1.4655	1.4715	1.4782	1.4874	1.5042	1.5139	1.5223	1.5386	1.5519	1.5738	1.5901	1.6076	1.6283	1.6457	1.6619	1.6778	1.6983	1.7102	1.7254	1.7377	16.9654
J1	0.1505	0.1446	0.1359	0.1388	0.1561	0.1871	0.2694	0.4023	0.5751	0.7425	0.909	1.0788	1.1774	1.2439	1.3006	1.3331	1.3633	1.3883	1.4003	1.4123	1.4136	1.4239	1.4261	1.4209	1.4226	1.4258	1.4341	1.4457	1.4541	1.4654	1.4747	1.4858	1.4954	1.51	1.5173	1.5319	1.5399	1.5684	1.5844	1.5986	1.6202	1.6374	1.6506	1.6637	1.6804	1.6907	1.7006	1.7143	17.2131
J2	0.1428	0.137	0.1288	0.1387	0.1487	0.1852	0.2556	0.373	0.5455	0.7016	0.8502	1.01	1.136	1.2065	1.2684	1.306	1.338	1.3597	1.3768	1.3817	1.3872	1.3988	1.4049	1.4088	1.4222	1.4303	1.4411	1.4578	1.4721	1.4882	1.4994	1.5063	1.5221	1.5378	1.5426	1.558	1.5713	1.5991	1.6199	1.6384	1.6547	1.6749	1.6892	1.7088	1.7235	1.7677	1.7905	1.799	16.968
J3	0.1444	0.1375	0.1379	0.1438	0.1585	0.1975	0.2816	0.4106	0.5854	0.7405	0.885	1.042	1.1526	1.2198	1.2792	1.3137	1.3369	1.3564	1.3746	1.3858	1.3889	1.4002	1.4071	1.4086	1.4194	1.4364	1.4476	1.469	1.4769	1.487	1.4963	1.5069	1.528	1.5455	1.5475	1.5619	1.5772	1.6067	1.6253	1.6413	1.6621	1.6798	1.6924	1.7122	1.7345	1.75	1.7718	1.7811	17.1311
J4	0.1357	0.1334	0.1354	0.1418	0.1491	0.1749	0.2389	0.3343	0.4885	0.6498	0.7974	0.9472	1.0934	1.1721	1.2368	1.2841	1.3122	1.3325	1.3535	1.3714	1.3851	1.3951	1.3986	1.4064	1.4181	1.4319	1.4406	1.4565	1.4672	1.4836	1.4895	1.5038	1.5205	1.5348	1.542	1.5574	1.5731	1.5979	1.6196	1.6375	1.6609	1.6745	1.6927	1.7081	1.7295	1.7488	1.7614	1.7732	16.693
J5	0.135	0.1323	0.1333	0.1425	0.1486	0.1716	0.2331	0.3259	0.4762	0.633	0.7785	0.9216	1.0591	1.1364	1.2013	1.251	1.2818	1.3089	1.3251	1.3397	1.3461	1.3631	1.3743	1.3808	1.393	1.4073	1.4212	1.4377	1.4531	1.4678	1.475	1.4888	1.5055	1.5264	1.5341	1.5494	1.5643	1.5914	1.6131	1.6329	1.6536	1.6695	1.6894	1.7062	1.7288	1.7421	1.7621	1.78	16.3734
J6	0.1351	0.1347	0.137	0.1389	0.1462	0.1724	0.2334	0.3324	0.4792	0.6422	0.7877	0.9305	1.0689	1.1505	1.2104	1.2592	1.2885	1.3132	1.3345	1.3492	1.3569	1.3709	1.38	1.383	1.3943	1.4049	1.4143	1.4323	1.4417	1.4557	1.4652	1.4745	1.4904	1.5077	1.5166	1.5302	1.5479	1.576	1.5955	1.6098	1.6261	1.6481	1.6671	1.6816	1.7001	1.7272	1.7429	1.7537	16.4089
J7	0.1382	0.135	0.1341	0.1365	0.1457	0.1762	0.2287	0.3339	0.4841	0.6471	0.7931	0.9404	1.0816	1.1601	1.2232	1.2722	1.2995	1.3241	1.3416	1.3595	1.3751	1.3922	1.395	1.399	1.4101	1.4211	1.4344	1.451	1.4603	1.4692	1.4802	1.4893	1.508	1.5179	1.5282	1.5433	1.5566	1.5776	1.6016	1.6172	1.6327	1.6559	1.6711	1.6862	1.7068	1.733	1.7465	1.7589	16.5752
J8	0.1499	0.1463	0.1494	0.163	0.1931	0.2606	0.3629	0.5246	0.6728	0.817	0.9615	1.0791	1.1545	1.2143	1.2661	1.2947	1.3204	1.3383	1.3542	1.3715	1.3795	1.3929	1.4015	1.4097	1.4255	1.4393	1.4502	1.4695	1.4805	1.4935	1.5028	1.5158	1.534	1.5484	1.5591	1.5738	1.5879	1.6149	1.6403	1.6636	1.6831	1.7042	1.7205	1.7404	1.7569	1.7846	1.7938	1.8014	17.3973
J9	0.1437	0.141	0.1439	0.1435	0.1491	0.1722	0.2167	0.3027	0.4302	0.5955	0.7445	0.8703	1.0199	1.1203	1.1856	1.2369	1.2735	1.2996	1.3177	1.3359	1.3484	1.3579	1.3675	1.3719	1.3806	1.3919	1.4026	1.4168	1.4309	1.4424	1.4535	1.4636	1.4801	1.4995	1.5073	1.5166	1.5347	1.5595	1.5751	1.5944	1.6143	1.6363	1.6533	1.6714	1.6954	1.7192	1.7301	1.7485	16.1262
J10	0.1382	0.1369	0.1367	0.1422	0.1463	0.1586	0.1917	0.2555	0.3571	0.508	0.6651	0.8035	0.9421	1.0764	1.1539	1.2116	1.2541	1.2813	1.3051	1.319	1.334	1.3461	1.3607	1.3631	1.3767	1.3857	1.3969	1.4146	1.4219	1.4348	1.4431	1.4541	1.4703	1.4838	1.49	1.5071	1.5191	1.547	1.5667	1.5801	1.5995	1.6225	1.637	1.6578	1.6825	1.7089	1.7243	1.7404	15.7486
J11	0.1358	0.1418	0.1376	0.1407	0.1463	0.1536	0.1899	0.2542	0.3649	0.525	0.6866	0.8282	0.9736	1.1025	1.1807	1.2338	1.2761	1.3003	1.3252	1.3413	1.3562	1.3743	1.3874	1.3956	1.4038	1.4161	1.4202	1.436	1.4451	1.4594	1.4683	1.479	1.4965	1.5089	1.5163	1.5306	1.5435	1.5715	1.5928	1.6036	1.6226	1.6485	1.6609	1.6811	1.7033	1.7344	1.7462	1.7605	16.0411
J12	0.1362	0.1383	0.1382	0.1432	0.1478	0.162	0.1997	0.2702	0.3905	0.5507	0.7176	0.8574	1.0087	1.1322	1.2031	1.2572	1.2954	1.3206	1.3419	1.3622	1.3707	1.3845	1.3968	1.4038	1.4138	1.4218	1.4338	1.4468	1.4624	1.4764	1.486	1.4968	1.5156	1.5278	1.5371	1.5471	1.5632	1.5906	1.6092	1.6216	1.642	1.6612	1.6791	1.6989	1.7238	1.7471	1.7581	1.7747	16.2952
J13	0.1424	0.1445	0.1437	0.1498	0.155	0.1796	0.2244	0.3161	0.4547	0.6176	0.7696	0.9099	1.0569	1.1549	1.2176	1.2676	1.3045	1.3306	1.3517	1.3651	1.3836	1.4059	1.4155	1.4176	1.4286	1.4371	1.4471	1.4651	1.4734	1.4883	1.4953	1.501	1.5225	1.5359	1.5409	1.5552	1.5686	1.5951	1.612	1.6275	1.648	1.6664	1.6858	1.6972	1.7237	1.7476	1.7602	1.7756	16.6232
J14	0.1347	0.139	0.1392	0.1422	0.1433	0.1668	0.2078	0.297	0.4265	0.591	0.7433	0.8807	1.0291	1.1333	1.1969	1.2492	1.2828	1.3139	1.3347	1.3465	1.3556	1.3746	1.3825	1.3832	1.3984	1.4147	1.4203	1.4407	1.452	1.4639	1.4753	1.4889	1.5055	1.5213	1.5295	1.5454	1.5551	1.5906	1.6116	1.6239	1.645	1.6635	1.6836	1.6991	1.7234	1.7457	1.7589	1.7763	16.2811
J15	0.1453	0.145	0.1513	0.1554	0.1571	0.1817	0.2201	0.2992	0.4152	0.59	0.746	0.8784	1.0344	1.1459	1.2161	1.268	1.3056	1.3304	1.3502	1.3686	1.378	1.3945	1.4023	1.4065	1.4189	1.4285	1.4379	1.4524	1.4603	1.476	1.4845	1.4977	1.5145	1.5316	1.5364	1.5472	1.563	1.5892	1.61	1.6256	1.6505	1.6703	1.6862	1.7073	1.7264	1.7467	1.7642	1.7795	16.4839
J16	0.1345	0.1412	0.1413	0.1428	0.1465	0.1613	0.1959	0.2649	0.3674	0.53	0.6942	0.83	0.9782	1.1115	1.1857	1.2434	1.2884	1.3143	1.338	1.35	1.3579	1.3696	1.3839	1.3894	1.4036	1.4133	1.424	1.4417	1.453	1.4651	1.4768	1.4908	1.5051	1.5211	1.5301	1.5405	1.552	1.5807	1.6021	1.6159	1.6364	1.6556	1.6722	1.6926	1.7204	1.7463	1.7575	1.7756	16.1234
J17	0.1372	0.1482	0.1456	0.1523	0.167	0.1842	0.2394	0.328	0.4675	0.6441	0.7953	0.9414	1.0923	1.1831	1.2478	1.2976	1.3261	1.3528	1.3679	1.3858	1.4032	1.4107	1.4223	1.423	1.4306	1.4413	1.4488	1.4678	1.4776	1.4886	1.4995	1.51	1.529	1.5402	1.5516	1.5694	1.5819	1.6165	1.6317	1.6479	1.6694	1.6898	1.706	1.7241	1.7429	1.7694	1.7833	1.7951	16.8372
J18	0.128	0.1313	0.1292	0.1371	0.1474	0.1536	0.195	0.2577	0.3641	0.5206	0.6789	0.8265	0.9738	1.1083	1.1871	1.2436	1.2871	1.3164	1.3378	1.3607	1.3699	1.3915	1.4011	1.4079	1.4138	1.4271	1.4355	1.4504	1.4616	1.4758	1.4837	1.4996	1.5177	1.5296	1.535	1.5515	1.5672	1.5912	1.611	1.6268	1.654	1.6714	1.6829	1.7092	1.7288	1.7505	1.7695	1.7836	16.1663
J19	0.1332	0.1436	0.1419	0.1493	0.1577	0.1873	0.2548	0.3551	0.5154	0.6743	0.831	0.9813	1.1195	1.1966	1.2625	1.3079	1.3374	1.3571	1.3724	1.3895	1.3924	1.4031	1.4066	1.4118	1.4198	1.4286	1.4405	1.4526	1.4624	1.4782	1.4863	1.4954	1.5123	1.5281	1.5348	1.5454	1.5615	1.5896	1.6077	1.6212	1.6458	1.6694	1.678	1.704	1.7225	1.7519	1.7617	1.7827	16.8875
J20	0.1302	0.1355	0.1399	0.147	0.1577	0.2023	0.2798	0.406	0.5785	0.7302	0.8751	1.0257	1.1491	1.2206	1.2838	1.3182	1.3472	1.3698	1.3882	1.403	1.4117	1.4295	1.4364	1.439	1.4544	1.4654	1.4788	1.4967	1.509	1.5216	1.5298	1.539	1.557	1.571	1.579	1.5922	1.6083	1.6387	1.6588	1.6726	1.6906	1.7083	1.7264	1.7407	1.7615	1.7759	1.8	1.8128	17.3365
J21	0.1302	0.1343	0.1408	0.1452	0.147	0.1791	0.2318	0.3339	0.4718	0.638	0.7871	0.9414	1.0962	1.1873	1.2579	1.3121	1.3395	1.3606	1.3842	1.3989	1.4042	1.419	1.4254	1.4251	1.438	1.449	1.458	1.4768	1.4875	1.4992	1.5078	1.5175	1.5372	1.5488	1.5543	1.5715	1.585	1.6116	1.6345	1.6491	1.6711	1.6913	1.7058	1.7245	1.7459	1.7817	1.8011	1.8127	16.8927
J22	0.1334	0.1418	0.1553	0.1607	0.1615	0.1951	0.2642	0.37	0.5235	0.6911	0.8464	1.0047	1.1441	1.2188	1.2789	1.3253	1.3504	1.3749	1.3929	1.4127	1.4226	1.4412	1.4477	1.4505	1.4625	1.4746	1.4858	1.5016	1.5056	1.5195	1.5294	1.5372	1.5489	1.5658	1.5727	1.5821	1.5945	1.621	1.6407	1.6541	1.6753	1.6971	1.7105	1.7329	1.7516	1.7783	1.7904	1.7993	17.3012
J23	0.1335	0.144	0.1477	0.1541	0.1522	0.1654	0.1982	0.2564	0.345	0.4923	0.662	0.8052	0.9533	1.1074	1.1921	1.2515	1.3053	1.3351	1.358	1.377	1.3909	1.4043	1.4112	1.4054	1.418	1.4212	1.4337	1.4454	1.4598	1.4743	1.4847	1.4924	1.5084	1.5253	1.5355	1.5479	1.5637	1.5929	1.6147	1.6332	1.6546	1.6783	1.6965	1.7172	1.7417	1.7653	1.7788	1.8049	16.2062
J24	0.13	0.1457	0.1416	0.1453	0.1504	0.164	0.1974	0.2554	0.3547	0.5017	0.6598	0.8123	0.9603	1.1033	1.1862	1.2452	1.2897	1.3218	1.3463	1.3662	1.3802	1.3886	1.3851	1.3844	1.3932	1.3973	1.398	1.4036	1.411	1.4197	1.4277	1.4343	1.452	1.4619	1.4652	1.4806	1.4947	1.5181	1.5363	1.5524	1.5702	1.5902	1.6104	1.6272	1.6445	1.6691	1.686	1.7062	15.9455
K1	0.1941	0.1719	0.1695	0.1593	0.1854	0.2188	0.2836	0.4041	0.5706	0.7319	0.8853	1.0444	1.1514	1.2118	1.2699	1.3041	1.335	1.3594	1.376	1.3892	1.3934	1.4038	1.406	1.408	1.4045	1.4128	1.4227	1.4356	1.4423	1.4561	1.4675	1.4786	1.4933	1.5052	1.5111	1.5313	1.5411	1.5649	1.5832	1.5987	1.6206	1.6392	1.6506	1.6654	1.6803	1.6981	1.7058	1.7162	17.0628
K2	0.2061	0.1851	0.1789	0.1796	0.194	0.2272	0.2907	0.3884	0.5543	0.7166	0.8619	1.012	1.1365	1.2028	1.2674	1.3063	1.3379	1.3584	1.375	1.3968	1.4081	1.4169	1.4194	1.424	1.4326	1.4478	1.452	1.471	1.482	1.4935	1.5083	1.5194	1.5405	1.5524	1.5586	1.5775	1.5941	1.6199	1.6367	1.6485	1.6763	1.6884	1.7085	1.722	1.7414	1.7669	1.777	1.7849	17.2291
K3	0.1914	0.1778	0.1721	0.1767	0.1806	0.2084	0.2611	0.3501	0.4914	0.6603	0.8038	0.9423	1.0861	1.1627	1.2238	1.278	1.3144	1.3326	1.356	1.3742	1.3793	1.3897	1.4029	1.4065	1.4192	1.4317	1.4467	1.4658	1.4821	1.4915	1.5046	1.5167	1.5352	1.5483	1.5603	1.5765	1.5924	1.6111	1.6384	1.6541	1.6771	1.6952	1.7138	1.7256	1.7467	1.7724	1.7858	1.8011	16.8459
K4	0.1816	0.1704	0.1694	0.1713	0.1792	0.2053	0.2576	0.3512	0.4946	0.6552	0.8011	0.9404	1.0871	1.1691	1.2349	1.2825	1.3148	1.3379	1.357	1.3769	1.3803	1.3946	1.4031	1.4092	1.4177	1.4338	1.4435	1.4574	1.475	1.4873	1.4999	1.5109	1.5265	1.548	1.5517	1.5658	1.5795	1.6106	1.6301	1.6448	1.6688	1.6868	1.7024	1.7189	1.7408	1.7689	1.7737	1.7891	16.8277
K5	0.172	0.1651	0.1636	0.1675	0.1827	0.2191	0.2978	0.4147	0.5841	0.7391	0.878	1.0328	1.1474	1.2122	1.2713	1.3078	1.3345	1.3545	1.3728	1.3889	1.3971	1.4073	1.4183	1.4234	1.4355	1.4551	1.4614	1.4791	1.4949	1.5029	1.5173	1.5309	1.5499	1.5647	1.5741	1.5942	1.6093	1.632	1.6542	1.6723	1.6949	1.7127	1.7256	1.7431	1.7577	1.7778	1.7963	1.8009	17.2816
K6	0.1746	0.1696	0.1756	0.1872	0.207	0.2609	0.3566	0.5168	0.6928	0.8353	0.982	1.1155	1.1904	1.251	1.3057	1.3318	1.352	1.3741	1.3877	1.3922	1.3973	1.4135	1.4243	1.4266	1.4437	1.4606	1.4671	1.4875	1.5003	1.5095	1.5199	1.5333	1.5528	1.5658	1.5764	1.5934	1.6089	1.6352	1.6552	1.6733	1.694	1.7101	1.7256	1.7403	1.7544	1.7844	1.7952	1.8087	17.7429
K7	0.1844	0.1766	0.1811	0.1898	0.2148	0.2795	0.3823	0.5504	0.7097	0.8537	0.997	1.1218	1.2	1.2557	1.2985	1.3276	1.3537	1.3737	1.3882	1.4072	1.4157	1.4227	1.4252	1.4358	1.4445	1.456	1.4655	1.4789	1.4916	1.5039	1.5134	1.5231	1.5398	1.5537	1.5694	1.5809	1.5942	1.62	1.6389	1.6568	1.6834	1.6996	1.7136	1.7296	1.7494	1.7693	1.7777	1.7943	17.8308
K8	0.1818	0.1757	0.1784	0.1799	0.1865	0.2201	0.2712	0.3757	0.5382	0.695	0.8398	0.9821	1.1159	1.1908	1.254	1.2978	1.3296	1.3535	1.3653	1.3895	1.4026	1.4137	1.4193	1.4317	1.437	1.4512	1.4611	1.4759	1.4868	1.4966	1.5105	1.5216	1.5395	1.5507	1.559	1.5724	1.5862	1.611	1.6271	1.6445	1.6687	1.6846	1.6996	1.7218	1.7417	1.7656	1.7709	1.7865	17.1273
K9	0.1966	0.1957	0.1964	0.2127	0.2377	0.2997	0.3882	0.5235	0.6811	0.8201	0.9507	1.0854	1.1816	1.2384	1.2947	1.3273	1.353	1.3722	1.3887	1.4079	1.425	1.4396	1.4488	1.4538	1.4625	1.4789	1.4838	1.5061	1.5164	1.5274	1.5378	1.5505	1.5674	1.5829	1.5905	1.6079	1.6213	1.6551	1.6732	1.6844	1.7041	1.7238	1.7353	1.7581	1.7741	1.7999	1.8125	1.8229	17.9182
K10	0.179	0.1749	0.1735	0.1772	0.186	0.2003	0.2519	0.3362	0.474	0.6492	0.7978	0.9374	1.0879	1.1824	1.2477	1.2995	1.3293	1.3565	1.373	1.3869	1.3943	1.4078	1.4194	1.4243	1.4347	1.4493	1.4625	1.4793	1.4943	1.5065	1.5142	1.5223	1.5431	1.5543	1.5616	1.5762	1.5864	1.6162	1.636	1.6519	1.6714	1.6941	1.7075	1.7272	1.7481	1.7776	1.7854	1.7997	16.9703
K11	0.1838	0.1793	0.178	0.1823	0.1983	0.2187	0.2876	0.3921	0.5557	0.7224	0.8637	1.0038	1.1416	1.2104	1.2751	1.3196	1.3492	1.3709	1.3867	1.4055	1.4162	1.4275	1.441	1.4486	1.4585	1.4703	1.4781	1.4938	1.5062	1.5208	1.5333	1.5425	1.5573	1.5707	1.5823	1.5865	1.6028	1.6319	1.652	1.6617	1.6908	1.7081	1.7223	1.7406	1.7671	1.7864	1.7855	1.813	17.4014
K12	0.1798	0.1779	0.175	0.1759	0.1864	0.2062	0.2444	0.3297	0.4672	0.6393	0.7975	0.9425	1.0957	1.1941	1.2637	1.3165	1.3439	1.3697	1.3872	1.4033	1.4189	1.4283	1.4414	1.4476	1.4568	1.4725	1.4769	1.4914	1.5071	1.5182	1.5306	1.5441	1.5645	1.5694	1.5812	1.5988	1.609	1.6359	1.6563	1.6686	1.6887	1.7051	1.7217	1.7387	1.7529	1.779	1.798	1.8081	17.1416
K13	0.1735	0.1709	0.1718	0.1756	0.1811	0.2126	0.2588	0.3538	0.5005	0.6665	0.8192	0.958	1.0999	1.1891	1.2533	1.3027	1.3275	1.3575	1.3734	1.3852	1.4027	1.4133	1.4238	1.4248	1.4353	1.4476	1.4544	1.4786	1.491	1.5004	1.5059	1.5215	1.5386	1.5529	1.5607	1.5793	1.588	1.6142	1.6342	1.6476	1.6678	1.6857	1.7027	1.7216	1.7417	1.7686	1.78	1.7978	17.0338
K14	0.1812	0.1821	0.1919	0.1892	0.1802	0.2042	0.2284	0.2986	0.4016	0.5609	0.7274	0.8595	1.0109	1.1392	1.2122	1.2699	1.3134	1.3438	1.3661	1.3817	1.3967	1.417	1.4307	1.4371	1.4462	1.458	1.4665	1.4821	1.4941	1.5055	1.513	1.5245	1.5434	1.5603	1.5675	1.5787	1.5932	1.6171	1.6392	1.6548	1.6787	1.6973	1.715	1.7339	1.7571	1.7791	1.7911	1.8059	16.7254
K15	0.1748	0.1774	0.1815	0.1843	0.1908	0.2172	0.2663	0.3581	0.5006	0.665	0.8147	0.9473	1.0911	1.177	1.2417	1.2926	1.3197	1.345	1.364	1.3793	1.3829	1.4001	1.4081	1.4134	1.4193	1.4398	1.4425	1.4624	1.4772	1.4855	1.4954	1.5083	1.5248	1.5336	1.5419	1.5548	1.5691	1.5968	1.6132	1.6303	1.6546	1.674	1.6888	1.708	1.7291	1.7514	1.7679	1.7859	16.9168
K16	0.1827	0.1869	0.1951	0.202	0.2147	0.2523	0.3264	0.4511	0.6314	0.7863	0.9268	1.0776	1.1901	1.258	1.3222	1.3567	1.3832	1.4011	1.4188	1.4338	1.4408	1.4529	1.4579	1.4649	1.4735	1.4906	1.4972	1.5111	1.5238	1.5351	1.5431	1.554	1.5729	1.5851	1.5896	1.6084	1.6234	1.651	1.6649	1.6856	1.7048	1.7234	1.7372	1.755	1.7706	1.7944	1.8083	1.8129	17.9042
K17	0.1715	0.1779	0.1844	0.1876	0.195	0.2074	0.257	0.3392	0.4688	0.6422	0.7944	0.9282	1.0767	1.1781	1.2434	1.2964	1.3279	1.3544	1.373	1.3872	1.4001	1.418	1.4244	1.4302	1.4425	1.4534	1.4625	1.4771	1.4903	1.5048	1.5123	1.5272	1.5426	1.5591	1.5676	1.5839	1.5978	1.6246	1.6392	1.6593	1.6842	1.7057	1.7219	1.7431	1.7637	1.7934	1.8034	1.8187	16.9854
K18	0.1715	0.183	0.1835	0.1871	0.1918	0.1972	0.2253	0.2752	0.3751	0.5159	0.6808	0.8234	0.9695	1.1144	1.2011	1.2625	1.311	1.3413	1.3625	1.3836	1.3941	1.4107	1.4229	1.4392	1.4487	1.455	1.4637	1.4696	1.4835	1.4949	1.5057	1.517	1.5358	1.5451	1.5511	1.5661	1.5793	1.6041	1.6267	1.6406	1.6712	1.6865	1.7004	1.7204	1.7434	1.766	1.7738	1.7903	16.5458
K19	0.1638	0.1676	0.1691	0.1749	0.1874	0.2119	0.2683	0.3646	0.5147	0.6726	0.8208	0.9636	1.1009	1.1835	1.2475	1.2979	1.3263	1.3495	1.3662	1.3785	1.3878	1.4015	1.4128	1.4187	1.4299	1.4478	1.4545	1.4731	1.4854	1.4963	1.5057	1.5214	1.5401	1.5453	1.5538	1.5699	1.5841	1.6098	1.6303	1.6428	1.6664	1.6862	1.6992	1.7178	1.7404	1.7629	1.7761	1.7927	16.9977
K20	0.1691	0.1748	0.1833	0.1901	0.2014	0.2372	0.3011	0.4066	0.5699	0.7288	0.8788	1.0336	1.1719	1.2497	1.3159	1.3577	1.3865	1.4075	1.4272	1.4404	1.4529	1.4639	1.4697	1.4709	1.4817	1.4977	1.5035	1.521	1.5361	1.5386	1.5502	1.5572	1.5745	1.5911	1.5997	1.6099	1.6254	1.6511	1.6723	1.6886	1.7069	1.7262	1.7455	1.7597	1.7754	1.804	1.8097	1.8309	17.7762
K21	0.1677	0.174	0.1796	0.1911	0.2116	0.2691	0.3501	0.488	0.6679	0.8227	0.97	1.1177	1.2123	1.2743	1.3296	1.3597	1.3866	1.4073	1.4252	1.4424	1.4471	1.4589	1.4708	1.4738	1.4856	1.5008	1.5058	1.525	1.5406	1.5499	1.561	1.5706	1.5817	1.606	1.6128	1.6232	1.6354	1.6637	1.6819	1.6979	1.718	1.7399	1.7551	1.7709	1.7909	1.8146	1.8246	1.8393	18.115
K22	0.1782	0.1824	0.1914	0.1934	0.1964	0.2147	0.2443	0.3009	0.3936	0.5355	0.6999	0.844	0.9894	1.1288	1.2168	1.2763	1.3263	1.3548	1.3788	1.3983	1.4139	1.4286	1.4337	1.4404	1.4465	1.463	1.465	1.4776	1.4892	1.5037	1.511	1.5226	1.5385	1.552	1.5626	1.5755	1.5889	1.6194	1.6361	1.6535	1.6768	1.6985	1.7107	1.7367	1.7549	1.7813	1.7942	1.8061	16.7372
K23	0.1582	0.1675	0.1727	0.179	0.1835	0.2017	0.2399	0.3197	0.446	0.6078	0.773	0.9172	1.0753	1.1874	1.2572	1.3128	1.3449	1.3744	1.3945	1.4137	1.4281	1.4408	1.4441	1.4443	1.4534	1.468	1.4699	1.4896	1.4964	1.5102	1.5177	1.5303	1.5498	1.5613	1.5656	1.587	1.5976	1.6223	1.6389	1.6563	1.6777	1.6973	1.7104	1.7345	1.7583	1.7771	1.7948	1.8097	17.0406
K24	0.1629	0.1773	0.181	0.1859	0.2	0.2251	0.2908	0.4011	0.555	0.7126	0.8641	1.0168	1.1564	1.2342	1.2974	1.342	1.3731	1.3998	1.4137	1.432	1.4384	1.4484	1.4525	1.459	1.4654	1.4763	1.477	1.4841	1.4917	1.501	1.5066	1.5145	1.5253	1.5414	1.5471	1.5607	1.5779	1.5954	1.6157	1.6329	1.6536	1.6726	1.6879	1.706	1.722	1.7433	1.7538	1.7623	17.4923
L1	0.1367	0.1363	0.129	0.1339	0.147	0.1748	0.238	0.3426	0.4995	0.6595	0.8115	0.9749	1.1071	1.1828	1.2463	1.2897	1.3233	1.3472	1.3705	1.3841	1.3895	1.3969	1.402	1.4009	1.4028	1.4047	1.408	1.4197	1.4254	1.435	1.4422	1.4551	1.4681	1.4753	1.4847	1.4998	1.5149	1.5366	1.5512	1.5711	1.5879	1.6048	1.62	1.638	1.6521	1.6683	1.6837	1.6934	16.6068
L2	0.1312	0.1244	0.1255	0.1273	0.1339	0.1559	0.2056	0.3028	0.4476	0.6144	0.7712	0.926	1.0795	1.1717	1.2411	1.2916	1.3184	1.3408	1.3628	1.3752	1.3796	1.3942	1.4045	1.4082	1.4201	1.4364	1.4448	1.461	1.4727	1.4842	1.4974	1.507	1.5274	1.5392	1.5452	1.5617	1.5784	1.5995	1.619	1.6343	1.6588	1.6786	1.6967	1.7126	1.7244	1.75	1.7643	1.778	16.5955
L3	0.1343	0.1273	0.1348	0.1349	0.133	0.1524	0.1943	0.2739	0.3905	0.5472	0.7047	0.8407	0.9941	1.113	1.1816	1.2408	1.2793	1.3086	1.3303	1.3501	1.3672	1.3862	1.3996	1.4037	1.4109	1.4195	1.4293	1.45	1.4602	1.4678	1.4809	1.491	1.5089	1.5233	1.532	1.5485	1.5638	1.5936	1.6124	1.6289	1.6503	1.6755	1.6866	1.7075	1.7313	1.7535	1.7589	1.7812	16.1747
L4	0.1316	0.1282	0.1372	0.1486	0.1748	0.2369	0.3512	0.5112	0.6715	0.8211	0.9799	1.1153	1.1915	1.2535	1.3002	1.3251	1.3477	1.3664	1.377	1.3861	1.3953	1.4064	1.4153	1.4243	1.4362	1.4488	1.4588	1.4817	1.4921	1.5008	1.5116	1.5219	1.5412	1.5528	1.5619	1.5794	1.5933	1.6191	1.6382	1.6556	1.674	1.6956	1.7151	1.7261	1.7428	1.7794	1.8211	1.8465	17.5518
L5	0.126	0.1225	0.129	0.1406	0.1595	0.2108	0.3153	0.4606	0.6281	0.7825	0.9388	1.0915	1.1817	1.2476	1.3039	1.3309	1.3509	1.3636	1.3759	1.383	1.3906	1.4018	1.4126	1.4199	1.4328	1.4453	1.4518	1.4685	1.4808	1.4902	1.4993	1.5145	1.5299	1.5439	1.5558	1.5712	1.5815	1.6121	1.6333	1.649	1.6711	1.6858	1.7055	1.7238	1.7435	1.766	1.7782	1.7932	17.3491
L6	0.1294	0.1329	0.139	0.1471	0.1805	0.2439	0.3557	0.5311	0.6869	0.8379	0.9894	1.1179	1.1895	1.2488	1.297	1.3213	1.3428	1.36	1.3703	1.3804	1.3858	1.402	1.4106	1.4198	1.4334	1.4506	1.4564	1.4781	1.4854	1.4967	1.5089	1.5228	1.5412	1.5562	1.5679	1.5781	1.5962	1.6255	1.6474	1.6642	1.6889	1.7045	1.722	1.7352	1.7603	1.7778	1.7881	1.8011	17.5544
L7	0.1333	0.1378	0.137	0.1478	0.1738	0.2255	0.319	0.4619	0.6328	0.7803	0.9223	1.0644	1.1538	1.2171	1.2719	1.3012	1.3292	1.3499	1.3635	1.3804	1.3875	1.3976	1.407	1.4119	1.4286	1.44	1.4499	1.471	1.4829	1.4903	1.5026	1.516	1.5344	1.5497	1.5627	1.5749	1.5888	1.6197	1.6353	1.6541	1.6781	1.6981	1.7109	1.7293	1.7451	1.7673	1.7784	1.793	17.2684
L8	0.1322	0.1291	0.1312	0.1368	0.1537	0.1832	0.2456	0.3526	0.5096	0.663	0.8073	0.9513	1.082	1.1578	1.2189	1.263	1.2904	1.3151	1.3331	1.3513	1.3663	1.3863	1.3977	1.3964	1.4088	1.4171	1.4228	1.4398	1.4511	1.4629	1.4727	1.486	1.5008	1.5124	1.5219	1.5398	1.5523	1.5796	1.5975	1.6142	1.6379	1.6559	1.6771	1.6885	1.714	1.7402	1.7517	1.7706	16.5623
L9	0.1369	0.1363	0.1378	0.1376	0.1369	0.1553	0.1862	0.2539	0.3596	0.5123	0.6768	0.8209	0.9665	1.103	1.1792	1.2388	1.2816	1.3079	1.3298	1.3483	1.3628	1.3745	1.3817	1.3895	1.4014	1.4103	1.4131	1.4355	1.4419	1.4547	1.4674	1.4796	1.4972	1.5075	1.5188	1.5323	1.5447	1.5739	1.597	1.6127	1.637	1.654	1.673	1.6943	1.7147	1.7385	1.7461	1.7716	16.0137
L10	0.1312	0.1275	0.1348	0.1359	0.1413	0.1615	0.2093	0.2947	0.4263	0.5957	0.7518	0.8884	1.0403	1.1468	1.2137	1.2654	1.301	1.3276	1.3451	1.3603	1.3683	1.3827	1.3948	1.3991	1.4129	1.4222	1.4368	1.4484	1.459	1.4725	1.4802	1.4908	1.508	1.5211	1.5272	1.5408	1.5536	1.5852	1.6047	1.6214	1.6436	1.6625	1.6805	1.6978	1.7197	1.7433	1.7488	1.7698	16.3943
L11	0.1282	0.1287	0.1352	0.1398	0.1472	0.1658	0.2208	0.3066	0.4441	0.6129	0.7668	0.9076	1.0552	1.1568	1.2202	1.2721	1.3016	1.3299	1.3494	1.3641	1.3839	1.3893	1.405	1.4068	1.4208	1.4302	1.438	1.458	1.4696	1.4801	1.4897	1.5014	1.5208	1.5328	1.5408	1.5572	1.5723	1.5978	1.6185	1.6342	1.6565	1.6738	1.6922	1.7112	1.7307	1.7558	1.7671	1.7823	16.5312
L12	0.1263	0.1332	0.1373	0.1362	0.1399	0.1557	0.196	0.2615	0.366	0.5237	0.6867	0.8317	0.9749	1.1106	1.186	1.2465	1.2834	1.3139	1.3347	1.3544	1.3699	1.389	1.4037	1.407	1.4173	1.4294	1.4329	1.4504	1.4621	1.4666	1.4819	1.4972	1.5135	1.5242	1.5299	1.5457	1.5591	1.5857	1.6087	1.6218	1.6449	1.6662	1.6837	1.7088	1.7204	1.7504	1.7614	1.771	16.1683
L13	0.1308	0.1357	0.1412	0.1388	0.1417	0.1555	0.177	0.2296	0.3203	0.4547	0.6167	0.7587	0.8903	1.0307	1.1232	1.1839	1.2367	1.2728	1.2937	1.3158	1.3317	1.353	1.3686	1.3826	1.3976	1.4036	1.4088	1.4234	1.4312	1.4433	1.4542	1.4655	1.4793	1.4908	1.5016	1.5101	1.523	1.5435	1.5651	1.583	1.6041	1.6263	1.6471	1.6653	1.6847	1.7098	1.7197	1.7442	15.6002
L14	0.1308	0.1364	0.1385	0.1376	0.1433	0.1654	0.2067	0.2974	0.4345	0.6043	0.7618	0.9049	1.059	1.1637	1.2285	1.2811	1.3148	1.344	1.3607	1.3776	1.3918	1.4035	1.4126	1.4162	1.4295	1.4409	1.4514	1.4746	1.4865	1.4993	1.5117	1.5204	1.5359	1.5534	1.5619	1.5727	1.5875	1.6184	1.6405	1.655	1.6752	1.6974	1.716	1.7311	1.748	1.7742	1.7833	1.804	16.6413
L15	0.1414	0.1464	0.1524	0.1571	0.1698	0.2079	0.277	0.3977	0.5692	0.7262	0.8706	1.0263	1.148	1.2195	1.2825	1.3228	1.3469	1.3701	1.3884	1.4026	1.4106	1.4213	1.4313	1.4348	1.4477	1.458	1.4666	1.4852	1.494	1.5045	1.5144	1.5265	1.5453	1.5535	1.5635	1.5792	1.5938	1.6189	1.638	1.6539	1.6699	1.6939	1.7072	1.7286	1.7484	1.7679	1.7797	1.7944	17.2895
L16	0.1299	0.1354	0.1395	0.142	0.1536	0.1765	0.2289	0.3192	0.4537	0.6256	0.7739	0.9126	1.0652	1.1602	1.2251	1.2768	1.3072	1.3343	1.3527	1.3706	1.3849	1.3969	1.4034	1.4087	1.4217	1.4376	1.4464	1.4609	1.4716	1.4844	1.4958	1.5089	1.5274	1.5386	1.5454	1.5614	1.5761	1.605	1.6259	1.64	1.6646	1.6846	1.7005	1.7169	1.7342	1.765	1.7677	1.788	16.6222
L17	0.1318	0.1393	0.1439	0.1453	0.1557	0.1604	0.199	0.2539	0.3582	0.5055	0.6629	0.8036	0.95	1.0966	1.1789	1.239	1.2912	1.3174	1.3443	1.3614	1.378	1.3973	1.4106	1.4259	1.4377	1.4457	1.4511	1.4656	1.4741	1.4866	1.4975	1.5073	1.5234	1.5431	1.5452	1.56	1.5716	1.5994	1.6235	1.6417	1.6663	1.6872	1.7061	1.7147	1.7454	1.7691	1.7787	1.7935	16.2236
L18	0.1235	0.128	0.1347	0.1409	0.1577	0.1834	0.2575	0.3648	0.5309	0.6914	0.8409	0.9983	1.1306	1.2105	1.2735	1.3138	1.341	1.3666	1.3839	1.3982	1.4021	1.4172	1.4287	1.4233	1.4389	1.4529	1.4597	1.4816	1.4931	1.5048	1.5149	1.5244	1.5476	1.558	1.5634	1.5822	1.5935	1.6211	1.6408	1.6594	1.6776	1.6957	1.7121	1.7329	1.7506	1.7664	1.7922	1.7973	17.0866
L19	0.1243	0.1298	0.1361	0.14	0.1485	0.1754	0.2305	0.3249	0.4731	0.6425	0.7953	0.9534	1.1049	1.199	1.27	1.3203	1.3458	1.3719	1.3922	1.4065	1.4173	1.4267	1.4344	1.4335	1.4469	1.464	1.4651	1.4857	1.4938	1.5062	1.5133	1.5276	1.5479	1.561	1.5669	1.5851	1.5959	1.6249	1.6489	1.6671	1.6916	1.7067	1.721	1.7398	1.7601	1.7739	1.7937	1.8086	16.9859
L20	0.1309	0.1361	0.1523	0.1697	0.1969	0.2741	0.3888	0.5522	0.7097	0.8575	1.0179	1.1439	1.2169	1.272	1.316	1.339	1.3608	1.3811	1.3977	1.4079	1.4129	1.4295	1.4366	1.4395	1.4526	1.4661	1.4735	1.4909	1.5011	1.5093	1.5227	1.532	1.55	1.5591	1.5701	1.5826	1.5973	1.622	1.6429	1.6604	1.6794	1.6989	1.7165	1.7296	1.7504	1.7746	1.7861	1.8057	17.8796
L21	0.126	0.1304	0.1389	0.1511	0.1578	0.204	0.2709	0.3917	0.5553	0.7155	0.8751	1.0351	1.1673	1.2456	1.3065	1.3437	1.3712	1.3945	1.4102	1.4243	1.4341	1.4446	1.4532	1.4491	1.4673	1.4747	1.486	1.5026	1.5117	1.5226	1.5334	1.5385	1.5544	1.5708	1.5787	1.5894	1.603	1.6325	1.6495	1.6718	1.69	1.7109	1.7288	1.7446	1.7644	1.7828	1.7981	1.8158	17.4624
L22	0.1257	0.13	0.1352	0.1434	0.1487	0.185	0.2458	0.3549	0.5036	0.673	0.8289	0.9912	1.1306	1.2129	1.2759	1.3195	1.346	1.3717	1.3919	1.4082	1.4243	1.4334	1.4396	1.443	1.4559	1.4707	1.4807	1.5034	1.5132	1.5211	1.5347	1.5519	1.567	1.5781	1.5851	1.6037	1.6196	1.6466	1.6645	1.6819	1.7047	1.7205	1.7384	1.7547	1.7729	1.7927	1.8102	1.8214	17.1938
L23	0.1346	0.1368	0.1479	0.1508	0.1601	0.1934	0.248	0.3458	0.4908	0.6679	0.8245	0.9837	1.1362	1.2234	1.2915	1.338	1.365	1.3903	1.407	1.422	1.4251	1.4326	1.4408	1.4459	1.4583	1.4677	1.4793	1.4982	1.5076	1.5185	1.5326	1.5482	1.5617	1.5752	1.5791	1.5951	1.6137	1.64	1.6592	1.6775	1.7022	1.7232	1.7381	1.7613	1.7792	1.8008	1.8026	1.8262	17.2489
L24	0.1274	0.1462	0.1388	0.1464	0.1491	0.1648	0.2045	0.2728	0.3844	0.5314	0.6958	0.8432	1.0029	1.1405	1.2196	1.2762	1.315	1.3535	1.3688	1.3877	1.4004	1.4067	1.4047	1.403	1.404	1.4084	1.4134	1.4258	1.4319	1.4422	1.4545	1.4652	1.4812	1.4979	1.5075	1.5196	1.538	1.5628	1.5832	1.6036	1.6255	1.6487	1.6636	1.6803	1.7006	1.7222	1.7328	1.7491	16.2748
M1	0.1675	0.1688	0.1555	0.1625	0.1713	0.1722	0.2181	0.2835	0.4224	0.583	0.7314	0.8822	1.0312	1.139	1.2055	1.2605	1.2917	1.3258	1.3463	1.3655	1.3721	1.3795	1.3803	1.3829	1.3949	1.395	1.3924	1.4099	1.4139	1.4242	1.4281	1.4434	1.454	1.4622	1.4715	1.4937	1.5126	1.5363	1.5515	1.5748	1.5961	1.6148	1.6349	1.656	1.6714	1.6965	1.7083	1.7264	16.2346
M2	0.187	0.1843	0.1802	0.1761	0.2005	0.2262	0.3245	0.4497	0.6328	0.7908	0.9308	1.0919	1.1898	1.2556	1.3065	1.344	1.3723	1.3934	1.4097	1.4291	1.4298	1.4374	1.4451	1.4472	1.4612	1.4668	1.4858	1.4997	1.5092	1.5229	1.5295	1.5432	1.5555	1.5704	1.5773	1.5911	1.6065	1.6323	1.6506	1.67	1.686	1.7062	1.7267	1.7383	1.7589	1.7696	1.7851	1.799	17.7554
M3	0.1743	0.1645	0.1615	0.1695	0.1937	0.2334	0.3241	0.4573	0.641	0.7899	0.9367	1.0937	1.1958	1.2615	1.315	1.3424	1.3691	1.3879	1.3989	1.4071	1.419	1.432	1.439	1.4453	1.4614	1.4686	1.482	1.499	1.5142	1.524	1.5344	1.5479	1.5637	1.5791	1.5853	1.6056	1.6127	1.6422	1.6601	1.6798	1.7019	1.7196	1.7388	1.7535	1.7705	1.8019	1.8084	1.8269	17.7194
M4	0.1723	0.1774	0.1765	0.1917	0.2249	0.2937	0.4184	0.5592	0.7249	0.8707	0.9993	1.1226	1.1907	1.246	1.2922	1.3215	1.3403	1.3558	1.3742	1.3919	1.3983	1.4106	1.4171	1.4189	1.4352	1.4469	1.4568	1.4766	1.4857	1.4972	1.5038	1.5178	1.5365	1.5507	1.5578	1.5745	1.5881	1.6119	1.6384	1.6499	1.6662	1.6868	1.7053	1.7223	1.7379	1.7599	1.777	1.7866	17.7736
M5	0.1674	0.1653	0.1709	0.1837	0.2266	0.3003	0.4245	0.5875	0.7351	0.8836	1.0308	1.1467	1.2128	1.274	1.3123	1.3392	1.3613	1.3807	1.3987	1.4069	1.4169	1.4288	1.4344	1.4412	1.4582	1.4676	1.4792	1.5047	1.5137	1.5262	1.5349	1.556	1.5629	1.5833	1.5956	1.612	1.628	1.6554	1.679	1.6876	1.7101	1.7296	1.7467	1.7586	1.7801	1.8005	1.8126	1.8191	18.0704
M6	0.165	0.1704	0.1708	0.1901	0.2326	0.3057	0.4343	0.5989	0.7548	0.9036	1.0491	1.1464	1.2105	1.2614	1.2998	1.3234	1.3457	1.3622	1.377	1.3944	1.4024	1.4159	1.4226	1.4286	1.4458	1.4567	1.4697	1.4898	1.4987	1.511	1.5192	1.5285	1.5456	1.5622	1.5732	1.5844	1.5998	1.6285	1.6458	1.6651	1.6836	1.7065	1.7228	1.7435	1.7559	1.7796	1.786	1.8034	17.9672
M7	0.1702	0.178	0.1763	0.1816	0.2285	0.2975	0.4097	0.5752	0.7247	0.8676	1.0143	1.144	1.2157	1.2752	1.3205	1.3471	1.3726	1.3875	1.4026	1.4244	1.4306	1.4414	1.4455	1.4555	1.4639	1.4771	1.4843	1.5014	1.5108	1.5211	1.529	1.5453	1.5616	1.5711	1.5813	1.5974	1.6084	1.6378	1.6548	1.6679	1.6849	1.7113	1.7299	1.7411	1.7568	1.7811	1.7895	1.8075	18.095
M8	0.1759	0.1858	0.1821	0.1969	0.2343	0.3052	0.4132	0.5653	0.7204	0.8636	1.0073	1.1315	1.2037	1.2612	1.3079	1.3364	1.3593	1.3766	1.3927	1.4097	1.4205	1.4332	1.4417	1.4479	1.4562	1.4725	1.4842	1.5065	1.5093	1.5234	1.5314	1.5486	1.5662	1.5764	1.5874	1.6048	1.6182	1.6465	1.6641	1.6802	1.6966	1.7177	1.7313	1.7491	1.7666	1.784	1.7966	1.8172	18.0376
M9	0.1803	0.1876	0.1935	0.2034	0.2393	0.2899	0.3913	0.533	0.6942	0.8356	0.9679	1.1023	1.185	1.2453	1.2937	1.3239	1.3544	1.3717	1.3878	1.4079	1.4244	1.44	1.4433	1.4534	1.4636	1.4672	1.4814	1.4988	1.5076	1.5174	1.5268	1.5337	1.5445	1.563	1.568	1.5831	1.5916	1.6211	1.6411	1.658	1.6761	1.6951	1.7124	1.7216	1.7451	1.7709	1.7807	1.7918	17.897
M10	0.1744	0.1844	0.1872	0.2041	0.2426	0.3136	0.4332	0.5933	0.7454	0.8827	1.0213	1.1397	1.2071	1.2653	1.3145	1.3401	1.3677	1.3864	1.4004	1.4219	1.4365	1.4461	1.4548	1.4653	1.4724	1.4849	1.4902	1.51	1.5211	1.5303	1.539	1.5552	1.5681	1.5822	1.5929	1.605	1.6169	1.6398	1.6611	1.677	1.6991	1.7148	1.7289	1.7537	1.7667	1.7866	1.7956	1.8134	18.2029
M11	0.1741	0.1801	0.1866	0.1896	0.2131	0.2416	0.316	0.4211	0.5877	0.7431	0.8827	1.0276	1.1428	1.2125	1.2711	1.3142	1.3386	1.3617	1.3806	1.3968	1.4174	1.4362	1.4457	1.4507	1.4649	1.4789	1.4878	1.5071	1.5149	1.5259	1.5353	1.5529	1.5662	1.5776	1.5863	1.605	1.6153	1.6459	1.6682	1.6855	1.7062	1.7251	1.7425	1.7586	1.7815	1.807	1.8199	1.8319	17.5284
M12	0.1877	0.1979	0.2055	0.2327	0.2875	0.3674	0.4987	0.6541	0.8104	0.9546	1.079	1.175	1.2318	1.2877	1.3231	1.3489	1.3698	1.3945	1.4056	1.424	1.4445	1.4606	1.4705	1.4778	1.4877	1.5051	1.5094	1.5278	1.5366	1.5451	1.5499	1.5673	1.5832	1.5936	1.6017	1.6217	1.6294	1.6615	1.6863	1.7012	1.7181	1.7441	1.7548	1.7695	1.7901	1.8117	1.8276	1.8403	18.6017
M13	0.163	0.175	0.1703	0.17	0.1813	0.1913	0.2323	0.3087	0.4354	0.6111	0.7681	0.9102	1.0614	1.1738	1.2387	1.2964	1.3321	1.3578	1.3738	1.3915	1.4077	1.425	1.4294	1.4412	1.4503	1.4572	1.4684	1.4879	1.4989	1.5156	1.5184	1.5329	1.5515	1.5663	1.572	1.5849	1.5957	1.6278	1.6494	1.666	1.6858	1.7101	1.7236	1.7425	1.7674	1.7829	1.7988	1.8132	16.9158
M14	0.1734	0.1866	0.1896	0.189	0.2044	0.2318	0.2774	0.3758	0.5298	0.6979	0.8505	1.0027	1.1392	1.2208	1.2815	1.3303	1.3605	1.3854	1.3997	1.4225	1.4372	1.4568	1.4633	1.4726	1.4843	1.4951	1.5061	1.5243	1.5319	1.5426	1.5542	1.5689	1.5821	1.5929	1.6042	1.6209	1.6307	1.6607	1.6826	1.7005	1.7247	1.7443	1.7601	1.7802	1.8027	1.8252	1.8407	1.8514	17.5867
M15	0.1633	0.1746	0.1752	0.1794	0.1974	0.2334	0.2977	0.4129	0.5809	0.7364	0.8781	1.0272	1.1486	1.2223	1.2849	1.3267	1.3552	1.3786	1.3933	1.409	1.4201	1.4322	1.4426	1.45	1.462	1.4745	1.4853	1.5055	1.5155	1.5282	1.5319	1.5468	1.5643	1.5726	1.581	1.5927	1.6113	1.6378	1.6565	1.6706	1.6902	1.709	1.7254	1.7427	1.7627	1.7862	1.7975	1.8084	17.5204
M16	0.1934	0.2122	0.2319	0.2614	0.3141	0.4067	0.5512	0.7004	0.8411	0.978	1.112	1.2062	1.2689	1.3207	1.3499	1.3735	1.3941	1.4125	1.4263	1.4418	1.4537	1.4641	1.4746	1.4813	1.4931	1.4994	1.5135	1.5294	1.541	1.5492	1.555	1.5677	1.5833	1.6048	1.6082	1.6241	1.6303	1.6648	1.6829	1.7004	1.7175	1.7436	1.755	1.7685	1.7875	1.8182	1.8302	1.8406	18.9026
M17	0.1756	0.1921	0.204	0.2207	0.271	0.3371	0.4675	0.6435	0.7995	0.9443	1.0906	1.2023	1.2728	1.3258	1.361	1.3827	1.4037	1.4192	1.435	1.4555	1.4702	1.4878	1.4927	1.5012	1.513	1.5274	1.5306	1.5482	1.5571	1.568	1.5769	1.5861	1.6016	1.6218	1.6283	1.6411	1.6545	1.6825	1.7018	1.7177	1.7427	1.7614	1.7795	1.7931	1.8029	1.8293	1.839	1.8551	18.836
M18	0.1586	0.1762	0.1807	0.1829	0.1951	0.2048	0.2457	0.311	0.4363	0.6021	0.7554	0.9038	1.0578	1.1759	1.2515	1.3118	1.3428	1.3727	1.3932	1.4118	1.4238	1.4449	1.4543	1.4562	1.469	1.4805	1.4902	1.51	1.5195	1.5365	1.5444	1.5632	1.5845	1.5954	1.6018	1.6218	1.6373	1.6692	1.6877	1.7079	1.7332	1.753	1.7704	1.7846	1.8109	1.8318	1.8489	1.8606	17.1252
M19	0.1536	0.1702	0.1746	0.1789	0.1978	0.232	0.3042	0.413	0.5762	0.731	0.8773	1.0324	1.152	1.2253	1.2839	1.3255	1.3499	1.3761	1.3868	1.3945	1.411	1.4226	1.4255	1.4263	1.4392	1.4515	1.46	1.4832	1.4909	1.4997	1.5076	1.5175	1.5338	1.5472	1.5574	1.571	1.5817	1.6038	1.6254	1.6387	1.6609	1.6836	1.6992	1.7192	1.735	1.7609	1.7763	1.7902	17.3584
M20	0.1601	0.1759	0.184	0.1839	0.1975	0.2225	0.2729	0.3701	0.5144	0.6829	0.8348	0.9923	1.1413	1.2307	1.2957	1.3471	1.379	1.4009	1.4186	1.4381	1.45	1.4644	1.4695	1.476	1.4898	1.4953	1.5113	1.5288	1.5353	1.5491	1.5579	1.5708	1.5886	1.6053	1.6158	1.6251	1.6409	1.6755	1.6972	1.7128	1.7362	1.7554	1.774	1.7936	1.8158	1.8358	1.8427	1.8628	17.6229
M21	0.1473	0.1622	0.1726	0.1736	0.1915	0.2159	0.2715	0.3697	0.52	0.6838	0.8371	0.9875	1.1314	1.2156	1.2813	1.3305	1.3602	1.3852	1.4017	1.4232	1.4357	1.4463	1.4583	1.462	1.4718	1.4874	1.4942	1.516	1.5262	1.5378	1.5471	1.5639	1.5827	1.5933	1.5999	1.6155	1.6301	1.6567	1.678	1.692	1.7192	1.7303	1.7491	1.7681	1.7856	1.8081	1.8171	1.8403	17.4504
M22	0.1551	0.1796	0.1879	0.1865	0.1947	0.1977	0.2194	0.2498	0.3216	0.4294	0.5841	0.7375	0.8704	1.0165	1.1429	1.2153	1.2766	1.3194	1.3439	1.3673	1.3897	1.4078	1.4213	1.4335	1.4466	1.4555	1.4606	1.4783	1.4834	1.4911	1.4972	1.51	1.5256	1.537	1.5416	1.561	1.5757	1.5997	1.6222	1.6344	1.6554	1.6778	1.6912	1.7118	1.7326	1.7597	1.7773	1.7938	16.1508
M23	0.1498	0.1743	0.1756	0.1748	0.195	0.2045	0.2467	0.3144	0.4354	0.6063	0.7663	0.9037	1.0597	1.1799	1.2451	1.3	1.3402	1.3706	1.3902	1.4051	1.423	1.4331	1.4399	1.4453	1.4518	1.4601	1.4709	1.4942	1.5018	1.5198	1.5293	1.542	1.5541	1.5769	1.5809	1.6013	1.6162	1.6399	1.6625	1.6832	1.701	1.7246	1.7449	1.7664	1.7844	1.8087	1.8172	1.8414	17.0087
M24	0.1584	0.1752	0.1771	0.1861	0.2106	0.2496	0.3287	0.4368	0.6054	0.7565	0.9147	1.0756	1.1956	1.2717	1.3389	1.3748	1.4047	1.4282	1.4489	1.4625	1.4655	1.4758	1.4812	1.4811	1.4837	1.49	1.4946	1.5048	1.5055	1.5225	1.5266	1.5419	1.5531	1.5685	1.5759	1.5875	1.603	1.6256	1.6437	1.6624	1.6814	1.7015	1.7132	1.7327	1.7515	1.7713	1.7787	1.7951	17.9272
N1	0.1269	0.1265	0.1197	0.1258	0.1297	0.1433	0.19	0.2768	0.4108	0.5807	0.7444	0.9045	1.072	1.1733	1.2393	1.2883	1.323	1.3497	1.3746	1.3913	1.3974	1.4028	1.4092	1.4104	1.4226	1.4264	1.4373	1.4434	1.4457	1.453	1.4612	1.4695	1.4826	1.4966	1.5079	1.5202	1.5312	1.5573	1.5746	1.5941	1.6141	1.634	1.6461	1.6658	1.6802	1.6979	1.707	1.7185	16.4466
N2	0.1241	0.1192	0.1213	0.1279	0.1377	0.165	0.233	0.3418	0.5019	0.666	0.8203	0.9823	1.1238	1.2049	1.2678	1.3097	1.3361	1.3581	1.3781	1.3914	1.3983	1.4047	1.4138	1.4156	1.43	1.4438	1.4503	1.4708	1.4804	1.4937	1.503	1.5153	1.5313	1.5456	1.5515	1.5722	1.5874	1.6116	1.6307	1.6492	1.6697	1.6897	1.7031	1.7284	1.7398	1.7578	1.7684	1.7897	16.8907
N3	0.1227	0.1239	0.1205	0.1247	0.1346	0.1652	0.2372	0.3481	0.5083	0.6791	0.8374	1.0029	1.1416	1.2195	1.2817	1.3215	1.3513	1.3708	1.3884	1.4038	1.4101	1.4174	1.4279	1.4308	1.4456	1.4592	1.4672	1.4836	1.4975	1.5081	1.5216	1.5347	1.5526	1.5676	1.5751	1.589	1.6046	1.6324	1.6551	1.6701	1.6919	1.7077	1.7238	1.7419	1.7617	1.776	1.7878	1.8072	17.0795
N4	0.133	0.1345	0.1421	0.1608	0.1961	0.2751	0.3938	0.5553	0.7048	0.8468	0.9981	1.1057	1.1778	1.2336	1.2795	1.3013	1.3236	1.3445	1.3611	1.3759	1.385	1.3949	1.4047	1.4127	1.4253	1.4363	1.4491	1.4648	1.4755	1.488	1.4981	1.5073	1.5246	1.5428	1.5519	1.5625	1.5784	1.6095	1.6278	1.6521	1.6717	1.6827	1.7055	1.7235	1.7444	1.765	1.7763	1.7958	17.5129
N5	0.1325	0.1332	0.1405	0.1635	0.2071	0.2831	0.4143	0.5933	0.7451	0.899	1.0467	1.1506	1.2182	1.2714	1.3081	1.3325	1.3518	1.3679	1.3795	1.3871	1.3988	1.4094	1.4188	1.4245	1.4398	1.452	1.4629	1.4865	1.4928	1.5092	1.5172	1.5267	1.5461	1.5606	1.5733	1.5845	1.6026	1.6334	1.6616	1.6848	1.7008	1.724	1.7395	1.7518	1.7729	1.7906	1.809	1.8143	17.865
N6	0.1326	0.1322	0.1417	0.167	0.2209	0.3207	0.4799	0.6518	0.8142	0.9761	1.1213	1.2022	1.2682	1.3202	1.3503	1.3715	1.3891	1.4065	1.4232	1.4298	1.4349	1.4455	1.4581	1.4637	1.4783	1.4917	1.503	1.5218	1.5309	1.5429	1.5556	1.5702	1.5837	1.602	1.6097	1.6242	1.6397	1.6732	1.6904	1.7056	1.7289	1.7456	1.7534	1.7761	1.7884	1.803	1.8176	1.8261	18.5096
N7	0.1329	0.1388	0.1391	0.1595	0.2004	0.2709	0.3934	0.5518	0.7097	0.8618	1.0119	1.1288	1.2046	1.2611	1.3073	1.3305	1.3543	1.3717	1.3888	1.4072	1.4142	1.426	1.4353	1.4392	1.4531	1.4672	1.4774	1.4954	1.5048	1.5181	1.5255	1.538	1.5542	1.5705	1.5799	1.5934	1.6081	1.6411	1.6593	1.6744	1.6985	1.7185	1.7317	1.747	1.7722	1.7895	1.7957	1.8108	17.8477
N8	0.132	0.1275	0.1313	0.1486	0.1766	0.2298	0.3393	0.4917	0.6612	0.8109	0.9701	1.1108	1.1967	1.259	1.3092	1.336	1.3582	1.3772	1.3933	1.41	1.4213	1.4277	1.4323	1.4361	1.4489	1.4552	1.4694	1.4881	1.4975	1.5118	1.5221	1.5303	1.5478	1.5639	1.5735	1.5877	1.6043	1.6315	1.6535	1.667	1.686	1.7086	1.7281	1.7391	1.7592	1.783	1.7937	1.8071	17.6405
N9	0.1307	0.133	0.1392	0.1575	0.1863	0.2538	0.366	0.5248	0.6825	0.8337	0.9912	1.1221	1.1996	1.2628	1.3127	1.3411	1.3623	1.3802	1.3994	1.4148	1.4249	1.4371	1.4394	1.442	1.4517	1.4607	1.4711	1.4908	1.4974	1.5102	1.5146	1.528	1.5447	1.5601	1.5662	1.5818	1.5993	1.6282	1.6449	1.6625	1.6813	1.6976	1.717	1.7315	1.7537	1.7744	1.79	1.7974	17.7695
N10	0.1357	0.1371	0.1486	0.1727	0.2082	0.2809	0.4017	0.5573	0.6982	0.8315	0.9709	1.0898	1.1649	1.2188	1.271	1.2968	1.3188	1.3391	1.3548	1.3803	1.3944	1.4069	1.4179	1.4191	1.4311	1.4406	1.4519	1.4644	1.4745	1.4839	1.4895	1.5006	1.5175	1.5324	1.5434	1.5504	1.5673	1.596	1.6202	1.6302	1.6542	1.6756	1.6897	1.7081	1.727	1.7503	1.7651	1.776	17.4971
N11	0.1495	0.1548	0.1658	0.195	0.2421	0.3264	0.4608	0.6195	0.7656	0.9142	1.0684	1.1596	1.2255	1.2725	1.3096	1.3309	1.3552	1.371	1.3856	1.4033	1.4203	1.438	1.4527	1.4592	1.4685	1.4728	1.4825	1.5017	1.5078	1.5155	1.5231	1.5281	1.5478	1.5611	1.5723	1.5788	1.5972	1.6229	1.643	1.6627	1.6794	1.7009	1.7201	1.7372	1.7565	1.7761	1.7903	1.8063	18.1537
N12	0.1354	0.1444	0.147	0.1649	0.2011	0.2649	0.3809	0.5421	0.7086	0.8635	1.0118	1.1373	1.2123	1.2662	1.3095	1.3307	1.3537	1.3729	1.3891	1.4051	1.425	1.4439	1.457	1.4559	1.4684	1.4748	1.4901	1.5076	1.5177	1.526	1.5359	1.5454	1.5617	1.5767	1.5882	1.6011	1.618	1.65	1.6683	1.6855	1.7016	1.7239	1.734	1.7593	1.775	1.7996	1.8104	1.82	17.9379
N13	0.1319	0.1409	0.1424	0.153	0.1863	0.2371	0.3395	0.4784	0.6436	0.7964	0.942	1.0898	1.1857	1.2496	1.3072	1.3398	1.3639	1.3882	1.4058	1.4268	1.4429	1.4625	1.4736	1.4809	1.4913	1.5016	1.5124	1.5293	1.538	1.5482	1.5588	1.5721	1.5848	1.6036	1.613	1.6305	1.647	1.6815	1.6963	1.7115	1.7362	1.7579	1.7618	1.7871	1.7999	1.8223	1.8344	1.8388	17.8854
N14	0.1253	0.1323	0.1294	0.1355	0.1487	0.1728	0.2231	0.3167	0.4559	0.6237	0.7787	0.926	1.081	1.1732	1.2387	1.2903	1.322	1.3477	1.3629	1.3836	1.3978	1.4115	1.4254	1.4239	1.4349	1.4407	1.453	1.4702	1.4829	1.497	1.5029	1.5155	1.5298	1.5438	1.5505	1.5632	1.5789	1.6114	1.6288	1.6455	1.6701	1.6907	1.7067	1.7284	1.7447	1.7673	1.7846	1.796	16.7403
N15	0.1593	0.1658	0.181	0.2191	0.2771	0.3647	0.4993	0.6414	0.7811	0.9165	1.0547	1.1415	1.2097	1.2654	1.3031	1.3299	1.355	1.3738	1.3902	1.4094	1.422	1.4327	1.4418	1.4472	1.4634	1.4714	1.4841	1.4999	1.5123	1.5266	1.5366	1.5472	1.5661	1.5812	1.5931	1.6045	1.6217	1.6583	1.6752	1.6948	1.7123	1.7361	1.7523	1.7649	1.7819	1.8048	1.8187	1.8331	18.2464
N16	0.1404	0.1454	0.1578	0.1804	0.2156	0.2846	0.415	0.568	0.7144	0.852	0.9895	1.1114	1.1866	1.2435	1.2915	1.3192	1.3442	1.3598	1.3782	1.3994	1.4169	1.4327	1.4428	1.4419	1.4523	1.4629	1.4719	1.4936	1.5036	1.5113	1.5243	1.5357	1.556	1.5696	1.5772	1.5908	1.6122	1.6404	1.6545	1.6771	1.6959	1.7117	1.7313	1.7495	1.7706	1.7951	1.8062	1.814	17.8276
N17	0.1264	0.1337	0.1384	0.1466	0.153	0.1698	0.2261	0.3055	0.4425	0.6176	0.7753	0.9257	1.0908	1.197	1.2713	1.3271	1.3585	1.3813	1.4015	1.4201	1.4241	1.4346	1.4446	1.4457	1.4613	1.4733	1.4877	1.506	1.5198	1.536	1.5476	1.562	1.5812	1.5982	1.6057	1.6222	1.6401	1.6809	1.6965	1.7176	1.7472	1.778	1.7837	1.8077	1.8351	1.8498	1.8666	1.8814	17.0748
N18	0.1202	0.1273	0.1335	0.1408	0.151	0.1798	0.2577	0.365	0.5345	0.6996	0.8536	1.012	1.1516	1.2273	1.2928	1.3332	1.3615	1.3869	1.4034	1.4217	1.4386	1.46	1.468	1.4657	1.4805	1.4948	1.504	1.5145	1.5316	1.5439	1.5513	1.5575	1.5699	1.5863	1.5957	1.6101	1.6184	1.647	1.6682	1.6861	1.7094	1.7254	1.7455	1.7599	1.7783	1.7975	1.8088	1.8241	17.4297
N19	0.1193	0.1285	0.1311	0.1375	0.1491	0.1677	0.2207	0.3011	0.4286	0.5994	0.7605	0.906	1.0701	1.1794	1.2483	1.3093	1.34	1.368	1.3904	1.4038	1.4252	1.4409	1.4512	1.4477	1.4619	1.4697	1.4755	1.4934	1.5022	1.5128	1.5237	1.5302	1.5435	1.5605	1.571	1.5859	1.5943	1.6235	1.6462	1.6692	1.6886	1.7056	1.7284	1.7402	1.7614	1.7827	1.799	1.8098	16.8854
N20	0.1187	0.1306	0.135	0.136	0.1499	0.1762	0.2334	0.3274	0.4673	0.6298	0.7866	0.9392	1.0904	1.1817	1.249	1.2994	1.3282	1.3548	1.3753	1.396	1.4125	1.434	1.4471	1.4428	1.4539	1.4635	1.4779	1.4945	1.5073	1.5165	1.5274	1.5418	1.5618	1.5718	1.5829	1.6007	1.6165	1.6468	1.6656	1.6804	1.7043	1.725	1.7356	1.7557	1.7784	1.799	1.8094	1.8302	16.9536
N21	0.1218	0.1316	0.1368	0.1426	0.1548	0.1828	0.2503	0.349	0.5064	0.6708	0.8282	0.9806	1.1395	1.224	1.2917	1.3406	1.3711	1.3901	1.4086	1.4212	1.4225	1.4382	1.4476	1.4491	1.4623	1.4743	1.487	1.4969	1.5149	1.5299	1.5398	1.551	1.5653	1.5825	1.592	1.5996	1.6201	1.646	1.665	1.6814	1.707	1.7315	1.7479	1.7673	1.7906	1.8122	1.829	1.8402	17.2694
N22	0.1183	0.1342	0.1318	0.135	0.1384	0.1502	0.185	0.2376	0.3329	0.4685	0.6341	0.7832	0.928	1.0717	1.1655	1.2259	1.2801	1.3147	1.3408	1.3627	1.3833	1.4012	1.4205	1.4273	1.4326	1.4377	1.4517	1.4682	1.4759	1.4915	1.5025	1.509	1.5258	1.5411	1.5485	1.5652	1.5779	1.6119	1.6312	1.6485	1.6691	1.6911	1.7062	1.732	1.7565	1.775	1.7896	1.8093	16.0947
N23	0.1269	0.141	0.1458	0.15	0.1586	0.1742	0.227	0.2997	0.4292	0.5991	0.7577	0.9101	1.0748	1.192	1.2663	1.3261	1.359	1.387	1.4075	1.4269	1.4413	1.4478	1.459	1.4549	1.4633	1.4757	1.489	1.5082	1.5132	1.5317	1.5412	1.5528	1.5759	1.5909	1.5986	1.6162	1.636	1.6664	1.6812	1.7055	1.7265	1.7434	1.7628	1.7852	1.8	1.8311	1.8467	1.8617	17.071
N24	0.1257	0.139	0.145	0.1533	0.1724	0.2018	0.3058	0.4267	0.5849	0.7484	0.9028	1.0661	1.1841	1.251	1.3091	1.3441	1.3695	1.3878	1.4096	1.4216	1.4195	1.4228	1.4236	1.4206	1.4266	1.4322	1.443	1.4509	1.4606	1.4754	1.4826	1.4938	1.511	1.5189	1.5286	1.5417	1.5591	1.587	1.6048	1.6227	1.6464	1.6608	1.6813	1.7029	1.7184	1.7307	1.7505	1.7639	17.3219
O1	0.1614	0.1589	0.1517	0.1558	0.1589	0.1775	0.2304	0.3357	0.4847	0.6466	0.7999	0.9645	1.1131	1.1874	1.2524	1.2952	1.3271	1.3559	1.3813	1.3871	1.3955	1.3992	1.4108	1.4098	1.4111	1.414	1.4109	1.4293	1.433	1.4429	1.4542	1.4606	1.4758	1.4866	1.4996	1.5095	1.5192	1.545	1.5596	1.5778	1.5984	1.6165	1.6344	1.6415	1.6611	1.679	1.6881	1.6987	16.6932
O2	0.1754	0.1672	0.1618	0.1672	0.1765	0.2019	0.2518	0.349	0.4852	0.6382	0.8005	0.9554	1.0999	1.1879	1.2547	1.3049	1.3432	1.3671	1.387	1.4117	1.4198	1.4292	1.4305	1.4301	1.4388	1.4489	1.4568	1.4733	1.4835	1.4961	1.5115	1.5253	1.5386	1.5535	1.5672	1.5785	1.5945	1.6238	1.6346	1.662	1.6815	1.6981	1.7183	1.7327	1.7504	1.7722	1.7814	1.7958	17.0343
O3	0.158	0.1472	0.155	0.1628	0.1632	0.2054	0.2753	0.3848	0.5526	0.7162	0.8665	1.0314	1.1658	1.2378	1.3017	1.3414	1.3669	1.384	1.4047	1.4148	1.4209	1.4344	1.4343	1.4406	1.4494	1.4689	1.4749	1.4984	1.5051	1.5184	1.5309	1.5436	1.5631	1.5722	1.5875	1.6009	1.6155	1.643	1.6606	1.6688	1.7004	1.7096	1.7282	1.7423	1.7672	1.7824	1.8031	1.8047	17.4078
O4	0.1557	0.1523	0.1518	0.1592	0.1606	0.1828	0.2297	0.3308	0.471	0.6454	0.803	0.9569	1.1115	1.2027	1.2652	1.3124	1.3431	1.3679	1.3867	1.3993	1.4064	1.4212	1.4294	1.4291	1.4399	1.4524	1.4618	1.4917	1.4971	1.5122	1.526	1.5372	1.5537	1.5727	1.584	1.5988	1.613	1.6459	1.6672	1.6868	1.7063	1.7171	1.737	1.7586	1.7768	1.8008	1.8131	1.825	17.0266
O5	0.1501	0.147	0.1523	0.1537	0.1564	0.1788	0.2248	0.3066	0.4275	0.594	0.7545	0.9021	1.0678	1.1695	1.2388	1.2922	1.3281	1.3505	1.3715	1.3881	1.3926	1.4025	1.41	1.4186	1.424	1.4353	1.4467	1.4696	1.4777	1.4913	1.5068	1.5223	1.5344	1.5545	1.5646	1.5742	1.5927	1.6238	1.6399	1.6601	1.6837	1.7043	1.7216	1.7383	1.7571	1.7845	1.7893	1.8046	16.6943
O6	0.158	0.1523	0.1564	0.1722	0.2097	0.2707	0.3747	0.5384	0.6951	0.8414	0.995	1.1238	1.2011	1.2588	1.3081	1.3325	1.3564	1.3767	1.3906	1.4024	1.4083	1.4177	1.4296	1.4336	1.4444	1.4606	1.4662	1.4909	1.5004	1.513	1.5263	1.5402	1.5573	1.5718	1.5846	1.5966	1.6125	1.6444	1.6617	1.6815	1.7029	1.7201	1.7339	1.7549	1.7723	1.7967	1.8285	1.8281	17.8023
O7	0.1597	0.1652	0.1645	0.1684	0.1801	0.2115	0.2629	0.3619	0.5079	0.6574	0.8091	0.9556	1.0968	1.1846	1.2513	1.3006	1.3248	1.3498	1.3671	1.3864	1.3998	1.4094	1.4138	1.4139	1.4256	1.4388	1.4434	1.4653	1.4734	1.4861	1.4971	1.5092	1.5262	1.5371	1.548	1.5673	1.5809	1.6115	1.628	1.6446	1.6621	1.6858	1.7041	1.7192	1.7422	1.7693	1.7842	1.7911	16.9364
O8	0.1695	0.1721	0.1626	0.1713	0.1792	0.1964	0.2397	0.3429	0.4866	0.646	0.8038	0.9633	1.1211	1.2136	1.2733	1.3262	1.3534	1.3758	1.3955	1.4104	1.4138	1.4273	1.4375	1.441	1.4518	1.4631	1.4754	1.4942	1.506	1.519	1.5298	1.5426	1.5635	1.5731	1.586	1.5978	1.6175	1.6439	1.6605	1.6846	1.703	1.7257	1.7389	1.7562	1.7799	1.8119	1.8225	1.8374	17.1845
O9	0.192	0.1874	0.2079	0.2377	0.2863	0.3825	0.5054	0.6629	0.8042	0.9378	1.0719	1.1554	1.2164	1.2662	1.3028	1.3259	1.3497	1.365	1.3822	1.4084	1.4233	1.4398	1.4423	1.4488	1.456	1.472	1.4833	1.4956	1.5092	1.5169	1.5333	1.5462	1.5661	1.5787	1.5899	1.6062	1.6198	1.6483	1.6695	1.6853	1.7042	1.7252	1.742	1.7555	1.7731	1.7977	1.8068	1.8244	18.3315
O10	0.1617	0.1678	0.1722	0.1807	0.1891	0.2224	0.2949	0.4135	0.5733	0.7282	0.8715	1.0251	1.1537	1.2263	1.2877	1.328	1.352	1.3747	1.3951	1.4125	1.4173	1.4245	1.433	1.436	1.4465	1.4606	1.4708	1.4901	1.5018	1.5146	1.5254	1.5374	1.5588	1.5702	1.5812	1.5969	1.6107	1.6399	1.6573	1.6746	1.6979	1.712	1.735	1.7498	1.7708	1.789	1.7991	1.8161	17.4253
O11	0.1663	0.1703	0.1802	0.1888	0.2061	0.2478	0.3248	0.4389	0.6117	0.7526	0.9013	1.0445	1.1639	1.235	1.2858	1.3238	1.3489	1.3742	1.3909	1.4075	1.4257	1.4385	1.4495	1.4484	1.4555	1.4688	1.4738	1.4942	1.5025	1.5115	1.5204	1.5326	1.5501	1.5657	1.5766	1.5888	1.6058	1.6332	1.6538	1.6722	1.6908	1.71	1.7279	1.7494	1.7641	1.7898	1.7986	1.8147	17.5676
O12	0.1843	0.1892	0.2002	0.2287	0.2813	0.3708	0.5077	0.6686	0.8083	0.9517	1.09	1.1802	1.2491	1.2996	1.3356	1.3576	1.3757	1.3944	1.4109	1.4297	1.4418	1.4552	1.4629	1.4661	1.4728	1.4844	1.4927	1.5129	1.5203	1.5327	1.5476	1.56	1.5742	1.5884	1.6017	1.6073	1.6252	1.6612	1.6819	1.7016	1.7203	1.7452	1.7597	1.7765	1.792	1.8151	1.8143	1.8346	18.5681
O13	0.161	0.1691	0.1686	0.1703	0.1813	0.192	0.224	0.3041	0.4205	0.5842	0.757	0.9022	1.0617	1.1809	1.2506	1.306	1.3397	1.3675	1.3876	1.4048	1.417	1.4291	1.4332	1.44	1.4461	1.4575	1.4654	1.4786	1.4944	1.5022	1.5191	1.53	1.5461	1.5597	1.5714	1.5854	1.6018	1.6273	1.6442	1.6599	1.6855	1.7018	1.7174	1.7395	1.7546	1.7788	1.7909	1.8095	16.8973
O14	0.1702	0.1759	0.1798	0.1814	0.1919	0.2246	0.2793	0.3899	0.5571	0.7234	0.8738	1.0256	1.1638	1.2427	1.3049	1.3485	1.3758	1.4002	1.415	1.4312	1.438	1.4469	1.4536	1.4558	1.4588	1.4741	1.4831	1.505	1.5146	1.5289	1.5388	1.5484	1.5664	1.5805	1.5931	1.605	1.6206	1.6485	1.667	1.6868	1.7045	1.7243	1.7377	1.7577	1.7756	1.792	1.8123	1.8192	17.5861
O15	0.1606	0.174	0.1728	0.1815	0.1888	0.2038	0.2472	0.3325	0.4563	0.6212	0.7791	0.9168	1.0728	1.1862	1.2473	1.3027	1.3381	1.3631	1.3817	1.4031	1.4201	1.4361	1.4479	1.4473	1.4554	1.46	1.4718	1.4913	1.505	1.5147	1.5253	1.5324	1.5552	1.5675	1.5773	1.5863	1.6057	1.6397	1.6569	1.6795	1.6928	1.7174	1.7363	1.7515	1.7698	1.7941	1.806	1.8189	17.0509
O16	0.1806	0.1944	0.2085	0.2338	0.2779	0.3624	0.4979	0.6649	0.8022	0.9426	1.0866	1.1929	1.2615	1.3183	1.3534	1.3755	1.3972	1.412	1.4308	1.4498	1.4525	1.4616	1.4726	1.4762	1.4866	1.4986	1.5092	1.524	1.5335	1.5452	1.5584	1.5707	1.5817	1.6027	1.6133	1.6255	1.6379	1.6662	1.6885	1.7031	1.7262	1.7438	1.7638	1.7775	1.7946	1.8158	1.8249	1.8414	18.7134
O17	0.1609	0.1755	0.188	0.1953	0.2148	0.2548	0.331	0.4526	0.6353	0.7788	0.924	1.0664	1.184	1.2479	1.3008	1.3412	1.3662	1.388	1.409	1.4253	1.445	1.459	1.472	1.4779	1.4928	1.5101	1.5222	1.543	1.5439	1.5528	1.5635	1.5808	1.5942	1.6081	1.6223	1.6381	1.6598	1.6887	1.7072	1.7232	1.7469	1.7591	1.7709	1.7959	1.8139	1.8388	1.8514	1.8568	17.9513
O18	0.1551	0.172	0.1764	0.1848	0.1877	0.1984	0.2299	0.2987	0.4035	0.553	0.7199	0.8638	1.0227	1.1614	1.2406	1.302	1.3451	1.3749	1.3985	1.4142	1.4306	1.4425	1.4552	1.454	1.4599	1.4688	1.4754	1.4986	1.5061	1.5155	1.527	1.5375	1.5583	1.5723	1.5862	1.6007	1.6127	1.6475	1.6681	1.6906	1.7106	1.7317	1.7496	1.7665	1.7831	1.8064	1.8213	1.8326	16.9237
O19	0.1461	0.158	0.1592	0.1665	0.1696	0.1851	0.2182	0.2934	0.4042	0.5542	0.718	0.8585	1.0107	1.141	1.2123	1.2706	1.3092	1.3369	1.3545	1.3753	1.3835	1.396	1.4024	1.4081	1.4174	1.4269	1.4357	1.4521	1.4622	1.4751	1.4871	1.4999	1.5132	1.5263	1.5404	1.5471	1.5659	1.5903	1.6077	1.6316	1.6516	1.6672	1.6918	1.7071	1.7289	1.7526	1.7653	1.7799	16.459
O20	0.1602	0.1715	0.1802	0.1856	0.1961	0.2347	0.3018	0.4203	0.5904	0.7529	0.9077	1.0763	1.2058	1.2799	1.3471	1.385	1.4116	1.4293	1.4494	1.4688	1.4752	1.4782	1.4859	1.4889	1.5015	1.513	1.5212	1.5415	1.5527	1.5654	1.5804	1.5944	1.6147	1.6286	1.6419	1.6592	1.6758	1.7101	1.7322	1.7491	1.7749	1.7955	1.8093	1.8332	1.8493	1.8737	1.8874	1.9045	18.0899
O21	0.1554	0.1692	0.1735	0.1766	0.185	0.1947	0.2262	0.2965	0.3981	0.5388	0.7089	0.855	1.0101	1.1537	1.2263	1.2873	1.331	1.3604	1.3844	1.4042	1.4229	1.4337	1.4353	1.4413	1.4492	1.4581	1.4669	1.4872	1.4972	1.5096	1.5193	1.5321	1.5555	1.5701	1.5786	1.5933	1.6095	1.6434	1.6642	1.6799	1.7017	1.7195	1.7399	1.7571	1.7807	1.8031	1.8176	1.8292	16.7759
O22	0.1575	0.1851	0.1895	0.1954	0.1977	0.2106	0.2355	0.2909	0.3882	0.5324	0.6986	0.8323	0.9908	1.134	1.2236	1.286	1.3443	1.3702	1.3936	1.4137	1.4298	1.4446	1.4485	1.4498	1.4601	1.462	1.4666	1.4841	1.4925	1.5056	1.516	1.5254	1.5447	1.5608	1.573	1.5849	1.6016	1.632	1.6475	1.6691	1.6878	1.7097	1.7343	1.756	1.7748	1.8063	1.8171	1.8357	16.8064
O23	0.1543	0.1676	0.1719	0.1843	0.1899	0.2096	0.2584	0.3511	0.4853	0.6473	0.812	0.9678	1.1267	1.2192	1.2895	1.3419	1.3753	1.4001	1.4237	1.4367	1.4425	1.4488	1.4582	1.463	1.4673	1.4805	1.4844	1.4987	1.5091	1.5217	1.535	1.544	1.5616	1.5731	1.5811	1.5926	1.608	1.6318	1.6498	1.6644	1.6874	1.7064	1.7245	1.7393	1.7575	1.7794	1.7941	1.8043	17.3706
O24	0.1563	0.1805	0.1828	0.1953	0.2008	0.2236	0.2893	0.3909	0.5283	0.692	0.8396	0.9989	1.1452	1.227	1.296	1.3451	1.3712	1.398	1.4203	1.435	1.4392	1.4461	1.4498	1.4424	1.4427	1.4488	1.4515	1.466	1.4712	1.4759	1.487	1.4946	1.5135	1.5242	1.5382	1.5523	1.5634	1.5882	1.6074	1.6257	1.6437	1.6632	1.68	1.6974	1.7144	1.7316	1.7466	1.7555	17.3386
P1	0.1286	0.121	0.1258	0.132	0.1403	0.1618	0.231	0.3424	0.5006	0.6704	0.8326	1.0035	1.1373	1.2087	1.2687	1.3065	1.335	1.3651	1.3808	1.3864	1.3861	1.3877	1.3878	1.3873	1.3919	1.3952	1.3959	1.4043	1.4057	1.4073	1.4101	1.413	1.4222	1.4273	1.4349	1.445	1.4581	1.4759	1.4892	1.5052	1.5227	1.5358	1.5489	1.5603	1.574	1.5914	1.5964	1.6064	16.5606
P2	0.1245	0.1265	0.1233	0.1298	0.1337	0.1473	0.1822	0.2566	0.3756	0.534	0.7004	0.8465	1.0169	1.145	1.2116	1.2731	1.3113	1.337	1.3622	1.3783	1.3815	1.3908	1.3916	1.3971	1.4018	1.4059	1.4056	1.4165	1.4252	1.4342	1.4438	1.4517	1.464	1.4764	1.4907	1.5011	1.5137	1.5415	1.5548	1.575	1.5902	1.6133	1.6343	1.6472	1.6642	1.6853	1.6945	1.7082	16.1294
P3	0.1314	0.1414	0.1385	0.1379	0.1524	0.1768	0.2333	0.3418	0.4852	0.6551	0.8149	0.9863	1.135	1.2122	1.2761	1.3206	1.3462	1.3733	1.3946	1.4003	1.4002	1.4089	1.4086	1.4008	1.4063	1.4093	1.4164	1.43	1.4378	1.4458	1.4552	1.4682	1.4826	1.4941	1.5043	1.5205	1.5336	1.5587	1.5764	1.5934	1.6161	1.6355	1.6504	1.6676	1.6904	1.7068	1.7193	1.7309	16.7792
P4	0.1232	0.125	0.1266	0.1286	0.1322	0.1532	0.1958	0.2743	0.3953	0.566	0.7248	0.8731	1.0404	1.1482	1.2173	1.272	1.3028	1.3326	1.3569	1.3726	1.3763	1.3819	1.3838	1.3809	1.3813	1.3851	1.3854	1.3968	1.4024	1.4142	1.4181	1.4287	1.4448	1.4533	1.4609	1.4739	1.4917	1.5155	1.5324	1.5475	1.5726	1.5877	1.6066	1.6286	1.6429	1.6617	1.6796	1.6913	16.0896
P5	0.1269	0.1351	0.134	0.1409	0.1647	0.206	0.288	0.4189	0.5819	0.7464	0.9029	1.0563	1.1588	1.2283	1.2784	1.3129	1.343	1.364	1.3869	1.3987	1.4056	1.4146	1.4171	1.4138	1.4199	1.4218	1.43	1.4428	1.4505	1.4632	1.471	1.4815	1.4965	1.5051	1.5192	1.5309	1.5437	1.5706	1.5876	1.6058	1.6266	1.6461	1.662	1.6776	1.6956	1.7151	1.7213	1.7373	17.1191
P6	0.1265	0.1289	0.1316	0.1436	0.1735	0.228	0.3473	0.5106	0.6795	0.8356	1.009	1.1415	1.2156	1.2777	1.3211	1.351	1.3767	1.3976	1.411	1.4209	1.4212	1.4186	1.4217	1.42	1.4251	1.428	1.44	1.4553	1.4627	1.4742	1.4808	1.4914	1.5072	1.5226	1.5349	1.5505	1.5658	1.5897	1.611	1.6311	1.648	1.6643	1.6792	1.6899	1.7068	1.7306	1.7406	1.7472	17.607
P7	0.1309	0.1367	0.1337	0.1402	0.1568	0.1793	0.2405	0.3432	0.4847	0.6432	0.7972	0.9493	1.0919	1.1751	1.2397	1.286	1.3117	1.3392	1.3618	1.38	1.3885	1.3965	1.4047	1.4044	1.4064	1.4113	1.4123	1.4247	1.4303	1.4431	1.4492	1.4642	1.4795	1.488	1.4959	1.5146	1.5255	1.554	1.5744	1.5894	1.6112	1.6315	1.6474	1.6696	1.6849	1.7006	1.7163	1.7288	16.5824
P8	0.13	0.1363	0.1368	0.1525	0.1777	0.2326	0.3457	0.5076	0.678	0.83	1.0019	1.1367	1.2129	1.2755	1.3216	1.3489	1.372	1.3944	1.4056	1.4149	1.4202	1.4314	1.4362	1.4343	1.4372	1.4466	1.4491	1.4667	1.4736	1.4838	1.4926	1.5061	1.52	1.533	1.5462	1.5608	1.5754	1.6037	1.6199	1.6361	1.6558	1.6728	1.6872	1.6999	1.7172	1.7326	1.7414	1.7528	17.671
P9	0.1341	0.1339	0.1344	0.142	0.1498	0.1788	0.2347	0.3526	0.5099	0.6736	0.8323	0.9964	1.1309	1.2075	1.266	1.3061	1.3359	1.3625	1.3826	1.3913	1.3989	1.4085	1.4087	1.4027	1.4082	1.4128	1.4163	1.4292	1.4339	1.4446	1.4499	1.4583	1.4728	1.4835	1.4968	1.5082	1.5229	1.5504	1.5667	1.588	1.6059	1.6308	1.6461	1.6574	1.6791	1.6972	1.7059	1.7204	16.7685
P10	0.131	0.1375	0.1415	0.1443	0.1413	0.159	0.1912	0.2593	0.3764	0.5357	0.6956	0.8403	1.0005	1.125	1.1922	1.2507	1.2885	1.3175	1.3466	1.3668	1.3772	1.3872	1.3944	1.3987	1.4062	1.413	1.4097	1.4248	1.4277	1.4382	1.4419	1.4495	1.4641	1.4734	1.4827	1.4976	1.5101	1.5348	1.5499	1.5689	1.5893	1.6067	1.6249	1.6421	1.6625	1.6808	1.6961	1.7099	16.104
P11	0.1424	0.148	0.1558	0.1745	0.2202	0.2934	0.4272	0.5939	0.7447	0.8982	1.0532	1.1535	1.2203	1.2729	1.307	1.3323	1.354	1.3729	1.3899	1.4063	1.4115	1.4196	1.429	1.433	1.435	1.4455	1.4457	1.4573	1.4639	1.4765	1.4841	1.4948	1.5138	1.5213	1.5319	1.5461	1.559	1.5847	1.6016	1.6159	1.6423	1.6571	1.6719	1.691	1.7031	1.7199	1.7302	1.7419	17.846
P12	0.1271	0.1383	0.1361	0.1361	0.1533	0.1668	0.2093	0.2845	0.4106	0.5812	0.7446	0.8781	1.0361	1.1458	1.2105	1.2621	1.2983	1.3247	1.3487	1.3662	1.3783	1.386	1.3902	1.3918	1.3981	1.398	1.4066	1.4164	1.4211	1.4276	1.4308	1.4391	1.4507	1.4617	1.4697	1.4807	1.494	1.5187	1.5398	1.559	1.5782	1.598	1.6171	1.6311	1.6538	1.6763	1.6849	1.7017	16.2148
P13	0.1244	0.1433	0.1347	0.1332	0.1464	0.1451	0.1674	0.2129	0.3082	0.4478	0.6207	0.7732	0.9299	1.0885	1.1731	1.2328	1.2789	1.3088	1.3355	1.3546	1.3638	1.3672	1.3664	1.3621	1.3579	1.3622	1.3629	1.3727	1.378	1.3885	1.3923	1.4014	1.4123	1.4235	1.4308	1.4439	1.456	1.4803	1.5	1.5179	1.5361	1.5572	1.5771	1.5943	1.6171	1.638	1.659	1.6681	15.5442
P14	0.1227	0.1358	0.1282	0.1332	0.1463	0.1552	0.1943	0.2683	0.3935	0.5585	0.7211	0.8654	1.0181	1.137	1.2041	1.2572	1.2881	1.3154	1.3389	1.3579	1.3653	1.3718	1.3763	1.3765	1.3784	1.3795	1.3788	1.3874	1.3917	1.4024	1.4108	1.4218	1.4362	1.447	1.4524	1.471	1.4852	1.5084	1.526	1.543	1.564	1.5844	1.6019	1.6219	1.6382	1.6598	1.679	1.6851	15.977
P15	0.1453	0.156	0.1689	0.198	0.2449	0.3396	0.4782	0.6398	0.7881	0.9315	1.0746	1.1572	1.2205	1.2748	1.3086	1.3343	1.36	1.378	1.3994	1.4168	1.4237	1.4352	1.445	1.452	1.4589	1.4681	1.475	1.4868	1.4963	1.5125	1.5213	1.531	1.5501	1.5574	1.5695	1.5845	1.6037	1.6231	1.6466	1.6597	1.6802	1.6996	1.7105	1.7256	1.7395	1.7524	1.7593	1.7779	18.1939
P16	0.1286	0.1359	0.1464	0.161	0.1697	0.2143	0.2916	0.4091	0.5598	0.7089	0.8578	0.9976	1.1166	1.1848	1.2364	1.2762	1.3009	1.3234	1.3452	1.3648	1.3753	1.3853	1.3901	1.3871	1.3938	1.3942	1.4016	1.4123	1.4203	1.4312	1.4362	1.4432	1.4594	1.4699	1.4815	1.4887	1.5034	1.5263	1.5439	1.5614	1.578	1.6009	1.6165	1.6318	1.6521	1.6728	1.6844	1.7007	16.6962
P17	0.1254	0.1381	0.148	0.153	0.1471	0.1537	0.1766	0.2068	0.2719	0.3899	0.5556	0.7094	0.8509	1.016	1.137	1.208	1.2616	1.3008	1.3282	1.3525	1.369	1.3773	1.381	1.3781	1.3853	1.3883	1.3829	1.3931	1.3959	1.4044	1.4068	1.4122	1.4285	1.4393	1.4468	1.459	1.4729	1.4977	1.5168	1.5364	1.5564	1.5751	1.5954	1.6141	1.6326	1.6571	1.6682	1.6873	15.4375
P18	0.1186	0.1279	0.1306	0.1327	0.1423	0.1579	0.2104	0.3007	0.439	0.6183	0.7843	0.944	1.1086	1.2004	1.2644	1.3126	1.3406	1.3703	1.3959	1.4072	1.4111	1.4164	1.4184	1.4124	1.4131	1.4188	1.4188	1.4268	1.437	1.4426	1.4485	1.4623	1.4769	1.4842	1.4977	1.5134	1.5248	1.55	1.5713	1.5896	1.6126	1.6319	1.6467	1.666	1.6858	1.702	1.7121	1.7279	16.6257
P19	0.1217	0.1353	0.135	0.1333	0.1553	0.1731	0.2254	0.329	0.4792	0.6528	0.8225	0.9867	1.1406	1.228	1.2916	1.3369	1.3682	1.3918	1.4132	1.4185	1.4257	1.429	1.4315	1.4239	1.4266	1.4318	1.4364	1.4481	1.4566	1.4699	1.4793	1.4853	1.5064	1.5212	1.5339	1.5456	1.559	1.5882	1.6099	1.6273	1.6488	1.6685	1.6827	1.6996	1.7195	1.7355	1.7455	1.7576	16.9611
P20	0.1174	0.1375	0.1306	0.1293	0.1435	0.1498	0.1742	0.2419	0.3459	0.5023	0.6706	0.8234	0.9862	1.129	1.2012	1.2614	1.3043	1.3328	1.3589	1.3734	1.3892	1.3938	1.3963	1.3967	1.3997	1.4045	1.4027	1.4151	1.4197	1.4302	1.4335	1.4427	1.4574	1.4707	1.478	1.4898	1.5076	1.5365	1.5489	1.5653	1.5859	1.6081	1.6275	1.6417	1.666	1.6813	1.6968	1.7085	16.0215
P21	0.125	0.1484	0.1381	0.1421	0.1579	0.1636	0.1959	0.2783	0.4024	0.5667	0.7394	0.8947	1.0671	1.1842	1.2568	1.3117	1.3468	1.3739	1.3985	1.4087	1.4094	1.4114	1.4029	1.3972	1.4025	1.4096	1.4112	1.4235	1.4288	1.4411	1.4463	1.4611	1.4766	1.4845	1.4945	1.5103	1.5262	1.5499	1.5736	1.5939	1.616	1.6344	1.6542	1.6732	1.6893	1.7121	1.7296	1.7438	16.4817
P22	0.1213	0.1412	0.1421	0.1446	0.1513	0.1611	0.1959	0.2692	0.3822	0.5314	0.7028	0.8572	1.0265	1.155	1.2284	1.2832	1.3245	1.3512	1.376	1.3986	1.4002	1.4057	1.4081	1.4085	1.4143	1.4177	1.4256	1.4384	1.4383	1.4484	1.4561	1.4592	1.4741	1.486	1.4937	1.5039	1.518	1.5397	1.5594	1.5754	1.5966	1.6163	1.6357	1.653	1.6693	1.6938	1.7006	1.7177	16.3425
P23	0.1224	0.146	0.1498	0.1596	0.1665	0.1781	0.2394	0.3338	0.4705	0.6409	0.8058	0.9676	1.1323	1.2246	1.2954	1.3454	1.3777	1.3993	1.42	1.4248	1.4267	1.427	1.42	1.4106	1.4146	1.4152	1.4196	1.4305	1.4366	1.4509	1.4542	1.4588	1.4726	1.4879	1.4969	1.5076	1.5237	1.5432	1.5609	1.5801	1.5988	1.6193	1.6393	1.6523	1.6689	1.6913	1.7009	1.7135	16.8936
P24	0.1278	0.158	0.1628	0.1741	0.2023	0.2621	0.3824	0.5469	0.7089	0.8689	1.0369	1.1577	1.2313	1.2919	1.3263	1.3535	1.3782	1.3953	1.4078	1.4059	1.4116	1.4154	1.4198	1.4159	1.4204	1.4229	1.4266	1.4345	1.4361	1.4429	1.4464	1.4517	1.4704	1.4741	1.4813	1.497	1.5147	1.5314	1.5497	1.5657	1.5794	1.5954	1.6122	1.6192	1.6363	1.6504	1.6599	1.6619	17.6721
[truncated: 4 more columns]

## Sheet: Mutants
			Time (hours)
Protein name	Gene ID	Plate no.	0	0.5	1	1.5	2	2.5	3	3.5	4	4.5	5	5.5	6	6.5	7	7.5	8	8.5	9	9.5	10	10.5	11	11.5	12	12.5	13	13.5	14.5	15	15.5	16	16.5	17	17.5	18	18.5	19	19.5	20	20.5	21	21.5	22	22.5	23	23.5
cell surface protein	SAUSA300_1327	A1	0.1894	0.1681	0.1571	0.1615	0.1724	0.1996	0.2664	0.372	0.5239	0.677	0.8133	0.9731	1.084	1.151	1.1958	1.2295	1.2492	1.2743	1.285	1.2882	1.2847	1.2817	1.2839	1.2821	1.2788	1.2801	1.2786	1.287	1.2859	1.2829	1.2801	1.2813	1.2915	1.2957	1.3041	1.3136	1.3265	1.3373	1.3536	1.3686	1.3796	1.3961	1.413	1.4237	1.4386	1.4528	1.4642
putative exotoxin 1	SAUSA300_1059	A2	0.1967	0.1711	0.161	0.171	0.1857	0.2199	0.2943	0.4112	0.5723	0.7196	0.8618	1.0185	1.1298	1.1987	1.247	1.2838	1.3106	1.336	1.3569	1.3689	1.3741	1.3762	1.3844	1.3814	1.3865	1.3876	1.3879	1.3927	1.4039	1.4183	1.4159	1.4291	1.4393	1.4492	1.4646	1.4778	1.4904	1.5059	1.523	1.5381	1.5493	1.5669	1.5804	1.5916	1.6077	1.6205	1.6304
peptidase, rhomboid family	SAUSA300_1509	A3	0.2082	0.186	0.1775	0.1779	0.1969	0.2281	0.2887	0.3904	0.5423	0.689	0.8212	0.9668	1.0925	1.171	1.2261	1.2632	1.2859	1.3128	1.3293	1.3397	1.3404	1.3383	1.3376	1.3333	1.3324	1.3309	1.3325	1.3402	1.3614	1.3683	1.3711	1.3823	1.3973	1.4089	1.4238	1.4403	1.4617	1.4716	1.4949	1.5159	1.5318	1.5525	1.5705	1.5852	1.6092	1.6233	1.6421
flavodoxin family protein	SAUSA300_0206	A4	0.1974	0.1743	0.1718	0.1807	0.2022	0.2529	0.3471	0.4847	0.66	0.8084	0.9557	1.0992	1.1797	1.2444	1.2875	1.3142	1.3381	1.3625	1.3772	1.3855	1.391	1.392	1.4022	1.4047	1.4133	1.4157	1.4194	1.4342	1.4457	1.4522	1.4581	1.4645	1.4791	1.4853	1.5031	1.5135	1.5291	1.5448	1.559	1.5682	1.5853	1.6008	1.6169	1.6271	1.6377	1.6484	1.6601
conserved hypothetical protein	SAUSA300_1733	A5	0.1902	0.1681	0.1648	0.1743	0.1863	0.2235	0.2992	0.4208	0.5948	0.7464	0.892	1.0522	1.1596	1.2304	1.2859	1.3166	1.3484	1.3732	1.3927	1.4002	1.4018	1.4087	1.4089	1.4115	1.4181	1.4202	1.4182	1.4304	1.4442	1.4493	1.4542	1.4621	1.4759	1.4823	1.5005	1.5175	1.5294	1.545	1.5639	1.5771	1.5887	1.6048	1.6181	1.6283	1.643	1.6553	1.6663
oligoendopeptidase F	SAUSA300_1278	A6	0.1851	0.1662	0.1626	0.1776	0.2043	0.2585	0.3667	0.5228	0.6982	0.8533	1.0156	1.1428	1.2159	1.2763	1.3113	1.3396	1.3615	1.383	1.3919	1.4015	1.4036	1.407	1.4142	1.417	1.4253	1.4272	1.4303	1.4455	1.4522	1.4593	1.4648	1.4745	1.4872	1.4997	1.5132	1.5303	1.545	1.5612	1.5746	1.5941	1.6064	1.6229	1.6362	1.6464	1.6624	1.6738	1.6824
ABC transporter ATP-binding protein	SAUSA300_0309	A7	0.1877	0.1707	0.1649	0.1775	0.1935	0.23	0.3104	0.4305	0.5984	0.7506	0.8922	1.0536	1.1522	1.2214	1.2735	1.3041	1.328	1.3533	1.3717	1.3842	1.3903	1.3971	1.4034	1.405	1.4132	1.4171	1.4236	1.4382	1.4561	1.4604	1.466	1.4772	1.4954	1.5055	1.5261	1.5466	1.5626	1.5783	1.5974	1.6158	1.6271	1.6487	1.6644	1.6689	1.6908	1.7029	1.7163
conserved hypothetical protein	SAUSA300_0466	A8	0.184	0.1717	0.1658	0.167	0.1876	0.2173	0.286	0.3968	0.5645	0.7229	0.8658	1.0235	1.135	1.2013	1.2488	1.2782	1.3008	1.3238	1.3343	1.3404	1.3412	1.3455	1.3497	1.3543	1.3585	1.3613	1.3587	1.3686	1.3826	1.3895	1.3967	1.4066	1.4254	1.4375	1.4539	1.4751	1.492	1.5089	1.5253	1.5443	1.5582	1.5753	1.5922	1.6004	1.6164	1.6313	1.639
aminotransferase	SAUSA300_2539	A9	0.1981	0.188	0.1819	0.1888	0.2216	0.2684	0.3657	0.5039	0.6587	0.8	0.9407	1.072	1.1494	1.2077	1.2522	1.2776	1.3036	1.3289	1.3483	1.3619	1.3667	1.3693	1.3735	1.375	1.37	1.3704	1.3705	1.3775	1.3942	1.4054	1.4087	1.4206	1.4334	1.4435	1.4588	1.4756	1.4907	1.5062	1.5246	1.5418	1.5561	1.5745	1.5923	1.6057	1.6227	1.6376	1.6527
amino acid permease	SAUSA300_2383	A10	0.1876	0.1845	0.175	0.1787	0.1925	0.2133	0.2647	0.3568	0.4998	0.6614	0.8071	0.9577	1.0958	1.173	1.2297	1.272	1.3002	1.3243	1.3456	1.3567	1.3574	1.3547	1.3586	1.3543	1.357	1.3543	1.3591	1.3673	1.3883	1.3994	1.4024	1.4151	1.4324	1.4437	1.4585	1.4806	1.4962	1.5133	1.5292	1.5525	1.5655	1.5813	1.6042	1.6186	1.6353	1.6499	1.6632
formate dehydrogenase, alpha subunit	SAUSA300_2258	A11	0.1869	0.1826	0.1755	0.1777	0.1779	0.1777	0.1936	0.2184	0.2776	0.381	0.5336	0.6877	0.8203	0.9534	1.0621	1.1153	1.1496	1.1777	1.1965	1.2085	1.2164	1.2188	1.2228	1.2188	1.2182	1.216	1.2156	1.2202	1.2271	1.2311	1.2381	1.2471	1.2593	1.266	1.276	1.2851	1.2918	1.3052	1.3217	1.3383	1.352	1.3736	1.3914	1.4099	1.4306	1.4517	1.4748
alanine dehydrogenase	SAUSA300_1655	A12	0.1901	0.1799	0.1723	0.1772	0.183	0.194	0.2265	0.2873	0.399	0.5564	0.7133	0.8556	1.0017	1.1203	1.181	1.2252	1.2549	1.2795	1.2996	1.3148	1.3209	1.3254	1.3302	1.3313	1.3391	1.3362	1.3391	1.3517	1.3726	1.3819	1.3875	1.4014	1.4146	1.4257	1.4423	1.4615	1.4747	1.4908	1.511	1.5283	1.5429	1.5638	1.5812	1.5942	1.6125	1.6278	1.644
conserved hypothetical phage protein	SAUSA300_1425	A13	0.1836	0.1803	0.1734	0.176	0.1791	0.1812	0.2031	0.2451	0.3306	0.4605	0.6198	0.7711	0.9128	1.0642	1.1475	1.2023	1.2477	1.2722	1.2948	1.311	1.3205	1.325	1.3308	1.3291	1.3308	1.3311	1.3346	1.3481	1.3575	1.3689	1.3687	1.3815	1.394	1.4048	1.4178	1.4398	1.456	1.4736	1.4936	1.5125	1.5278	1.5477	1.5701	1.5864	1.6043	1.6227	1.6368
cation efflux family protein	SAUSA300_2099	A14	0.1769	0.1788	0.1671	0.1721	0.1744	0.1791	0.1994	0.2373	0.3193	0.4342	0.5868	0.7404	0.8765	1.0208	1.1133	1.1733	1.2208	1.2495	1.2778	1.292	1.3061	1.3109	1.3189	1.3183	1.3199	1.3216	1.3265	1.3312	1.3508	1.3547	1.3573	1.3618	1.3779	1.3866	1.3997	1.4119	1.4291	1.4442	1.4615	1.4812	1.4949	1.5133	1.5321	1.5487	1.5673	1.5862	1.6005
putative membrane protein	SAUSA300_1481	A15	0.188	0.1874	0.1777	0.1815	0.1863	0.1965	0.2249	0.2827	0.3837	0.5363	0.6982	0.8414	0.9983	1.13	1.1943	1.2417	1.2675	1.2889	1.3058	1.3155	1.3173	1.3206	1.3258	1.3261	1.3304	1.3313	1.3303	1.3383	1.3587	1.3712	1.3711	1.3804	1.3991	1.4106	1.4277	1.4419	1.4621	1.479	1.4929	1.5148	1.5268	1.5466	1.562	1.5793	1.594	1.6109	1.6227
iron compound ABC transporter, permease protein	SAUSA300_2134	A16	0.1736	0.1756	0.1722	0.1742	0.1843	0.1955	0.2343	0.3074	0.4222	0.5871	0.7414	0.8914	1.0555	1.1519	1.213	1.26	1.2856	1.3104	1.3281	1.3356	1.3388	1.3381	1.3453	1.3424	1.3479	1.3471	1.3442	1.353	1.3686	1.3821	1.385	1.3955	1.4116	1.4232	1.4414	1.4591	1.4761	1.4956	1.515	1.5359	1.552	1.5693	1.5895	1.6031	1.6227	1.6411	1.6589
conserved hypothetical protein	SAUSA300_1294	A17	0.1838	0.1804	0.1757	0.1812	0.1826	0.1881	0.2107	0.2532	0.344	0.4721	0.6297	0.7775	0.9232	1.0704	1.1519	1.2093	1.2513	1.277	1.3022	1.3213	1.3285	1.3335	1.3407	1.3446	1.3487	1.3498	1.3527	1.3666	1.3866	1.3911	1.3923	1.3999	1.415	1.4233	1.4417	1.4585	1.4764	1.4916	1.5061	1.5264	1.5403	1.5608	1.5766	1.5911	1.608	1.6244	1.6393
phiSLT ORF401-like protein, integrase	SAUSA300_1438	A18	0.1688	0.1681	0.1646	0.1693	0.1708	0.179	0.2068	0.2649	0.373	0.5208	0.6747	0.8172	0.9699	1.1014	1.1726	1.2236	1.2565	1.2823	1.3037	1.3153	1.3148	1.3149	1.3128	1.3121	1.314	1.3107	1.3106	1.3227	1.3428	1.3512	1.3522	1.3625	1.3764	1.3904	1.4079	1.4253	1.4418	1.458	1.4757	1.4968	1.5096	1.5322	1.5484	1.5617	1.5826	1.5946	1.6091
putative hemolysin III	SAUSA300_2129	A19	0.1709	0.172	0.1725	0.1748	0.1784	0.1894	0.2193	0.2784	0.3811	0.5203	0.6823	0.8344	0.997	1.1147	1.1732	1.2143	1.2402	1.2559	1.2663	1.2803	1.2797	1.284	1.2917	1.2927	1.3018	1.3064	1.311	1.3291	1.3577	1.3626	1.3655	1.3763	1.3958	1.4092	1.43	1.4551	1.4693	1.49	1.5115	1.5353	1.5494	1.5703	1.5926	1.6097	1.6272	1.6432	1.6647
conserved hypothetical protein	SAUSA300_1902	A20	0.17	0.1773	0.1748	0.18	0.1793	0.181	0.195	0.2184	0.2665	0.3443	0.4561	0.5913	0.7191	0.8304	0.9273	1.0118	1.0886	1.1387	1.1808	1.229	1.2682	1.2985	1.3294	1.3469	1.3673	1.3801	1.3915	1.4091	1.4288	1.4403	1.4423	1.4446	1.4578	1.4679	1.4756	1.4863	1.4957	1.5095	1.5208	1.537	1.545	1.5638	1.5803	1.5927	1.6109	1.6253	1.6435
single-stranded-DNA-specific exonuclease RecJ	SAUSA300_1592	A21	0.1748	0.1845	0.1799	0.1927	0.2116	0.2483	0.3328	0.4592	0.6357	0.8247	1.0186	1.1682	1.2414	1.2997	1.3341	1.3645	1.3941	1.4145	1.4259	1.4307	1.4329	1.4387	1.4461	1.4506	1.4621	1.4698	1.4797	1.4945	1.5236	1.5397	1.5468	1.5628	1.5898	1.6044	1.6245	1.6462	1.6629	1.6805	1.6911	1.7146	1.725	1.7383	1.7448	1.7567	1.7666	1.7769	1.7865
conserved hypothetical protein	SAUSA300_0661	A22	0.1786	0.1798	0.1827	0.1969	0.2164	0.2623	0.355	0.4944	0.6673	0.8265	0.9856	1.1349	1.2164	1.2758	1.3118	1.3358	1.3594	1.3824	1.4014	1.4139	1.4255	1.437	1.4489	1.4549	1.4661	1.469	1.4792	1.496	1.5247	1.5402	1.5476	1.5646	1.5864	1.6074	1.6293	1.6525	1.672	1.6883	1.7091	1.7228	1.7359	1.7531	1.7642	1.7729	1.7838	1.7921	1.8009
drug resistance transporter, EmrB/QacA subfamily	SAUSA300_2126	A23	0.1712	0.1789	0.1833	0.187	0.1898	0.2023	0.2351	0.304	0.4155	0.5729	0.7356	0.8904	1.062	1.1802	1.2423	1.2947	1.3284	1.356	1.377	1.3852	1.3842	1.3844	1.3856	1.3844	1.389	1.3892	1.3926	1.4085	1.4307	1.4418	1.4421	1.4508	1.4684	1.4818	1.4976	1.5163	1.5308	1.5507	1.5695	1.5871	1.6011	1.6183	1.6329	1.6473	1.6591	1.6798	1.6866
hydrolase, alpha/beta hydrolase fold family	SAUSA300_1194	A24	0.1741	0.175	0.1774	0.1814	0.1988	0.2324	0.3063	0.426	0.5976	0.7565	0.9196	1.0884	1.1824	1.2484	1.2973	1.3251	1.3478	1.366	1.3675	1.3689	1.3654	1.3605	1.3613	1.3606	1.3631	1.3622	1.3634	1.3725	1.3843	1.3895	1.3908	1.3996	1.4101	1.4223	1.4362	1.4496	1.4641	1.4787	1.4904	1.5064	1.5155	1.5266	1.5395	1.5478	1.5591	1.5682	1.5776
UTP-glucose-1-phosphate uridylyltransferase family protein	SAUSA300_2130	B1	0.1532	0.1294	0.134	0.1394	0.1577	0.1924	0.2766	0.4026	0.5689	0.7248	0.8732	1.0359	1.1394	1.2068	1.2568	1.2832	1.3116	1.3335	1.3487	1.3534	1.3549	1.3563	1.3576	1.3572	1.3638	1.3686	1.3702	1.3751	1.3862	1.3941	1.401	1.4069	1.4234	1.435	1.4492	1.4615	1.478	1.4918	1.5112	1.5278	1.5412	1.5579	1.5749	1.5857	1.6027	1.6147	1.6309
conserved hypothetical protein	SAUSA300_0215	B2	0.1623	0.1373	0.1395	0.1493	0.1712	0.2226	0.3157	0.453	0.62	0.77	0.923	1.0829	1.175	1.2434	1.294	1.3246	1.3511	1.3714	1.3877	1.405	1.4169	1.4228	1.4323	1.4371	1.4466	1.4508	1.4587	1.4673	1.4967	1.5078	1.5123	1.5272	1.5459	1.5591	1.582	1.5951	1.6132	1.6322	1.6478	1.6671	1.6744	1.6956	1.7052	1.7138	1.7288	1.7523	1.7639
sdrE protein	SAUSA300_0548	B3	0.1617	0.1491	0.1517	0.1604	0.1866	0.2361	0.3237	0.4547	0.6226	0.776	0.9256	1.0784	1.1751	1.2421	1.294	1.3281	1.3516	1.3728	1.393	1.4085	1.4175	1.431	1.4314	1.4315	1.4439	1.4533	1.4561	1.4676	1.4961	1.5103	1.5162	1.5259	1.544	1.5625	1.582	1.5976	1.6165	1.6304	1.6472	1.6679	1.6826	1.6985	1.7156	1.7318	1.7512	1.7613	1.7758
transferrin receptor	SAUSA300_0721	B4	0.1638	0.144	0.152	0.163	0.191	0.242	0.3362	0.4856	0.6542	0.8054	0.96	1.1133	1.2031	1.2703	1.3173	1.3449	1.3666	1.3879	1.4017	1.4191	1.4362	1.4434	1.4405	1.4449	1.459	1.4705	1.474	1.4858	1.5124	1.5261	1.5329	1.5471	1.5664	1.5863	1.5992	1.62	1.6375	1.659	1.675	1.694	1.7043	1.7299	1.743	1.7589	1.774	1.7892	1.8049
transcriptional regulator, Fur family	SAUSA300_1448	B5	0.1576	0.1389	0.144	0.156	0.1853	0.2348	0.3236	0.4562	0.62	0.7677	0.9099	1.0576	1.1538	1.2188	1.272	1.301	1.3257	1.3504	1.3657	1.3842	1.402	1.414	1.4289	1.4298	1.4349	1.4425	1.4488	1.4618	1.4887	1.5001	1.5096	1.5247	1.5422	1.56	1.5755	1.5954	1.6128	1.6367	1.6518	1.6748	1.6896	1.7117	1.7313	1.747	1.7662	1.7854	1.804
conserved hypothetical protein	SAUSA300_2328	B6	0.1602	0.1442	0.1462	0.1578	0.1798	0.224	0.3098	0.4412	0.6127	0.7637	0.9087	1.0681	1.1726	1.2381	1.2939	1.3219	1.3486	1.3698	1.3867	1.4053	1.4206	1.4307	1.4403	1.4433	1.447	1.4572	1.4585	1.4684	1.4904	1.5036	1.5105	1.5186	1.5398	1.5558	1.5717	1.5908	1.605	1.6268	1.6448	1.6651	1.6778	1.7014	1.7158	1.7298	1.7486	1.7646	1.7836
FtsK/SpoIIIE family protein	SAUSA300_1482	B7	0.1558	0.1455	0.1475	0.1577	0.1872	0.2371	0.3285	0.4698	0.6319	0.7817	0.935	1.0843	1.168	1.2264	1.2689	1.2917	1.3141	1.3351	1.3479	1.3666	1.3886	1.4029	1.4141	1.4149	1.4264	1.4354	1.4469	1.4584	1.4903	1.4991	1.5085	1.5261	1.5451	1.5601	1.5772	1.5978	1.6122	1.6356	1.6546	1.6711	1.6901	1.7117	1.7305	1.7482	1.7687	1.8021	1.8305
branched-chain amino acid aminotransferase	SAUSA300_0539	B8	0.1576	0.1505	0.1521	0.15	0.163	0.1791	0.2104	0.2648	0.3464	0.4802	0.6306	0.7688	0.8953	1.036	1.1292	1.1955	1.2475	1.2848	1.3114	1.3365	1.3602	1.3817	1.4032	1.4228	1.4456	1.4679	1.4862	1.5086	1.5597	1.5883	1.6079	1.6342	1.6659	1.6934	1.7173	1.744	1.7698	1.799	1.8154	1.8399	1.8596	1.884	1.9106	1.9157	1.9432	1.9604	1.9784
2-C-methyl-D-erythritol 4-phosphate cytidylyltransferase	SAUSA300_0245	B9	0.1484	0.1425	0.1435	0.1402	0.1494	0.1633	0.2038	0.2787	0.3868	0.5524	0.7066	0.8477	0.9974	1.1232	1.195	1.2494	1.2862	1.3114	1.3307	1.3502	1.3649	1.3777	1.3909	1.404	1.4087	1.4153	1.4201	1.4309	1.4552	1.471	1.4794	1.4889	1.5088	1.5204	1.54	1.5539	1.5708	1.5814	1.6034	1.6265	1.6406	1.6593	1.6739	1.6958	1.7094	1.7273	1.7445
ABC transporter, ATP-binding protein	SAUSA300_1285	B10	0.1579	0.1412	0.145	0.1487	0.1548	0.1769	0.2251	0.3087	0.4357	0.5993	0.75	0.8938	1.0428	1.1537	1.2169	1.2636	1.2925	1.3172	1.3329	1.3474	1.3587	1.3731	1.3755	1.3805	1.3926	1.4009	1.4035	1.4155	1.4444	1.4628	1.4675	1.4804	1.5017	1.5184	1.5322	1.5515	1.5706	1.586	1.606	1.6293	1.6367	1.6623	1.6825	1.6979	1.7127	1.7383	1.7481
arginine/ornithine antiporter	SAUSA300_2568	B11	0.1579	0.1429	0.1465	0.1466	0.1476	0.1609	0.1934	0.2593	0.3684	0.5189	0.6808	0.8266	0.9765	1.1161	1.192	1.2481	1.2877	1.3137	1.3323	1.3485	1.3635	1.3772	1.3947	1.4022	1.4158	1.42	1.4235	1.4382	1.4701	1.4823	1.4869	1.5046	1.5264	1.5434	1.5605	1.5795	1.5969	1.6147	1.6365	1.6564	1.6715	1.6939	1.7117	1.7254	1.7537	1.7639	1.7819
signal transduction protein TRAP	SAUSA300_1784	B12	0.1633	0.1478	0.1513	0.1641	0.1732	0.1989	0.2531	0.3417	0.4755	0.6378	0.7924	0.9375	1.0789	1.1962	1.2679	1.3113	1.3454	1.3764	1.3976	1.4181	1.4379	1.4471	1.4549	1.4631	1.4729	1.4787	1.4866	1.4946	1.5208	1.5341	1.551	1.5653	1.5834	1.6011	1.6187	1.6382	1.6546	1.6704	1.6849	1.704	1.7197	1.7441	1.7606	1.7759	1.7959	1.8129	1.8233
ATP phosphoribosyltransferase hisG	SAUSA300_2612	B13	0.1521	0.1419	0.1411	0.1459	0.1495	0.1643	0.2027	0.2742	0.3841	0.5421	0.7017	0.8459	1.0002	1.129	1.2011	1.255	1.2901	1.3145	1.3313	1.3462	1.3584	1.374	1.3814	1.3866	1.396	1.4042	1.4135	1.4256	1.4611	1.4742	1.4828	1.5053	1.5224	1.5403	1.5596	1.578	1.5978	1.6186	1.6388	1.6658	1.6774	1.7047	1.7194	1.739	1.7626	1.779	1.8029
5'-nucleotidase family protein	SAUSA300_0025	B14	0.1532	0.1494	0.1506	0.1513	0.1655	0.1904	0.2463	0.3388	0.48	0.6455	0.7934	0.9516	1.1022	1.1843	1.2452	1.2883	1.3144	1.3394	1.354	1.371	1.3849	1.4013	1.4158	1.4279	1.4448	1.4578	1.4662	1.479	1.506	1.516	1.5219	1.5364	1.5555	1.5706	1.5855	1.6026	1.6207	1.638	1.6517	1.6773	1.6895	1.708	1.7228	1.7368	1.7492	1.7644	1.7864
putative lipase/esterase	SAUSA300_0641	B15	0.1572	0.1531	0.153	0.153	0.1676	0.1889	0.2427	0.3303	0.4558	0.6224	0.7773	0.925	1.0733	1.1745	1.2418	1.2891	1.3236	1.3509	1.3703	1.3881	1.4079	1.4233	1.4345	1.4431	1.456	1.4701	1.4771	1.4932	1.5285	1.5451	1.5562	1.5732	1.5977	1.6126	1.6318	1.6537	1.6716	1.6963	1.711	1.7372	1.7481	1.7734	1.7878	1.8049	1.8276	1.8429	1.8583
staphylococcal accessory protein X	SAUSA300_0654	B16	0.1475	0.1488	0.1517	0.1482	0.1618	0.1789	0.2189	0.2879	0.387	0.5407	0.6959	0.8285	0.9691	1.092	1.1641	1.2206	1.2621	1.2892	1.3101	1.3319	1.3488	1.3621	1.3792	1.3829	1.3931	1.3988	1.4037	1.4138	1.4431	1.4574	1.463	1.4799	1.4981	1.5113	1.5258	1.5457	1.5629	1.5825	1.6029	1.6226	1.6375	1.6604	1.6753	1.6951	1.7087	1.7254	1.7503
glycosyl transferase, group 1 family protein	SAUSA300_0550	B17	0.1547	0.1471	0.1538	0.1593	0.1717	0.1987	0.26	0.3614	0.5148	0.6775	0.8312	0.9916	1.1317	1.2107	1.2746	1.3077	1.3372	1.3601	1.3739	1.3925	1.4036	1.4144	1.4203	1.4314	1.4441	1.4508	1.4554	1.4675	1.4919	1.5064	1.5082	1.5238	1.5411	1.5565	1.5735	1.5929	1.6085	1.6293	1.6447	1.6629	1.6771	1.6993	1.7126	1.7287	1.7459	1.7633	1.7791
cyclic nucleotide-binding domain protein	SAUSA300_0063	B18	0.1436	0.1331	0.1399	0.1464	0.1436	0.1591	0.1997	0.277	0.3914	0.5518	0.7113	0.8617	1.0234	1.1454	1.2118	1.2586	1.2893	1.3148	1.3315	1.3473	1.3554	1.3684	1.3736	1.3764	1.3841	1.3917	1.3953	1.4106	1.4465	1.4645	1.4719	1.4916	1.513	1.5314	1.5523	1.5742	1.5942	1.6152	1.6401	1.6619	1.6791	1.7056	1.7199	1.7448	1.7639	1.7845	1.8011
argininosuccinate lyase	SAUSA300_0863	B19	0.1424	0.1293	0.1375	0.141	0.1362	0.1491	0.1819	0.2426	0.3425	0.4882	0.6468	0.7941	0.94	1.0872	1.1664	1.2216	1.2641	1.287	1.3077	1.3274	1.3368	1.3529	1.3659	1.3797	1.3887	1.3908	1.3955	1.4096	1.442	1.4585	1.4647	1.4812	1.4998	1.5156	1.5329	1.5499	1.5707	1.5903	1.6104	1.6286	1.6477	1.6678	1.6923	1.7055	1.725	1.7406	1.759
putative membrane protein	SAUSA300_2398	B20	0.1418	0.1383	0.1436	0.1505	0.1516	0.1666	0.2033	0.2722	0.3815	0.5388	0.699	0.8531	1.0159	1.1469	1.2173	1.2675	1.3016	1.3269	1.3475	1.3645	1.3748	1.3863	1.3962	1.4084	1.4211	1.4318	1.433	1.4455	1.4763	1.4915	1.5	1.5135	1.535	1.5495	1.5677	1.5878	1.6056	1.6246	1.6446	1.6628	1.6767	1.705	1.7174	1.7359	1.7545	1.7692	1.7903
putative ABC transporter protein EcsB	SAUSA300_1785	B21	0.1438	0.1444	0.1457	0.1512	0.175	0.2174	0.2929	0.4023	0.5655	0.7301	0.8917	1.0572	1.1726	1.2385	1.2794	1.3012	1.3206	1.3381	1.3571	1.3761	1.3899	1.4061	1.4215	1.438	1.4594	1.4756	1.4933	1.5107	1.5409	1.5571	1.5672	1.5856	1.6121	1.633	1.6533	1.6784	1.6948	1.7238	1.7411	1.7674	1.7829	1.8021	1.8219	1.8327	1.8439	1.8643	1.8771
putative membrane protein	SAUSA300_2304	B22	0.1597	0.1698	0.1794	0.2003	0.2492	0.3225	0.4484	0.6108	0.7682	0.9278	1.0845	1.2038	1.2785	1.3368	1.3709	1.3981	1.4222	1.4448	1.4633	1.4817	1.4924	1.5013	1.5123	1.5242	1.5409	1.5521	1.5584	1.5693	1.6019	1.6178	1.6223	1.6407	1.664	1.6762	1.6928	1.7129	1.7293	1.7449	1.7652	1.7797	1.7872	1.8046	1.8194	1.8316	1.8514	1.8583	1.868
conserved hypothetical protein	SAUSA300_0700	B23	0.141	0.1458	0.1536	0.1572	0.1753	0.2078	0.2836	0.3906	0.5557	0.7214	0.8774	1.0459	1.1659	1.2393	1.2973	1.3316	1.3611	1.3862	1.4045	1.4223	1.4317	1.4403	1.4491	1.4562	1.4729	1.488	1.4886	1.504	1.5348	1.5504	1.558	1.5774	1.6014	1.6172	1.6419	1.6596	1.6803	1.7001	1.7242	1.7437	1.75	1.7738	1.792	1.8051	1.8115	1.8337	1.8663
conserved hypothetical protein TIGR00370	SAUSA300_0701	B24	0.1425	0.1434	0.1509	0.1558	0.1675	0.1958	0.2579	0.3604	0.5128	0.6745	0.8178	0.9722	1.1021	1.1754	1.232	1.2683	1.2971	1.3268	1.3482	1.3655	1.3736	1.3796	1.3849	1.3891	1.3943	1.4012	1.4038	1.4189	1.4391	1.4468	1.4509	1.4642	1.4811	1.4909	1.5074	1.5242	1.5413	1.5565	1.5732	1.5931	1.6048	1.6197	1.6388	1.6487	1.6635	1.6745	1.6866
ribose transporter RbsU	SAUSA300_0264	C1	0.2096	0.1885	0.1871	0.1953	0.2128	0.2486	0.3341	0.4583	0.6171	0.7584	0.8914	1.0366	1.1253	1.1919	1.2443	1.2728	1.3	1.3279	1.3484	1.3593	1.3604	1.3699	1.3763	1.3792	1.3873	1.3913	1.3856	1.3896	1.409	1.4255	1.4319	1.4385	1.4533	1.4691	1.4832	1.498	1.5175	1.5339	1.5519	1.566	1.5815	1.6023	1.6206	1.6331	1.6509	1.6628	1.6792
conserved hypothetical protein	SAUSA300_0732	C2	0.2068	0.1813	0.1771	0.1861	0.2094	0.2545	0.3398	0.4619	0.6288	0.7801	0.9168	1.066	1.1606	1.2264	1.2792	1.3102	1.3335	1.3555	1.3732	1.3923	1.4031	1.42	1.4308	1.4407	1.4444	1.4482	1.455	1.4696	1.4987	1.515	1.522	1.5337	1.5522	1.5668	1.5849	1.6001	1.6178	1.6366	1.656	1.6706	1.6889	1.7093	1.7241	1.7413	1.7523	1.7725	1.7902
putative transporter	SAUSA300_2406	C3	0.2094	0.1846	0.1779	0.1773	0.1934	0.2091	0.2512	0.3322	0.4583	0.6214	0.7652	0.8999	1.0326	1.1449	1.2111	1.2637	1.2977	1.3246	1.3445	1.3629	1.3783	1.3918	1.3988	1.4064	1.4156	1.4255	1.4354	1.4456	1.4763	1.4917	1.4961	1.5059	1.5208	1.5388	1.5567	1.5698	1.5882	1.6101	1.6251	1.6493	1.6612	1.6816	1.7039	1.72	1.7394	1.7504	1.7768
amino acid permease family protein	SAUSA300_2538	C4	0.1946	0.1819	0.1703	0.1735	0.1921	0.2235	0.2799	0.3728	0.5212	0.687	0.829	0.9742	1.1124	1.1912	1.2509	1.2953	1.3211	1.345	1.3624	1.3819	1.398	1.4186	1.4356	1.4428	1.4544	1.4601	1.4716	1.4896	1.5179	1.5325	1.5435	1.5574	1.5733	1.586	1.6091	1.626	1.6418	1.6621	1.6783	1.6981	1.7162	1.7329	1.752	1.7675	1.783	1.7991	1.817
transcriptional regulator, TetR family	SAUSA300_2509	C5	0.197	0.1764	0.1719	0.1738	0.1833	0.2077	0.2481	0.3236	0.4516	0.6086	0.7556	0.889	1.0331	1.1381	1.2024	1.257	1.2876	1.3154	1.3319	1.3508	1.3644	1.3719	1.3805	1.3874	1.4001	1.4093	1.4184	1.4341	1.4646	1.4786	1.4883	1.5029	1.5195	1.5366	1.554	1.5669	1.5862	1.6045	1.6206	1.6451	1.6586	1.6838	1.7031	1.7234	1.7422	1.7702	1.7862
putative membrane protein	SAUSA300_1864	C6	0.1885	0.1704	0.1666	0.1783	0.2033	0.2492	0.3268	0.452	0.6262	0.7711	0.9114	1.0614	1.1655	1.2344	1.2895	1.3205	1.3447	1.3659	1.3753	1.4013	1.4196	1.4357	1.44	1.447	1.4618	1.4662	1.4771	1.4944	1.5218	1.5344	1.5414	1.5581	1.5731	1.5915	1.615	1.6288	1.6478	1.6677	1.6878	1.7086	1.7306	1.7482	1.7638	1.7862	1.798	1.8244	1.8442
molybdopterin converting factor, subunit 1	SAUSA300_2221	C7	0.195	0.1778	0.1678	0.1703	0.1815	0.1999	0.2358	0.3079	0.4264	0.5808	0.7289	0.857	0.9779	1.0856	1.1341	1.1707	1.1932	1.2085	1.2164	1.227	1.2339	1.2448	1.2501	1.2541	1.2593	1.2557	1.2569	1.2652	1.2821	1.2904	1.2972	1.3097	1.3247	1.3387	1.3552	1.3728	1.3897	1.4093	1.4291	1.4522	1.4678	1.4918	1.5138	1.5343	1.5561	1.5817	1.6079
conserved hypothetical protein	SAUSA300_0880	C8	0.1979	0.1797	0.1724	0.1774	0.1947	0.2207	0.2752	0.363	0.5153	0.683	0.8334	0.9919	1.1363	1.223	1.2804	1.3211	1.3435	1.365	1.3755	1.389	1.393	1.407	1.4194	1.4294	1.4435	1.4575	1.468	1.4849	1.5174	1.5269	1.5364	1.5558	1.5701	1.5869	1.6068	1.6246	1.6407	1.6614	1.6772	1.6994	1.7138	1.7368	1.7561	1.7732	1.7928	1.8135	1.838
putative drug transporter	SAUSA300_1705	C9	0.2027	0.1955	0.186	0.1841	0.1921	0.198	0.2238	0.271	0.359	0.4989	0.6566	0.7903	0.918	1.0606	1.145	1.2053	1.2528	1.2757	1.2939	1.3039	1.3098	1.3203	1.3334	1.3406	1.3549	1.3628	1.37	1.385	1.4188	1.4354	1.4438	1.4618	1.4807	1.4961	1.5175	1.5356	1.5573	1.5782	1.5993	1.6207	1.6408	1.6671	1.6913	1.7139	1.7302	1.7618	1.7918
phiPVL ORF41-like protein	SAUSA300_1961	C10	0.1976	0.1874	0.1795	0.1841	0.1944	0.2145	0.2519	0.3195	0.4291	0.583	0.7347	0.8639	0.9987	1.1226	1.1895	1.2419	1.2754	1.2994	1.3168	1.3327	1.3428	1.3554	1.3697	1.378	1.3908	1.4045	1.4069	1.4255	1.4601	1.4761	1.4853	1.5034	1.5224	1.5402	1.5572	1.5747	1.5984	1.6178	1.6361	1.6605	1.672	1.7013	1.7231	1.7435	1.7646	1.7921	1.8099
putative membrane protein	SAUSA300_1851	C11	0.2003	0.1875	0.1857	0.1869	0.1963	0.2058	0.2439	0.3099	0.4178	0.5767	0.7296	0.8577	0.9937	1.1201	1.1899	1.2473	1.283	1.305	1.3247	1.3399	1.3518	1.3639	1.376	1.3819	1.3951	1.4038	1.4118	1.4245	1.4569	1.4784	1.4816	1.5018	1.5187	1.5324	1.5524	1.5679	1.5856	1.6044	1.6197	1.6457	1.6638	1.6807	1.7036	1.7218	1.7393	1.7607	1.7847
staphylococcal accessory regulator	SAUSA300_2247	C12	0.1993	0.1821	0.1781	0.1865	0.1985	0.225	0.2811	0.3705	0.5204	0.6843	0.8294	0.9612	1.0946	1.1837	1.2422	1.2855	1.3121	1.338	1.3543	1.3739	1.389	1.4094	1.4228	1.4258	1.4401	1.448	1.4599	1.4782	1.5072	1.5235	1.5313	1.548	1.5658	1.5836	1.5952	1.6163	1.6365	1.6531	1.6725	1.692	1.7087	1.7263	1.7522	1.7626	1.7897	1.8068	1.8274
conserved hypothetical protein	SAUSA300_0369	C13	0.194	0.1902	0.1801	0.1891	0.2009	0.2224	0.2625	0.3392	0.4653	0.6282	0.7825	0.9271	1.0831	1.2026	1.2711	1.3307	1.3592	1.3867	1.4057	1.4257	1.437	1.4536	1.466	1.4726	1.4869	1.4962	1.5098	1.5292	1.5641	1.5775	1.5888	1.6067	1.6233	1.6432	1.6645	1.6778	1.6971	1.719	1.7372	1.7593	1.773	1.7901	1.8152	1.8396	1.8449	1.8675	1.8825
amino acid permease	SAUSA300_1329	C14	0.1855	0.1843	0.1761	0.1786	0.1901	0.197	0.2165	0.2549	0.3211	0.4213	0.5618	0.7209	0.8595	1.0034	1.1477	1.2553	1.3175	1.3564	1.3916	1.4217	1.4344	1.4469	1.4589	1.4684	1.4844	1.4981	1.5088	1.5267	1.5703	1.5872	1.5974	1.6241	1.6414	1.665	1.6851	1.7053	1.7329	1.7497	1.7678	1.7902	1.8063	1.8276	1.8487	1.8593	1.8867	1.9009	1.9198
transcriptional antiterminator, BglG family	SAUSA300_0238	C15	0.1876	0.1862	0.183	0.1835	0.1938	0.2032	0.2313	0.2833	0.3661	0.4996	0.6574	0.8012	0.9414	1.0886	1.1692	1.2326	1.2766	1.2987	1.322	1.3412	1.3447	1.361	1.3715	1.3788	1.3936	1.4099	1.4199	1.4357	1.4741	1.4923	1.5019	1.524	1.5417	1.5613	1.5812	1.6017	1.624	1.6432	1.6695	1.6961	1.7133	1.7351	1.7605	1.779	1.8002	1.8191	1.8446
putative lysophospholipase	SAUSA300_1710	C16	0.1855	0.1871	0.1826	0.1859	0.1956	0.2077	0.2382	0.2932	0.3897	0.532	0.6964	0.8404	0.9872	1.1128	1.1795	1.2353	1.2684	1.291	1.31	1.3286	1.3378	1.3533	1.36	1.3697	1.3875	1.3994	1.4094	1.4249	1.4616	1.478	1.488	1.5065	1.5197	1.5321	1.55	1.5645	1.5821	1.601	1.6114	1.6366	1.6482	1.6653	1.6827	1.6966	1.7129	1.7357	1.7495
uracil phosphoribosyltransferase	SAUSA300_2066	C17	0.1881	0.1858	0.1834	0.1879	0.1923	0.2013	0.2257	0.2752	0.3693	0.5062	0.6617	0.7964	0.9272	1.0579	1.1415	1.1987	1.2402	1.2673	1.2869	1.3081	1.3229	1.3399	1.3555	1.37	1.3868	1.396	1.4028	1.4194	1.4508	1.4681	1.4746	1.4911	1.5059	1.5258	1.5411	1.5617	1.5792	1.5954	1.6151	1.6369	1.6527	1.6755	1.6973	1.7122	1.7302	1.752	1.7761
serine hydroxymethyltransferase	SAUSA300_2067	C18	0.1751	0.173	0.1719	0.1781	0.1781	0.1816	0.1982	0.2335	0.3009	0.4074	0.5588	0.7047	0.835	0.9795	1.0824	1.14	1.1779	1.2053	1.2189	1.2368	1.2449	1.2613	1.2648	1.2726	1.285	1.2959	1.3011	1.3144	1.3425	1.3567	1.3583	1.3763	1.3896	1.4059	1.4205	1.4358	1.4511	1.4638	1.4846	1.5042	1.5189	1.5399	1.5596	1.5801	1.5944	1.6157	1.6407
DNA polymerase I superfamily	SAUSA300_1636	C19	0.1752	0.1742	0.1729	0.1812	0.1804	0.1843	0.2051	0.2493	0.3202	0.4342	0.5867	0.731	0.8649	1.0155	1.1107	1.1756	1.2255	1.2548	1.2796	1.3023	1.3203	1.3377	1.3559	1.3724	1.3911	1.4041	1.4161	1.4293	1.4623	1.4769	1.4869	1.5028	1.5173	1.5352	1.5521	1.5716	1.5904	1.6092	1.6269	1.6485	1.6667	1.6882	1.7103	1.7213	1.7409	1.7568	1.7764
siderophore biosynthesis protein, IucC family"	SAUSA300_0123	C20	0.1739	0.1793	0.1743	0.1817	0.1869	0.1986	0.2231	0.276	0.3582	0.4917	0.6532	0.8029	0.9463	1.0945	1.1759	1.242	1.2908	1.3176	1.3367	1.3624	1.3778	1.3973	1.4133	1.427	1.4457	1.4599	1.4674	1.4841	1.515	1.5299	1.5393	1.5575	1.575	1.588	1.6103	1.6311	1.6517	1.6724	1.6898	1.7182	1.73	1.7572	1.778	1.795	1.813	1.8334	1.8517
conserved hypothetical protein	SAUSA300_0740	C21	0.1765	0.1873	0.1837	0.1852	0.1917	0.1952	0.2083	0.2473	0.3231	0.4337	0.5885	0.7307	0.8321	0.9297	1.0332	1.117	1.1755	1.2241	1.2517	1.2761	1.293	1.3069	1.3231	1.334	1.3468	1.3529	1.3586	1.3692	1.3903	1.3982	1.4044	1.4226	1.4322	1.4445	1.464	1.4788	1.4954	1.5144	1.5322	1.5521	1.5697	1.5917	1.6208	1.6417	1.6614	1.6841	1.7172
putative lipoprotein	SAUSA300_0203	C22	0.1749	0.1849	0.1837	0.1853	0.1921	0.2006	0.2244	0.2766	0.368	0.507	0.6768	0.8254	0.9847	1.1345	1.2167	1.2839	1.3236	1.3527	1.3761	1.3979	1.4129	1.427	1.4442	1.4561	1.4699	1.4776	1.4901	1.5053	1.5379	1.5538	1.5613	1.5815	1.5983	1.6211	1.6327	1.6552	1.6747	1.6973	1.7159	1.737	1.7589	1.7781	1.7923	1.8101	1.8213	1.8453	1.8616
secretory antigen precursor SsaA	SAUSA300_2503	C23	0.1816	0.186	0.1857	0.1931	0.2058	0.2276	0.2764	0.3581	0.4847	0.6448	0.7995	0.9514	1.1097	1.2022	1.2704	1.3241	1.3545	1.3796	1.3984	1.418	1.4324	1.4441	1.4509	1.4509	1.4655	1.4722	1.4805	1.4957	1.5274	1.5422	1.5528	1.5705	1.5876	1.6053	1.6249	1.6379	1.6589	1.6772	1.6989	1.7179	1.7361	1.7569	1.7765	1.7922	1.807	1.8276	1.847
dihydroxyacetone kinase, DhaK subunit	SAUSA300_0636	C24	0.1777	0.1755	0.1748	0.1777	0.1913	0.2079	0.2569	0.348	0.4877	0.6567	0.8156	0.9818	1.1361	1.2222	1.284	1.3296	1.3582	1.3833	1.4026	1.4151	1.4181	1.4192	1.4273	1.4304	1.4401	1.4362	1.4406	1.4509	1.4743	1.4871	1.4954	1.5068	1.5243	1.5438	1.5616	1.5767	1.5973	1.6141	1.6314	1.65	1.6662	1.6848	1.7036	1.7143	1.7287	1.7393	1.7627
OsmC/Ohr family protein	SAUSA300_1668	D1	0.164	0.1336	0.1352	0.1447	0.1534	0.1894	0.2677	0.3828	0.5514	0.7079	0.8483	1.0013	1.1228	1.1921	1.2469	1.2833	1.3105	1.3307	1.3501	1.3621	1.3619	1.3723	1.3733	1.3751	1.3825	1.3872	1.3815	1.3871	1.404	1.4147	1.4185	1.4283	1.4382	1.4534	1.4691	1.4843	1.505	1.5206	1.5342	1.5535	1.5674	1.5865	1.6015	1.6162	1.6304	1.6461	1.6608
acetyltransferase, GNAT family	SAUSA300_0643	D2	0.1667	0.141	0.137	0.1468	0.1636	0.2048	0.2862	0.4078	0.5805	0.7348	0.8766	1.0297	1.153	1.222	1.2804	1.3243	1.3494	1.3744	1.3953	1.4057	1.4182	1.4268	1.4292	1.4329	1.4436	1.4534	1.4625	1.4765	1.5055	1.5214	1.5285	1.5393	1.5598	1.5712	1.5944	1.6134	1.6298	1.6463	1.6671	1.6902	1.7048	1.7294	1.747	1.7616	1.7809	1.7983	1.8162
transcriptional regulator, GntRfamily/aminotransferase, class I	SAUSA300_0110	D3	0.1612	0.1472	0.1453	0.1584	0.1886	0.2398	0.3332	0.4674	0.6312	0.7805	0.9235	1.0653	1.1575	1.2192	1.2708	1.3034	1.3262	1.3465	1.3613	1.3775	1.3835	1.395	1.4024	1.4091	1.4209	1.4349	1.4446	1.4555	1.4878	1.4986	1.5074	1.5199	1.5387	1.5543	1.5691	1.5879	1.6088	1.6255	1.6466	1.6684	1.6812	1.7005	1.7207	1.735	1.7556	1.7723	1.7895
capsular polysaccharide biosynthesis protein Cap5A	SAUSA300_0152	D4	0.1622	0.1474	0.1472	0.1603	0.1971	0.2512	0.3453	0.4961	0.6612	0.8135	0.9543	1.0982	1.1842	1.2419	1.2941	1.322	1.3451	1.3634	1.3818	1.3963	1.4142	1.4226	1.4293	1.4388	1.4495	1.4639	1.4728	1.483	1.5123	1.5226	1.5315	1.5421	1.5608	1.5763	1.5909	1.6091	1.6281	1.6463	1.6626	1.6838	1.6983	1.7163	1.7345	1.7537	1.7608	1.7836	1.8134
putative surface protein	SAUSA300_0883	D5	0.1495	0.138	0.1362	0.1451	0.1703	0.2137	0.2954	0.4183	0.589	0.7428	0.8778	1.0157	1.1298	1.1948	1.2489	1.2843	1.3074	1.3295	1.3427	1.3582	1.3773	1.3911	1.402	1.4053	1.4172	1.4232	1.4336	1.4479	1.4749	1.485	1.493	1.509	1.5232	1.5348	1.5525	1.5677	1.5894	1.604	1.621	1.6377	1.6565	1.6781	1.6943	1.7113	1.7281	1.749	1.7654
glutamate-1-semialdehyde-2,1-aminomutase	SAUSA300_1614	D6	0.1625	0.1465	0.1445	0.1564	0.1813	0.2243	0.3024	0.4044	0.545	0.6831	0.8104	0.9364	1.0604	1.1408	1.2004	1.2442	1.2745	1.2936	1.3083	1.3203	1.3321	1.3454	1.3475	1.3548	1.358	1.3614	1.3634	1.3708	1.3903	1.3961	1.402	1.4121	1.4253	1.4352	1.448	1.4607	1.4735	1.4899	1.5069	1.5271	1.5395	1.5584	1.5779	1.5935	1.6178	1.6403	1.6637
sucrose-specific PTS tranporter protein	SAUSA300_0194	D7	0.1537	0.1393	0.1374	0.1461	0.1653	0.2046	0.2854	0.4059	0.5674	0.7173	0.8548	1.0096	1.1225	1.1905	1.2487	1.2848	1.3105	1.3267	1.3376	1.3477	1.3487	1.3557	1.365	1.3714	1.3806	1.389	1.3911	1.4017	1.4222	1.4298	1.4341	1.4434	1.4574	1.4695	1.477	1.4904	1.5039	1.5183	1.528	1.5438	1.5558	1.5691	1.5872	1.597	1.615	1.6302	1.6408
tryptophan synthase, alpha subunit	SAUSA300_1268	D8	0.1675	0.1533	0.1535	0.1653	0.1947	0.2389	0.3217	0.4493	0.6284	0.7745	0.9018	1.0364	1.1381	1.2023	1.2544	1.2899	1.3136	1.3322	1.3518	1.3725	1.3906	1.411	1.4259	1.4403	1.4602	1.4747	1.4817	1.4971	1.5295	1.5431	1.5517	1.5671	1.5904	1.6088	1.6312	1.6506	1.6739	1.6933	1.7137	1.737	1.7496	1.778	1.7934	1.8051	1.8205	1.8392	1.8487
conserved hypothetical protein	SAUSA300_1041	D9	0.154	0.1401	0.1415	0.1418	0.1499	0.1625	0.1989	0.2632	0.3691	0.525	0.6803	0.8259	0.9647	1.1022	1.1839	1.2407	1.2824	1.3064	1.3267	1.3422	1.3563	1.3657	1.3742	1.3888	1.3998	1.4109	1.4182	1.4329	1.4645	1.4796	1.4893	1.5069	1.5241	1.5416	1.558	1.5806	1.5985	1.6165	1.6385	1.6613	1.6775	1.7021	1.7251	1.7441	1.766	1.7891	1.8074
conserved hypothetical protein	SAUSA300_0814	D10	0.1622	0.1481	0.1497	0.1633	0.1922	0.24	0.3276	0.4724	0.6479	0.7966	0.9355	1.0813	1.1734	1.2367	1.2864	1.3169	1.3426	1.3607	1.3762	1.3931	1.4066	1.4174	1.425	1.4371	1.453	1.4614	1.4641	1.4818	1.5107	1.5296	1.5262	1.5402	1.5586	1.5698	1.5918	1.6046	1.6226	1.6403	1.6559	1.6792	1.6906	1.7064	1.7253	1.7429	1.7647	1.7742	1.7983
alcohol dehydrogenase, iron-containing	SAUSA300_0151	D11	0.1585	0.1467	0.1417	0.15	0.1632	0.1892	0.2461	0.3397	0.4837	0.6456	0.7838	0.9141	1.0489	1.1432	1.2052	1.2468	1.273	1.2942	1.3107	1.3201	1.3306	1.3424	1.3439	1.3549	1.3623	1.3717	1.3733	1.3858	1.4094	1.4194	1.4262	1.4406	1.4584	1.473	1.4902	1.5114	1.5309	1.5468	1.565	1.5879	1.6046	1.6275	1.6446	1.6664	1.6911	1.7162	1.7378
proline dipeptidase	SAUSA300_1491	D12	0.159	0.1463	0.1398	0.1522	0.1695	0.1996	0.2684	0.3805	0.5512	0.7154	0.8551	0.9923	1.0948	1.1475	1.196	1.2302	1.2533	1.2722	1.2869	1.301	1.3147	1.3313	1.347	1.3577	1.369	1.3723	1.3756	1.3834	1.397	1.4032	1.4076	1.4149	1.4246	1.4339	1.448	1.4538	1.4609	1.4708	1.4809	1.4965	1.505	1.5187	1.5346	1.5447	1.5571	1.5747	1.5882
peptidase, M20/M25/M40 family	SAUSA300_0105	D13	0.152	0.1425	0.1354	0.1415	0.1514	0.1699	0.2116	0.2855	0.4049	0.5618	0.7123	0.8463	0.9819	1.0983	1.1677	1.2191	1.255	1.2765	1.2964	1.3116	1.3238	1.3442	1.3581	1.3673	1.3765	1.385	1.3914	1.4059	1.4378	1.4517	1.4608	1.4771	1.497	1.5108	1.5287	1.545	1.5661	1.5845	1.608	1.627	1.6446	1.6676	1.6897	1.7064	1.7261	1.7485	1.7737
glycerol uptake operon antiterminator regulatory protein	SAUSA300_1190	D14	0.1549	0.1448	0.1414	0.144	0.1528	0.1647	0.2011	0.2654	0.3739	0.525	0.6825	0.82	0.9645	1.1006	1.1751	1.2295	1.2687	1.2884	1.3039	1.3193	1.3285	1.3427	1.3507	1.3604	1.3711	1.3771	1.3829	1.3967	1.4269	1.4431	1.453	1.4672	1.4878	1.5058	1.5243	1.5408	1.5657	1.5855	1.6074	1.6359	1.6476	1.6714	1.6913	1.7096	1.7345	1.7548	1.7747
putative sensor histidine kinase	SAUSA300_1219	D15	0.1519	0.1426	0.1437	0.1442	0.1579	0.1788	0.2258	0.3044	0.4299	0.5935	0.737	0.8651	0.9985	1.1059	1.1699	1.2233	1.2592	1.2807	1.3018	1.3205	1.3375	1.3584	1.3712	1.382	1.398	1.4059	1.4115	1.427	1.4582	1.4687	1.4776	1.4917	1.5096	1.5218	1.5424	1.5556	1.5753	1.5908	1.6108	1.6349	1.6478	1.6686	1.6917	1.7076	1.7301	1.7476	1.7631
transporter, monovalent cation:proton antiporter-2 (CPA2) family protein	SAUSA300_0911	D16	0.1495	0.1456	0.1455	0.146	0.153	0.1689	0.2071	0.2753	0.3849	0.5576	0.7118	0.8457	0.9865	1.1126	1.1827	1.2333	1.2711	1.2918	1.3108	1.3279	1.3419	1.3581	1.371	1.3847	1.4018	1.4146	1.4189	1.4263	1.4545	1.4676	1.4769	1.4926	1.5128	1.5277	1.546	1.5648	1.5852	1.6032	1.6248	1.6423	1.6624	1.6862	1.701	1.7201	1.7384	1.7617	1.7754
cytochrome D ubiquinol oxidase, subunit I	SAUSA300_0986	D17	0.1495	0.1406	0.1417	0.1492	0.1576	0.1825	0.2416	0.3297	0.4756	0.6416	0.7894	0.9321	1.0777	1.1685	1.2372	1.2854	1.3137	1.3383	1.3573	1.3751	1.389	1.4058	1.4203	1.4277	1.4433	1.4511	1.4567	1.471	1.497	1.5116	1.5228	1.5339	1.5488	1.5657	1.5829	1.6045	1.6225	1.6347	1.6572	1.6778	1.69	1.7102	1.733	1.7507	1.765	1.7913	1.8029
putative enterotoxin type A	SAUSA300_1559	D18	0.1406	0.1306	0.1323	0.1396	0.1405	0.1552	0.1915	0.2532	0.3564	0.5117	0.6699	0.8094	0.9648	1.1064	1.1839	1.2418	1.2799	1.3065	1.3266	1.3457	1.3567	1.3746	1.3854	1.4029	1.4198	1.4347	1.4446	1.4588	1.4797	1.4953	1.5038	1.5199	1.5343	1.5545	1.5741	1.5908	1.6093	1.6305	1.6535	1.6802	1.7007	1.7235	1.7433	1.761	1.7781	1.7949	1.8141
nitroreductase family protein	SAUSA300_1986	D19	0.138	0.132	0.1307	0.1365	0.1381	0.1471	0.1696	0.2225	0.3128	0.4519	0.6148	0.7599	0.9072	1.0562	1.1479	1.2132	1.2599	1.285	1.3064	1.3237	1.3355	1.3516	1.3659	1.3712	1.3825	1.3918	1.4017	1.4149	1.4471	1.4612	1.4689	1.4876	1.5078	1.5258	1.5423	1.5617	1.5835	1.6043	1.6227	1.6532	1.6699	1.6937	1.7202	1.734	1.763	1.7868	1.8025
tryptophan synthase, beta subunit	SAUSA300_1267	D20	0.1407	0.1383	0.1349	0.1379	0.1478	0.1572	0.1853	0.2385	0.3284	0.4575	0.6068	0.7458	0.8866	1.0338	1.1368	1.2031	1.2508	1.2787	1.3026	1.3211	1.3395	1.3584	1.3729	1.3885	1.4062	1.4206	1.433	1.4488	1.4754	1.4879	1.496	1.5133	1.5332	1.5489	1.5675	1.5881	1.609	1.6292	1.6503	1.6755	1.6935	1.7188	1.7396	1.754	1.7771	1.8023	1.8173
non-ribosomal peptide synthetase	SAUSA300_0181	D21	0.1387	0.1331	0.1333	0.1317	0.1411	0.147	0.1742	0.2243	0.314	0.4494	0.6063	0.7523	0.895	1.0456	1.1437	1.2113	1.2641	1.2913	1.3191	1.3408	1.3538	1.3737	1.3885	1.3959	1.4044	1.4124	1.4208	1.4389	1.4718	1.4831	1.494	1.5086	1.5264	1.5416	1.558	1.579	1.5986	1.6152	1.636	1.6618	1.6813	1.7028	1.7276	1.7472	1.769	1.7926	1.8206
conserved hypothetical protein"	SAUSA300_2097	D22	0.1446	0.1452	0.1477	0.1477	0.1572	0.1678	0.2012	0.2616	0.3544	0.5034	0.6585	0.7999	0.9417	1.082	1.1642	1.2257	1.2763	1.2981	1.3224	1.3417	1.3559	1.369	1.3886	1.4026	1.4142	1.4204	1.4236	1.4362	1.4677	1.4808	1.4884	1.4989	1.5188	1.5319	1.5535	1.5667	1.5867	1.6045	1.6251	1.6462	1.6656	1.6873	1.7062	1.7223	1.7452	1.7695	1.7914
putative membrane protein	SAUSA300_0341	D23	0.1374	0.1391	0.1385	0.1436	0.1454	0.1546	0.1856	0.2488	0.3524	0.5208	0.6872	0.8426	1.0081	1.1424	1.2209	1.2863	1.3281	1.3571	1.3838	1.4036	1.42	1.433	1.4392	1.447	1.455	1.4577	1.4536	1.4556	1.4729	1.4818	1.4825	1.4906	1.5029	1.5119	1.528	1.5356	1.5537	1.5654	1.5785	1.5995	1.6115	1.6276	1.6526	1.6673	1.6863	1.7127	1.7247
oxidoreductase, Gfo/Idh/MocA family	SAUSA300_0212	D24	0.1413	0.1381	0.142	0.1451	0.149	0.1606	0.1886	0.2448	0.3382	0.473	0.626	0.7683	0.9135	1.0526	1.1404	1.206	1.2505	1.2761	1.3045	1.3246	1.345	1.3541	1.3596	1.3666	1.372	1.3719	1.3692	1.3764	1.3959	1.4074	1.4051	1.4174	1.4333	1.4434	1.4584	1.4739	1.4982	1.5126	1.5296	1.5505	1.5681	1.5909	1.6134	1.6277	1.6477	1.6661	1.6855
conserved hypothetical protein	SAUSA300_1905	E1	0.2087	0.1819	0.1766	0.1907	0.2093	0.2617	0.3535	0.478	0.6419	0.7882	0.9334	1.073	1.1537	1.2211	1.2633	1.2944	1.3156	1.3422	1.3578	1.366	1.3722	1.3794	1.3823	1.3911	1.3972	1.4054	1.4048	1.4131	1.426	1.4375	1.4448	1.4535	1.472	1.4793	1.4983	1.5154	1.5312	1.5505	1.5681	1.5861	1.5992	1.6213	1.6346	1.6519	1.6666	1.681	1.7009
protein kinase	SAUSA300_1113	E2	0.2164	0.1876	0.1897	0.2171	0.2425	0.296	0.381	0.5006	0.6872	0.8619	1.0314	1.1795	1.2659	1.3331	1.3733	1.4072	1.4264	1.4437	1.4566	1.4636	1.4779	1.4849	1.4854	1.4866	1.4925	1.4948	1.4946	1.5038	1.5215	1.5332	1.5359	1.5432	1.5566	1.5651	1.5809	1.5968	1.6075	1.6212	1.6439	1.6568	1.6639	1.6822	1.6957	1.7105	1.7317	1.7478	1.767
staphylocoagulase precursor	SAUSA300_0224	E3	0.2057	0.193	0.1833	0.1947	0.2104	0.2535	0.3261	0.4326	0.6058	0.7555	0.887	1.0301	1.1435	1.2145	1.2717	1.3112	1.3364	1.3593	1.3697	1.3745	1.3822	1.3937	1.402	1.4137	1.4256	1.4364	1.447	1.4653	1.5013	1.5167	1.5237	1.5425	1.5595	1.5746	1.5959	1.6164	1.6372	1.659	1.6765	1.7009	1.7226	1.7379	1.7584	1.7735	1.791	1.8103	1.8312
sensor histidine kinase family protein	SAUSA300_0218	E4	0.184	0.1808	0.1677	0.1766	0.1962	0.2327	0.295	0.4073	0.5809	0.7421	0.8783	1.0246	1.141	1.2104	1.2662	1.304	1.3238	1.3444	1.3606	1.3684	1.3731	1.3848	1.3981	1.4028	1.4153	1.4308	1.4366	1.4574	1.4894	1.5048	1.5153	1.5301	1.548	1.5621	1.5822	1.6018	1.6211	1.6457	1.6634	1.6886	1.7028	1.7278	1.748	1.7675	1.7907	1.8151	1.8338
nitric oxide synthase oxygenase	SAUSA300_1895	E5	0.1857	0.1812	0.1679	0.1841	0.2108	0.2568	0.3381	0.4666	0.6292	0.7655	0.8986	1.0169	1.1126	1.1636	1.1987	1.223	1.2443	1.2668	1.2849	1.2978	1.3099	1.3234	1.3389	1.3488	1.3538	1.359	1.3586	1.3634	1.3793	1.39	1.3922	1.4022	1.4122	1.4204	1.4328	1.4444	1.4594	1.4776	1.4906	1.5076	1.52	1.5419	1.559	1.5766	1.5986	1.6215	1.6456
conserved hypothetical protein	SAUSA300_0579	E6	0.1742	0.1664	0.1599	0.1686	0.1861	0.2226	0.2911	0.4017	0.5642	0.7138	0.8531	0.9911	1.1149	1.1893	1.2466	1.287	1.3096	1.3326	1.3487	1.367	1.3811	1.3883	1.3953	1.4036	1.4148	1.4264	1.4368	1.4499	1.4798	1.4947	1.5042	1.5228	1.538	1.5491	1.5682	1.5872	1.6089	1.6262	1.6438	1.6665	1.6862	1.706	1.7264	1.742	1.7633	1.7942	1.8137
hydrolase, alpha/beta hydrolase fold family	SAUSA300_0947	E7	0.1903	0.1776	0.1637	0.1787	0.1964	0.2253	0.2786	0.3503	0.4488	0.5662	0.6747	0.7638	0.8347	0.9053	0.9555	0.9996	1.0224	1.0429	1.0505	1.057	1.0598	1.0637	1.0677	1.0644	1.0647	1.0619	1.0582	1.0625	1.074	1.0787	1.0842	1.0871	1.0913	1.0917	1.0963	1.1037	1.1035	1.1108	1.1185	1.1212	1.1223	1.1328	1.1303	1.1342	1.1378	1.1442	1.1501
conserved hypothetical protein	SAUSA300_0595	E8	0.1855	0.1758	0.1656	0.1768	0.184	0.1909	0.2116	0.2352	0.2838	0.4016	0.5372	0.664	0.7523	0.8465	0.9344	1.002	1.0321	1.0523	1.0604	1.0624	1.0654	1.0728	1.0785	1.0851	1.0889	1.0946	1.0958	1.1072	1.1165	1.1181	1.1198	1.1245	1.1333	1.1395	1.1524	1.1703	1.1856	1.201	1.2199	1.2409	1.2535	1.2763	1.3006	1.331	1.3594	1.3915	1.421
PIN domain protein	SAUSA300_0512	E9	0.1926	0.1887	0.1773	0.1805	0.1873	0.1955	0.2299	0.286	0.378	0.5212	0.6711	0.7937	0.9103	1.0399	1.1184	1.1767	1.218	1.2482	1.2707	1.2855	1.3008	1.3166	1.3266	1.3377	1.3471	1.3588	1.3675	1.3833	1.417	1.4355	1.4449	1.466	1.4855	1.5029	1.5273	1.548	1.569	1.59	1.6136	1.6425	1.6556	1.6868	1.7021	1.7288	1.7529	1.775	1.7986
conserved hypothetical protein	SAUSA300_0046	E10	0.1886	0.1837	0.1774	0.1849	0.2013	0.225	0.2784	0.365	0.5093	0.6763	0.8119	0.9389	1.0696	1.1541	1.2094	1.2574	1.2829	1.3059	1.3238	1.3387	1.35	1.3618	1.3733	1.3818	1.3928	1.4027	1.4113	1.4259	1.4565	1.4737	1.482	1.4972	1.5168	1.5296	1.5478	1.569	1.5887	1.6056	1.6257	1.6469	1.6669	1.6906	1.7135	1.7266	1.7423	1.7734	1.799
hydrolase, haloacid dehalogenase-like family	SAUSA300_0600	E11	0.1904	0.1862	0.173	0.1829	0.1948	0.2176	0.2712	0.3601	0.5046	0.6741	0.817	0.9428	1.0848	1.1699	1.2286	1.2774	1.3048	1.3259	1.3449	1.3601	1.3691	1.382	1.3955	1.4048	1.4184	1.4323	1.4404	1.4582	1.4889	1.5047	1.5108	1.5251	1.5457	1.5538	1.5736	1.5881	1.6067	1.6259	1.6393	1.6616	1.6751	1.6996	1.7164	1.7377	1.7496	1.7754	1.7934
aminotransferase, class V	SAUSA300_1662	E12	0.1846	0.181	0.1701	0.1777	0.1871	0.2017	0.2437	0.316	0.4408	0.5959	0.7431	0.8645	0.9885	1.0998	1.165	1.2153	1.2533	1.2742	1.2907	1.3004	1.3115	1.3244	1.3347	1.3447	1.3545	1.3597	1.3638	1.3782	1.4022	1.4138	1.4205	1.4366	1.4512	1.4625	1.4738	1.4901	1.5008	1.5164	1.5312	1.5483	1.5603	1.5797	1.6019	1.6135	1.6306	1.6515	1.667
conserved hypothetical protein	SAUSA300_2093	E13	0.1851	0.1813	0.174	0.1823	0.1964	0.2156	0.259	0.3287	0.4488	0.5991	0.7429	0.8681	0.9988	1.1142	1.1816	1.2348	1.2694	1.2956	1.3168	1.3319	1.3466	1.3635	1.3762	1.3866	1.399	1.4111	1.4181	1.4351	1.4659	1.4817	1.494	1.5077	1.5288	1.5429	1.5578	1.5783	1.5948	1.6179	1.6358	1.6618	1.6735	1.6993	1.7176	1.7356	1.7564	1.7836	1.8126
tRNA pseudouridine synthase A	SAUSA300_2173	E14	0.1834	0.1807	0.1719	0.1812	0.1999	0.2254	0.2839	0.3687	0.5006	0.6525	0.7914	0.9184	1.0547	1.1595	1.2198	1.2749	1.3081	1.3332	1.3537	1.3715	1.3875	1.4048	1.4151	1.4228	1.4322	1.443	1.4537	1.4691	1.5049	1.5214	1.5276	1.5464	1.565	1.5777	1.6014	1.6164	1.6353	1.6544	1.6765	1.6986	1.715	1.7406	1.7581	1.7743	1.7944	1.8156	1.8356
transcriptional regulator, LysR family domain protein	SAUSA300_0095	E15	0.1846	0.1833	0.1763	0.1906	0.212	0.2379	0.3111	0.4149	0.5871	0.7435	0.875	1.005	1.1244	1.1938	1.2486	1.2915	1.3149	1.3343	1.3534	1.3612	1.3705	1.386	1.3949	1.4063	1.4179	1.4317	1.437	1.4582	1.4858	1.5016	1.5165	1.5282	1.5482	1.5571	1.5765	1.5989	1.6159	1.6323	1.6505	1.6712	1.6876	1.7137	1.7335	1.7519	1.7695	1.7931	1.813
conserved hypothetical protein	SAUSA300_0192	E16	0.1801	0.1843	0.1724	0.1806	0.1963	0.2205	0.2779	0.37	0.5072	0.6604	0.8006	0.9306	1.0669	1.16	1.2232	1.2749	1.305	1.3314	1.3453	1.3548	1.3696	1.3768	1.3861	1.3958	1.4006	1.409	1.413	1.427	1.4452	1.4563	1.4559	1.4666	1.4803	1.4854	1.4967	1.5101	1.5227	1.5377	1.5485	1.5659	1.5753	1.5969	1.6108	1.6224	1.6364	1.6506	1.6615
LPXTG-motif cell wall surface anchor family protein	SAUSA300_2589	E17	0.1789	0.1762	0.1683	0.1771	0.1864	0.204	0.2413	0.3081	0.413	0.563	0.7086	0.838	0.9756	1.1028	1.1767	1.2315	1.2695	1.2937	1.3138	1.3261	1.3394	1.355	1.3659	1.3771	1.3908	1.395	1.4019	1.418	1.444	1.4609	1.4634	1.4823	1.4992	1.5115	1.5315	1.5444	1.5656	1.5805	1.5991	1.6225	1.6364	1.658	1.6771	1.6974	1.7182	1.7425	1.7607
NADH-dependent FMN reductase	SAUSA300_0340	E18	0.1711	0.1733	0.1729	0.2009	0.237	0.3016	0.4074	0.546	0.695	0.8347	0.9724	1.0972	1.1747	1.2365	1.2821	1.3059	1.328	1.3491	1.3655	1.3848	1.398	1.4134	1.4254	1.4317	1.4438	1.4542	1.4629	1.4783	1.5082	1.5227	1.5306	1.5483	1.5652	1.5773	1.5963	1.6182	1.6439	1.6598	1.6828	1.7035	1.7177	1.7433	1.7611	1.7787	1.7937	1.8112	1.8247
L-lactate permease	SAUSA300_2313	E19	0.1672	0.1715	0.1651	0.1782	0.2014	0.239	0.3131	0.4223	0.5883	0.7333	0.8697	1.0247	1.1371	1.213	1.2705	1.3063	1.3322	1.3618	1.3811	1.3953	1.4067	1.4279	1.4442	1.459	1.4729	1.4825	1.4941	1.5081	1.5404	1.5545	1.572	1.5856	1.6106	1.6265	1.6448	1.6673	1.6891	1.7101	1.7301	1.7492	1.7621	1.7794	1.7958	1.8137	1.8317	1.842	1.8568
ammonium transporter	SAUSA300_1996	E20	0.1678	0.1671	0.1633	0.1703	0.19	0.2114	0.2625	0.3443	0.4793	0.6422	0.7955	0.944	1.0964	1.1854	1.2533	1.3042	1.3314	1.3547	1.3724	1.3885	1.4031	1.4162	1.4269	1.4347	1.445	1.4545	1.4617	1.4768	1.5138	1.5344	1.5441	1.5618	1.583	1.5984	1.6173	1.6421	1.6608	1.6841	1.7014	1.7241	1.7443	1.7682	1.786	1.8029	1.8127	1.8411	1.8645
anthranilate phosphoribosyltransferase	SAUSA300_1264	E21	0.1639	0.1703	0.1659	0.1712	0.183	0.196	0.2404	0.313	0.4324	0.5919	0.7448	0.8815	1.0319	1.152	1.2281	1.2908	1.3224	1.3481	1.3697	1.3857	1.4008	1.4134	1.4195	1.4246	1.4363	1.4505	1.4605	1.4741	1.5028	1.524	1.5295	1.5438	1.5705	1.5814	1.6042	1.6224	1.6418	1.6618	1.6899	1.7133	1.7304	1.754	1.7768	1.795	1.8135	1.832	1.852
peptide ABC transporter, peptide-bindingprotein	SAUSA300_0073	E22	0.1675	0.1728	0.1703	0.1775	0.1909	0.2109	0.2544	0.3248	0.4564	0.6188	0.7772	0.9349	1.0894	1.1848	1.2587	1.3155	1.3426	1.3692	1.3931	1.4127	1.4301	1.4487	1.4664	1.4842	1.5	1.5123	1.5312	1.5445	1.5844	1.6033	1.6135	1.6264	1.6519	1.6735	1.6934	1.7129	1.7343	1.758	1.7786	1.7987	1.8098	1.8348	1.8434	1.8675	1.8817	1.9038	1.9217
conserved hypothetical protein	SAUSA300_2528	E23	0.1645	0.1699	0.1665	0.179	0.1822	0.2025	0.2393	0.3042	0.4076	0.5632	0.7211	0.8625	1.0255	1.1498	1.2212	1.2788	1.3135	1.3406	1.3634	1.3788	1.388	1.4033	1.4172	1.4277	1.4411	1.4493	1.4559	1.469	1.4954	1.5098	1.5139	1.5364	1.5512	1.5635	1.5858	1.6016	1.6215	1.6426	1.6643	1.6848	1.7017	1.7223	1.7408	1.76	1.7779	1.796	1.817
ABC transporter, permease protein	SAUSA300_2357	E24	0.1651	0.1636	0.1638	0.1756	0.1878	0.2203	0.281	0.3726	0.5149	0.6651	0.8087	0.9602	1.0952	1.176	1.238	1.2863	1.3146	1.3444	1.3659	1.3863	1.3989	1.4053	1.409	1.4198	1.4292	1.4317	1.4252	1.4313	1.4505	1.4667	1.4655	1.4781	1.4953	1.5057	1.5218	1.5378	1.552	1.5708	1.5901	1.6097	1.6216	1.6431	1.6585	1.6713	1.6932	1.7035	1.7199
conserved hypothetical protein	SAUSA300_0207	F1	0.1594	0.1377	0.141	0.1585	0.1916	0.2639	0.3747	0.5439	0.7132	0.87	1.0362	1.1569	1.2292	1.2864	1.3217	1.3472	1.3699	1.3929	1.4019	1.4072	1.4093	1.4181	1.4199	1.4238	1.4239	1.4266	1.4284	1.4333	1.4561	1.4664	1.468	1.481	1.494	1.5033	1.5215	1.5395	1.5545	1.5702	1.5854	1.6052	1.6176	1.6358	1.6496	1.6636	1.6764	1.691	1.7031
DedA family protein	SAUSA300_2450	F2	0.1567	0.1355	0.1402	0.151	0.1706	0.2223	0.3091	0.4491	0.6224	0.7735	0.9196	1.0711	1.172	1.2379	1.2932	1.3276	1.3536	1.3773	1.389	1.4074	1.4165	1.4264	1.4277	1.4384	1.4536	1.4606	1.4679	1.4868	1.517	1.5292	1.5386	1.5524	1.568	1.5902	1.6044	1.6266	1.6468	1.666	1.6857	1.7096	1.7274	1.7543	1.7661	1.788	1.8043	1.8269	1.8558
alcohol dehydrogenase, zinc-containing	SAUSA300_0055	F3	0.1494	0.1403	0.1361	0.1433	0.1621	0.2023	0.2743	0.3847	0.541	0.7056	0.8495	1.0012	1.129	1.2018	1.2609	1.3001	1.3249	1.3443	1.3587	1.3723	1.3737	1.3842	1.3927	1.3983	1.4105	1.4259	1.433	1.4501	1.4819	1.4947	1.5058	1.5173	1.538	1.5528	1.5734	1.5931	1.6139	1.6342	1.6558	1.6802	1.6996	1.7217	1.7429	1.7621	1.7853	1.8002	1.8286
deoxyribose-phosphate aldolase	SAUSA300_0140	F4	0.1572	0.1494	0.1455	0.1568	0.186	0.2232	0.2856	0.3918	0.5243	0.7044	0.8965	1.0826	1.2199	1.2909	1.3416	1.3711	1.3876	1.4028	1.4164	1.4358	1.4509	1.4679	1.4795	1.4902	1.5097	1.5203	1.5298	1.5427	1.5684	1.58	1.5899	1.6036	1.6238	1.64	1.6614	1.6782	1.6984	1.7198	1.7331	1.7559	1.7711	1.7861	1.8055	1.8227	1.8386	1.8586	1.8751
cobalt transport family protein	SAUSA300_0977	F5	0.1461	0.1433	0.139	0.1489	0.1776	0.2289	0.3127	0.439	0.6002	0.7428	0.8757	0.9984	1.108	1.1703	1.2182	1.2497	1.2719	1.2899	1.301	1.3167	1.3222	1.3336	1.342	1.3532	1.3656	1.371	1.3798	1.3891	1.4129	1.4257	1.4311	1.4422	1.4579	1.4726	1.4859	1.5059	1.5219	1.5351	1.5515	1.5736	1.5881	1.6102	1.6298	1.65	1.6703	1.6916	1.7131
putative membrane protein	SAUSA300_0133	F6	0.1481	0.1373	0.1366	0.1406	0.1526	0.1854	0.2472	0.3467	0.5012	0.6652	0.8078	0.9454	1.0856	1.1652	1.225	1.2675	1.2907	1.3163	1.3293	1.348	1.3633	1.3803	1.3889	1.3985	1.407	1.4163	1.4222	1.4335	1.4623	1.4777	1.4832	1.4977	1.5164	1.5329	1.5502	1.5687	1.5848	1.6053	1.6241	1.645	1.6598	1.6776	1.7013	1.7192	1.7425	1.7582	1.7783
metallo-beta-lactamase family protein	SAUSA300_0044	F7	0.1463	0.1343	0.1365	0.144	0.1618	0.2059	0.2833	0.4011	0.5653	0.7204	0.859	1.0072	1.1173	1.1859	1.2397	1.2742	1.3007	1.3211	1.3357	1.3564	1.3693	1.3874	1.393	1.3966	1.4067	1.4167	1.4267	1.4402	1.4668	1.4791	1.4918	1.5044	1.5198	1.5349	1.5511	1.5698	1.5878	1.6028	1.6258	1.6483	1.6617	1.6842	1.7032	1.7189	1.7399	1.7573	1.7796
conserved hypothetical protein	SAUSA300_1858	F8	0.1492	0.1371	0.1372	0.1447	0.1581	0.1959	0.2649	0.3806	0.5431	0.7018	0.8394	0.9848	1.1138	1.1861	1.2408	1.2802	1.3015	1.3228	1.3354	1.3509	1.3662	1.386	1.3962	1.4029	1.4174	1.4252	1.4351	1.4495	1.4816	1.4985	1.5026	1.5187	1.5409	1.5601	1.5787	1.599	1.6253	1.6424	1.6666	1.6905	1.7063	1.7329	1.7527	1.773	1.7947	1.8148	1.8275
2-C-methyl-D-erythritol 4-phosphate cytidylyltransferase	SAUSA300_0246	F9	0.142	0.1341	0.1339	0.1356	0.141	0.1565	0.1896	0.2633	0.3708	0.538	0.6976	0.8268	0.9586	1.0825	1.1541	1.2065	1.2444	1.2688	1.2855	1.3017	1.3164	1.3356	1.3465	1.3537	1.3611	1.3675	1.3722	1.3847	1.409	1.4197	1.4234	1.4378	1.4572	1.4694	1.4829	1.499	1.516	1.5318	1.5514	1.5694	1.5838	1.6071	1.6283	1.6526	1.6685	1.6915	1.7108
putative membrane protein	SAUSA300_0881	F10	0.142	0.1403	0.137	0.1387	0.1487	0.1717	0.2132	0.2991	0.4235	0.5953	0.7406	0.8706	1.0163	1.123	1.1885	1.2404	1.2682	1.2942	1.3086	1.3266	1.3326	1.3464	1.3518	1.3674	1.3781	1.3857	1.3934	1.4086	1.4389	1.4499	1.4617	1.4768	1.4965	1.513	1.5307	1.5553	1.5682	1.5894	1.6105	1.6359	1.6554	1.6798	1.7045	1.7218	1.7485	1.7763	1.8
para-nitrobenzyl esterase	SAUSA300_2396	F11	0.1525	0.1509	0.1508	0.1695	0.2084	0.2733	0.3746	0.5452	0.7046	0.857	1.0012	1.1234	1.1999	1.255	1.3006	1.3242	1.3488	1.367	1.3797	1.4021	1.4132	1.4296	1.4411	1.4516	1.462	1.4765	1.4814	1.4937	1.521	1.5321	1.5405	1.5503	1.5684	1.583	1.6034	1.6192	1.6367	1.6535	1.6731	1.6922	1.7049	1.7252	1.7461	1.757	1.7768	1.7881	1.8083
conserved hypothetical protein	SAUSA300_1236	F12	0.1514	0.1478	0.1436	0.1526	0.1719	0.2071	0.2699	0.3722	0.5202	0.6777	0.8236	0.9605	1.0912	1.1666	1.221	1.257	1.2801	1.2986	1.313	1.3323	1.344	1.3576	1.369	1.3812	1.3949	1.4065	1.4209	1.4322	1.4544	1.4628	1.4634	1.474	1.4946	1.5102	1.5223	1.5451	1.5614	1.5797	1.6005	1.6234	1.6398	1.6606	1.6816	1.6939	1.7135	1.735	1.7474
conserved hypothetical protein	SAUSA300_0656	F13	0.1475	0.1406	0.1378	0.1457	0.1586	0.1893	0.2421	0.331	0.4759	0.6341	0.7799	0.9154	1.0564	1.1496	1.2079	1.2509	1.2777	1.3011	1.3152	1.3303	1.3473	1.363	1.3736	1.3852	1.3922	1.403	1.4105	1.4244	1.4587	1.4733	1.4807	1.4999	1.5222	1.5363	1.5577	1.5821	1.6034	1.6127	1.6383	1.6608	1.6821	1.6998	1.7256	1.7366	1.7559	1.7815	1.8079
conserved hypothetical protein	SAUSA300_1701	F14	0.1482	0.1395	0.14	0.1465	0.1565	0.1864	0.2387	0.3363	0.4852	0.6563	0.8052	0.9421	1.0885	1.1756	1.2308	1.2729	1.2962	1.3215	1.3356	1.3535	1.3698	1.3904	1.4055	1.4163	1.4313	1.4402	1.4498	1.4649	1.4974	1.5135	1.5218	1.5379	1.5595	1.5755	1.5917	1.6129	1.6318	1.6501	1.6709	1.6916	1.7054	1.7272	1.7456	1.7646	1.7815	1.7979	1.8129
glyoxylase family protein	SAUSA300_2458	F15	0.1425	0.1353	0.1386	0.141	0.1464	0.1691	0.2096	0.2918	0.4084	0.5888	0.7353	0.8593	0.9881	1.1008	1.1609	1.2142	1.2513	1.2749	1.2927	1.3096	1.3227	1.3432	1.3552	1.3669	1.3831	1.389	1.3968	1.4075	1.4333	1.4462	1.4506	1.4691	1.4865	1.4986	1.5179	1.5396	1.5543	1.5733	1.5891	1.6109	1.6269	1.6499	1.6704	1.6894	1.7108	1.7307	1.753
conserved hypothetical protein	SAUSA300_0748	F16	0.1413	0.1398	0.1424	0.1442	0.156	0.186	0.2444	0.3494	0.4978	0.6741	0.8244	0.9705	1.1104	1.2	1.2711	1.3176	1.3426	1.3652	1.3793	1.3968	1.4104	1.4303	1.4467	1.4578	1.469	1.4833	1.4946	1.513	1.5459	1.5619	1.5706	1.5871	1.6067	1.626	1.6404	1.662	1.6809	1.7015	1.717	1.7448	1.7622	1.7817	1.7945	1.8185	1.8403	1.8502	1.8868
DNA internalization-related competence proteinComEC/Rec2	SAUSA300_1547	F17	0.1349	0.1356	0.1341	0.1375	0.1499	0.1739	0.2237	0.3189	0.456	0.6317	0.7827	0.9205	1.0665	1.1607	1.2262	1.2729	1.301	1.3255	1.3411	1.3582	1.3702	1.3899	1.394	1.4054	1.4171	1.4285	1.4345	1.4502	1.4855	1.4963	1.5058	1.5223	1.5419	1.5584	1.5768	1.6009	1.6209	1.641	1.6587	1.6838	1.6965	1.7175	1.7399	1.7637	1.7818	1.7999	1.8256
aldehyde dehydrogenase	SAUSA300_0170	F18	0.1344	0.1362	0.1342	0.1416	0.164	0.1984	0.2641	0.369	0.5277	0.6906	0.8356	0.9929	1.1281	1.2053	1.2685	1.307	1.3381	1.3643	1.3779	1.3954	1.4134	1.4316	1.4426	1.4597	1.4771	1.4988	1.5163	1.5338	1.5783	1.5944	1.615	1.637	1.664	1.6849	1.7102	1.7348	1.7577	1.7815	1.8006	1.8241	1.8363	1.8586	1.8773	1.893	1.906	1.9266	1.9468
conserved hypothetical protein	SAUSA300_1560	F19	0.1287	0.1305	0.1264	0.1314	0.1414	0.1647	0.212	0.2991	0.4285	0.603	0.7586	0.8963	1.0479	1.1483	1.2147	1.2628	1.2896	1.3138	1.331	1.3475	1.3578	1.3743	1.3849	1.3952	1.4049	1.4135	1.4203	1.4353	1.4644	1.4769	1.4877	1.5037	1.5271	1.5419	1.559	1.5813	1.6023	1.6218	1.6408	1.6685	1.6837	1.7102	1.7304	1.7511	1.7656	1.7875	1.8141
putative competence protein ComYC	SAUSA300_1500	F20	0.1359	0.1366	0.1374	0.1484	0.1737	0.2177	0.2891	0.4056	0.5741	0.7341	0.873	1.0233	1.1423	1.215	1.2745	1.3077	1.3371	1.3593	1.3792	1.4005	1.4129	1.4304	1.4428	1.4568	1.4721	1.4922	1.4954	1.5123	1.537	1.5524	1.5603	1.5745	1.5986	1.6156	1.6326	1.6525	1.674	1.6953	1.709	1.7333	1.7444	1.7583	1.7802	1.7935	1.8044	1.8178	1.8332
phiSLT ORF 77-like protein	SAUSA300_1415	F21	0.131	0.1291	0.129	0.1339	0.1431	0.1677	0.2166	0.3088	0.445	0.6167	0.7685	0.918	1.0717	1.1655	1.2348	1.2839	1.314	1.3372	1.353	1.373	1.3858	1.4028	1.4082	1.4166	1.4247	1.4383	1.4475	1.4646	1.4983	1.5146	1.5222	1.5388	1.5596	1.5758	1.597	1.6178	1.6413	1.6587	1.6815	1.7042	1.722	1.7481	1.7672	1.7875	1.8053	1.8275	1.8504
conserved hypothetical protein	SAUSA300_0362	F22	0.146	0.144	0.1523	0.1702	0.2084	0.2755	0.3865	0.5551	0.7171	0.8725	1.0331	1.1597	1.2354	1.3006	1.3438	1.3674	1.3891	1.4095	1.4254	1.4424	1.4558	1.4658	1.4723	1.4797	1.4917	1.4986	1.5043	1.5173	1.544	1.5573	1.567	1.5805	1.5998	1.6165	1.6333	1.6563	1.679	1.6919	1.7079	1.7341	1.7416	1.7662	1.7826	1.7986	1.8168	1.8323	1.8512
putative transcriptional regulator	SAUSA300_2640	F23	0.1356	0.1355	0.1381	0.148	0.1728	0.2121	0.2873	0.4025	0.5702	0.7258	0.8725	1.028	1.1511	1.2242	1.2843	1.3212	1.3504	1.3725	1.39	1.4116	1.4196	1.4327	1.4369	1.4474	1.4564	1.4671	1.4729	1.4914	1.5192	1.5328	1.5387	1.5521	1.5728	1.5902	1.61	1.6276	1.65	1.67	1.6875	1.7075	1.7231	1.7443	1.7656	1.7761	1.7951	1.8146	1.8263
regulatory protein RecX	SAUSA300_1854	F24	0.1388	0.1399	0.1434	0.1501	0.1737	0.2128	0.2903	0.41	0.5654	0.717	0.8605	1.0067	1.1046	1.1648	1.2145	1.2503	1.2805	1.3011	1.3137	1.329	1.3257	1.3369	1.3402	1.3463	1.3579	1.3669	1.3699	1.3853	1.408	1.4228	1.4317	1.4468	1.4707	1.4865	1.5054	1.528	1.5497	1.5745	1.5922	1.6263	1.6374	1.6632	1.6855	1.7048	1.7305	1.7498	1.7719
intercellular adhesion protein A	SAUSA300_2600	G1	0.2006	0.1803	0.1801	0.1752	0.2006	0.2246	0.2662	0.3841	0.5378	0.694	0.8335	0.9983	1.1208	1.1945	1.25	1.286	1.32	1.3434	1.365	1.3709	1.3742	1.3812	1.3839	1.3926	1.3997	1.4059	1.4084	1.4181	1.4298	1.4395	1.4432	1.456	1.4693	1.4877	1.506	1.5241	1.5414	1.5608	1.5769	1.5992	1.6163	1.6356	1.6546	1.6659	1.6819	1.691	1.7122
conserved hypothetical protein	SAUSA300_1119	G2	0.1942	0.1777	0.1755	0.1709	0.1854	0.1969	0.2185	0.2979	0.396	0.5255	0.6748	0.8374	0.9751	1.1049	1.1726	1.2106	1.2325	1.2359	1.2258	1.2253	1.2169	1.2299	1.2392	1.2441	1.2555	1.2616	1.2655	1.2763	1.2988	1.3152	1.3354	1.3613	1.3888	1.4254	1.4559	1.4894	1.519	1.5464	1.5823	1.6111	1.644	1.676	1.7124	1.7441	1.7783	1.8009	1.8352
similar to glycerate dehydrogenase	SAUSA300_2254	G3	0.1965	0.1829	0.1827	0.1851	0.1997	0.2351	0.2944	0.4107	0.5728	0.7329	0.8619	1.0165	1.1398	1.2149	1.2656	1.3088	1.3357	1.3612	1.379	1.3978	1.4119	1.4333	1.4402	1.446	1.4566	1.4669	1.4759	1.4919	1.521	1.5338	1.5403	1.5529	1.5763	1.5903	1.6091	1.6295	1.6457	1.6667	1.6837	1.7036	1.7176	1.7401	1.7579	1.7751	1.7927	1.803	1.8235
conserved hypothetical protein	SAUSA300_1071	G4	0.1814	0.1742	0.1705	0.1707	0.1973	0.2317	0.3007	0.4159	0.5827	0.7362	0.8603	1.0026	1.1264	1.201	1.2523	1.2891	1.3166	1.339	1.3572	1.3757	1.3866	1.3926	1.3997	1.4089	1.4242	1.4435	1.453	1.4747	1.5108	1.5307	1.5394	1.5587	1.5745	1.5987	1.6196	1.6407	1.659	1.682	1.7067	1.7284	1.7476	1.7676	1.7806	1.8033	1.8189	1.8308	1.8507
phosphotransferase system, glucose-specific IIABC component	SAUSA300_2476	G5	0.1756	0.1704	0.1672	0.162	0.1778	0.1993	0.2328	0.3149	0.4301	0.5997	0.7428	0.8751	1.0162	1.132	1.1961	1.2489	1.2869	1.3131	1.3327	1.3507	1.3652	1.3769	1.3847	1.3929	1.4081	1.415	1.4254	1.4462	1.4775	1.496	1.5057	1.5231	1.5394	1.5572	1.5797	1.5953	1.6166	1.6394	1.6569	1.6819	1.6982	1.7256	1.7425	1.7659	1.7876	1.8023	1.8252
sodium dependent transporter	SAUSA300_0432	G6	0.1623	0.1565	0.1539	0.1538	0.1614	0.1765	0.1895	0.2321	0.2965	0.4132	0.576	0.7309	0.8758	1.0239	1.1233	1.1844	1.2374	1.2797	1.3051	1.3278	1.3452	1.36	1.3767	1.3949	1.4093	1.4242	1.4367	1.444	1.4625	1.4749	1.4796	1.4893	1.5022	1.5173	1.5287	1.5425	1.5629	1.5753	1.5912	1.6118	1.6282	1.6466	1.6686	1.6852	1.7086	1.7258	1.7447
conserved hypothetical protein	SAUSA300_1174	G7	0.1772	0.1627	0.1605	0.164	0.1765	0.201	0.2433	0.3326	0.4751	0.6286	0.7564	0.8759	0.9992	1.0859	1.1392	1.1826	1.2141	1.2397	1.2624	1.2822	1.2976	1.3198	1.3326	1.3398	1.3586	1.3671	1.376	1.3957	1.4302	1.4469	1.4604	1.4783	1.5008	1.5202	1.541	1.567	1.5876	1.6092	1.6337	1.6619	1.6814	1.7083	1.7303	1.7467	1.7689	1.7937	1.8167
pyridoxal-dependent decarboxylase	SAUSA300_0125	G8	0.1743	0.1631	0.1649	0.1671	0.1853	0.2204	0.2785	0.3892	0.5535	0.7092	0.8495	1.001	1.1265	1.204	1.2534	1.291	1.3149	1.3364	1.3509	1.3704	1.3845	1.3966	1.4011	1.4139	1.429	1.4378	1.4459	1.4655	1.4963	1.5091	1.5195	1.5339	1.55	1.566	1.586	1.6098	1.6291	1.6514	1.6628	1.6962	1.707	1.7355	1.7491	1.7711	1.7936	1.8124	1.8324
cation transport family protein	SAUSA300_1979	G9	0.1818	0.1789	0.1733	0.1767	0.1904	0.2086	0.2384	0.3077	0.4101	0.569	0.7051	0.8386	0.9682	1.0906	1.1591	1.2131	1.2583	1.2791	1.3024	1.3189	1.3305	1.3424	1.3504	1.3616	1.3759	1.3851	1.3912	1.4137	1.4393	1.453	1.4611	1.4779	1.4959	1.5133	1.5344	1.5548	1.5723	1.5904	1.6126	1.6304	1.6528	1.6809	1.698	1.7215	1.7492	1.7649	1.7901
glycerol-3-phosphate dehydrogenase	SAUSA300_1193	G10	0.1793	0.177	0.1751	0.1813	0.2062	0.2413	0.296	0.4044	0.5455	0.6954	0.8219	0.9545	1.075	1.1551	1.2034	1.2365	1.2597	1.28	1.295	1.3107	1.323	1.3364	1.344	1.3533	1.3655	1.3761	1.3792	1.4019	1.4308	1.4454	1.4591	1.4734	1.4934	1.5151	1.5371	1.5608	1.5795	1.6002	1.6239	1.6457	1.664	1.6885	1.7074	1.7296	1.7459	1.7694	1.7894
conserved hypothetical protein	SAUSA300_2212	G11	0.1803	0.178	0.1787	0.1789	0.2011	0.2306	0.2798	0.3751	0.5096	0.6667	0.8005	0.9346	1.0644	1.144	1.1972	1.2379	1.2654	1.2848	1.3016	1.3179	1.3286	1.3452	1.3511	1.3572	1.3693	1.3801	1.3841	1.4031	1.4387	1.4521	1.4638	1.4796	1.5028	1.5229	1.5419	1.563	1.5835	1.6044	1.6239	1.649	1.6696	1.6909	1.7134	1.7332	1.7556	1.7829	1.8088
capsular polysaccharide biosynthesis proteinCap5I	SAUSA300_0160	G12	0.1785	0.1774	0.1755	0.1903	0.2277	0.2839	0.3693	0.5325	0.7101	0.8679	1.0154	1.152	1.2305	1.2866	1.329	1.3546	1.3771	1.3925	1.4111	1.4271	1.4427	1.4566	1.4702	1.475	1.4875	1.4999	1.509	1.5275	1.5546	1.5741	1.5774	1.5955	1.6135	1.6315	1.6499	1.6728	1.6882	1.7081	1.7263	1.7495	1.7639	1.784	1.8033	1.818	1.8328	1.854	1.8728
urease accessory protein UreF	SAUSA300_2242	G13	0.1753	0.1705	0.1694	0.1736	0.1885	0.2101	0.2473	0.3348	0.4571	0.6128	0.7509	0.8737	1.0048	1.1241	1.1922	1.2509	1.2906	1.3179	1.3392	1.36	1.3755	1.3944	1.4095	1.4172	1.4387	1.4534	1.4586	1.4743	1.4983	1.5139	1.5207	1.5336	1.5499	1.568	1.5844	1.6	1.6242	1.6419	1.6567	1.6751	1.6928	1.7127	1.7318	1.7451	1.762	1.7759	1.7945
conserved hypothetical protein	SAUSA300_0847	G14	0.1694	0.163	0.164	0.1653	0.1714	0.1816	0.1909	0.228	0.2758	0.346	0.44	0.5576	0.6595	0.7527	0.8162	0.87	0.9169	0.9513	0.9747	0.9908	0.9949	1.0093	1.0104	1.0181	1.0252	1.0203	1.019	1.0198	1.0245	1.0261	1.0285	1.0276	1.0293	1.0352	1.0404	1.0428	1.0442	1.0515	1.0546	1.0672	1.0717	1.0851	1.0901	1.0988	1.111	1.1218	1.1388
branched-chain amino acid transport system II carrier protein	SAUSA300_1300	G15	0.1746	0.1707	0.1757	0.1794	0.1934	0.2221	0.266	0.351	0.4766	0.6298	0.7697	0.9107	1.0568	1.1555	1.2184	1.2741	1.3065	1.3339	1.3556	1.3722	1.3861	1.4075	1.4167	1.4226	1.4341	1.4425	1.4532	1.4666	1.4992	1.5194	1.5269	1.5411	1.5616	1.5791	1.5948	1.6225	1.6417	1.6576	1.6844	1.7156	1.7264	1.7476	1.775	1.7889	1.8098	1.8386	1.8626
conserved hypothetical protein	SAUSA300_0428	G16	0.1676	0.1708	0.1726	0.1714	0.1927	0.2145	0.2569	0.3472	0.4609	0.6158	0.7469	0.875	1.007	1.1138	1.1754	1.2277	1.262	1.2861	1.3081	1.3296	1.3367	1.3568	1.3646	1.3734	1.3883	1.3975	1.4071	1.4262	1.4603	1.4776	1.4859	1.5007	1.5233	1.5458	1.5596	1.5833	1.6071	1.6221	1.6444	1.6687	1.6881	1.7144	1.7355	1.7535	1.7735	1.7961	1.8155
accessory secretory protein Asp1	SAUSA300_2587	G17	0.1614	0.1687	0.1686	0.1696	0.1877	0.2152	0.2615	0.3551	0.4938	0.6612	0.7986	0.9351	1.0811	1.1774	1.2461	1.2974	1.3231	1.3438	1.3627	1.3795	1.3934	1.4084	1.4167	1.4349	1.4456	1.4512	1.4621	1.4776	1.5076	1.5209	1.5308	1.5423	1.5634	1.5823	1.5998	1.6173	1.6362	1.6567	1.6827	1.7052	1.7206	1.7428	1.7609	1.7766	1.7918	1.8106	1.8258
conserved hypothetical protein	SAUSA300_1054	G18	0.1539	0.1632	0.1639	0.1647	0.1878	0.2161	0.2627	0.3609	0.4982	0.6663	0.8126	0.9666	1.1053	1.1855	1.2521	1.3024	1.3282	1.3498	1.3701	1.385	1.3933	1.4075	1.4128	1.4241	1.4394	1.453	1.4593	1.4798	1.5147	1.5297	1.5429	1.5622	1.5824	1.6041	1.622	1.6418	1.6682	1.6845	1.7068	1.7347	1.7493	1.7699	1.7852	1.8069	1.8291	1.8339	1.8676
phi77 ORF001-like protein, phage tail tape measure protein	SAUSA300_1930	G19	0.154	0.1603	0.1564	0.1619	0.1759	0.1912	0.2208	0.2984	0.4036	0.5651	0.7111	0.8412	0.991	1.1077	1.174	1.2301	1.2678	1.2913	1.3099	1.3303	1.3388	1.3532	1.3691	1.3831	1.3869	1.3947	1.3995	1.4134	1.4374	1.4542	1.4654	1.4827	1.4989	1.5201	1.5391	1.5602	1.5791	1.6011	1.6214	1.6485	1.6677	1.6926	1.7155	1.7327	1.7526	1.7745	1.8011
sulfite reductase flavoprotein	SAUSA300_2554	G20	0.1535	0.1576	0.1614	0.1648	0.1844	0.2175	0.2733	0.3778	0.5243	0.6945	0.837	0.9924	1.1329	1.2131	1.2707	1.3126	1.3399	1.3593	1.3772	1.3966	1.4052	1.4189	1.4288	1.4372	1.4498	1.4588	1.467	1.4826	1.5171	1.5387	1.5478	1.5656	1.5846	1.6052	1.6283	1.6483	1.6697	1.6822	1.7051	1.7288	1.7451	1.7765	1.7907	1.805	1.829	1.8574	1.8799
phiSLT ORF2067-like protein, phage tail tape measure protein	SAUSA300_1393	G21	0.1568	0.1603	0.1655	0.1671	0.184	0.2093	0.2539	0.3489	0.4744	0.6347	0.7739	0.9146	1.0671	1.1667	1.2306	1.2817	1.3131	1.3386	1.3582	1.3749	1.39	1.405	1.4168	1.4257	1.4315	1.4395	1.447	1.4606	1.4916	1.5088	1.5146	1.5263	1.5476	1.5638	1.5782	1.6002	1.6194	1.6371	1.657	1.6809	1.6953	1.7188	1.7382	1.7561	1.7784	1.7899	1.8075
proline dehydrogenase	SAUSA300_1711	G22	0.1564	0.1584	0.1661	0.17	0.1886	0.2175	0.2659	0.361	0.5005	0.6673	0.8187	0.9768	1.1209	1.2082	1.2721	1.321	1.3495	1.3716	1.392	1.4096	1.4188	1.4352	1.4411	1.4506	1.4588	1.4725	1.4788	1.4993	1.5309	1.5462	1.5468	1.5626	1.5808	1.5985	1.6172	1.6355	1.6547	1.674	1.6927	1.7134	1.7306	1.7512	1.7683	1.7801	1.796	1.807	1.8247
maltose ABC transporter, permease protein	SAUSA300_0210	G23	0.1547	0.1576	0.1688	0.1698	0.1909	0.2212	0.2774	0.3762	0.5237	0.6931	0.8406	1.0009	1.1426	1.2244	1.2893	1.333	1.3573	1.3795	1.3988	1.4171	1.4231	1.4325	1.4348	1.4417	1.4514	1.4588	1.4633	1.4793	1.5076	1.5281	1.5351	1.549	1.5725	1.5922	1.607	1.6313	1.6544	1.6728	1.6987	1.7237	1.739	1.7625	1.7811	1.798	1.819	1.8497	1.8735
teicoplanin resistance associated membrane protein TcaB protein	SAUSA300_2301	G24	0.1552	0.1549	0.1581	0.1681	0.1854	0.2222	0.2857	0.4017	0.5665	0.734	0.8874	1.0635	1.1745	1.2502	1.3058	1.3448	1.3723	1.3941	1.4092	1.4222	1.4225	1.4296	1.4335	1.4407	1.4533	1.4545	1.4496	1.4635	1.4878	1.4987	1.5053	1.5173	1.5325	1.5518	1.5675	1.5856	1.6096	1.6262	1.6463	1.6671	1.682	1.7038	1.7195	1.7355	1.7505	1.7679	1.7845
Methyltransferase	SAUSA300_0464	H1	0.1456	0.1341	0.132	0.14	0.1572	0.1955	0.2706	0.3933	0.5562	0.7055	0.8476	0.9976	1.1207	1.1901	1.247	1.2839	1.3109	1.3365	1.3581	1.3682	1.3738	1.3784	1.3781	1.3842	1.387	1.3834	1.3865	1.3881	1.4029	1.4098	1.4165	1.4266	1.4384	1.4496	1.4665	1.4804	1.494	1.5139	1.5294	1.5471	1.5621	1.582	1.5996	1.6171	1.629	1.6446	1.662
5S ribosomal RNA	SAUSA300_0457	H2	0.1425	0.1289	0.1308	0.1357	0.1392	0.1608	0.203	0.2904	0.4151	0.5786	0.7209	0.8506	0.9925	1.1061	1.1716	1.2214	1.2533	1.2803	1.2993	1.3152	1.3267	1.3426	1.3553	1.3664	1.3779	1.3803	1.3848	1.3975	1.4244	1.4387	1.4488	1.4664	1.4836	1.4977	1.5177	1.5306	1.557	1.5747	1.5905	1.6151	1.6315	1.6618	1.6789	1.6935	1.7101	1.7318	1.7495
arginase	SAUSA300_2114	H3	0.1403	0.1301	0.1289	0.134	0.1492	0.182	0.2465	0.3541	0.5207	0.6871	0.8304	0.9859	1.1218	1.1955	1.2584	1.2969	1.3208	1.3471	1.364	1.3798	1.3908	1.4027	1.4107	1.4153	1.4218	1.4353	1.4422	1.457	1.4862	1.5042	1.513	1.5249	1.5404	1.5573	1.5753	1.5904	1.6115	1.6301	1.6471	1.6693	1.6866	1.7091	1.722	1.7407	1.7572	1.7768	1.7906
respiratory nitrate reductase, alpha subunit	SAUSA300_2343	H4	0.1454	0.1369	0.1361	0.1379	0.1603	0.1929	0.259	0.3662	0.524	0.6936	0.8397	0.9938	1.1265	1.1965	1.2518	1.2872	1.3082	1.3294	1.3441	1.3594	1.3707	1.3878	1.3902	1.398	1.4085	1.4195	1.4313	1.4444	1.4726	1.4916	1.5031	1.5216	1.5374	1.557	1.5735	1.5927	1.6199	1.6374	1.658	1.6824	1.7025	1.726	1.7522	1.7625	1.7862	1.8016	1.8221
capsular polysaccharide biosynthesis protein Cap5B	SAUSA300_0153	H5	0.136	0.1304	0.1319	0.1349	0.1521	0.1843	0.2462	0.3472	0.5128	0.6762	0.8236	0.9635	1.0938	1.1705	1.2287	1.274	1.2995	1.3195	1.3389	1.3558	1.3721	1.3862	1.4049	1.4126	1.4259	1.4338	1.445	1.4559	1.4823	1.5	1.5066	1.5197	1.5362	1.5509	1.569	1.587	1.6048	1.6231	1.6451	1.6603	1.6806	1.699	1.7177	1.7392	1.7549	1.7743	1.792
integrase	SAUSA300_1972	H6	0.1396	0.1318	0.1337	0.1394	0.1555	0.1911	0.254	0.3571	0.5254	0.6959	0.8488	1.0025	1.1345	1.213	1.2698	1.3041	1.3284	1.3477	1.3682	1.3856	1.3979	1.4113	1.4243	1.4317	1.4406	1.4532	1.4593	1.4793	1.5076	1.5214	1.5347	1.5486	1.5711	1.5853	1.6089	1.6298	1.6473	1.6709	1.6941	1.7219	1.7356	1.7542	1.7812	1.7935	1.8142	1.8295	1.8484
RNA methyltransferase	SAUSA300_1805	H7	0.1369	0.131	0.135	0.1459	0.1605	0.2	0.2664	0.3755	0.5506	0.7177	0.8577	1.0105	1.1317	1.203	1.2568	1.2909	1.311	1.3324	1.3489	1.3652	1.3804	1.3991	1.4072	1.412	1.4268	1.4349	1.4432	1.4575	1.4842	1.4999	1.5057	1.5183	1.5372	1.555	1.5718	1.5911	1.6107	1.6307	1.6531	1.6749	1.6921	1.7173	1.738	1.7562	1.7732	1.7951	1.8218
oxygen-independent coproporphyrinogen III oxidase	SAUSA300_1543	H8	0.1357	0.1325	0.1325	0.1385	0.1455	0.168	0.2131	0.3005	0.4469	0.6199	0.7691	0.9111	1.0603	1.1623	1.2285	1.2823	1.3113	1.3354	1.3558	1.375	1.3904	1.4088	1.4229	1.4336	1.4432	1.4516	1.4576	1.4784	1.5094	1.5222	1.5296	1.5428	1.5639	1.5835	1.6025	1.6193	1.6417	1.663	1.6815	1.7072	1.7184	1.7456	1.767	1.7854	1.8022	1.8252	1.8394
conserved hypothetical protein	SAUSA300_0168	H9	0.1323	0.1309	0.1305	0.1348	0.1438	0.166	0.2118	0.2963	0.4279	0.5967	0.7452	0.8818	1.027	1.1319	1.1962	1.2494	1.2758	1.3016	1.3195	1.3379	1.3503	1.3684	1.3859	1.3983	1.4102	1.4185	1.4264	1.4423	1.4679	1.4847	1.4929	1.5065	1.521	1.5394	1.5598	1.5748	1.5966	1.614	1.6306	1.6491	1.6696	1.6923	1.7196	1.7294	1.7562	1.7644	1.7864
molybdopterin-guanine dinucleotide biosynthesis protein A	SAUSA300_2220	H10	0.1367	0.1382	0.1362	0.1395	0.1572	0.1868	0.2439	0.3416	0.4865	0.6552	0.7951	0.9302	1.0676	1.1444	1.1938	1.233	1.2543	1.2737	1.2838	1.3021	1.3145	1.3244	1.3354	1.3412	1.3521	1.3631	1.3753	1.3909	1.4251	1.44	1.4564	1.476	1.495	1.515	1.5362	1.5559	1.5794	1.604	1.6251	1.648	1.6673	1.6989	1.7219	1.7437	1.7704	1.7931	1.815
putative membrane protein	SAUSA300_0275	H11	0.1358	0.1357	0.135	0.1365	0.1566	0.1881	0.2493	0.3441	0.4912	0.6567	0.7995	0.9408	1.0841	1.166	1.2274	1.272	1.2984	1.3215	1.3408	1.36	1.3731	1.3909	1.4061	1.4176	1.435	1.4516	1.457	1.4674	1.49	1.5047	1.5147	1.5246	1.5388	1.5558	1.5747	1.5885	1.6112	1.6275	1.643	1.6677	1.6814	1.7029	1.7214	1.7339	1.7537	1.7733	1.7883
conserved hypothetical protein"	SAUSA300_0039	H12	0.1421	0.1375	0.1376	0.1379	0.1503	0.1697	0.2126	0.2904	0.4157	0.586	0.7386	0.8696	1.014	1.1242	1.188	1.2388	1.2713	1.2948	1.3162	1.3332	1.3499	1.3683	1.3842	1.395	1.4135	1.4295	1.4436	1.4615	1.4856	1.4963	1.5048	1.5183	1.5349	1.5502	1.5698	1.5867	1.6087	1.6256	1.645	1.6666	1.6875	1.7075	1.7271	1.7397	1.7583	1.7814	1.8029
ABC transporter, ATP-binding/permease protein	SAUSA300_2374	H13	0.1364	0.1298	0.1343	0.1393	0.1523	0.1823	0.2438	0.3436	0.4932	0.6605	0.8071	0.9462	1.0838	1.1645	1.2265	1.2724	1.2985	1.3265	1.3454	1.3636	1.3803	1.3948	1.4107	1.4228	1.4374	1.4445	1.4512	1.4638	1.4898	1.5065	1.5128	1.5261	1.5463	1.5606	1.5798	1.5936	1.6191	1.6336	1.6587	1.6765	1.6907	1.7144	1.7339	1.7502	1.7803	1.7968	1.8166
exonuclease RexA	SAUSA300_0870	H14	0.1375	0.1326	0.1369	0.1409	0.1482	0.1745	0.2223	0.3107	0.4543	0.6272	0.7758	0.912	1.0544	1.1534	1.2159	1.2654	1.2943	1.3195	1.3413	1.3571	1.3702	1.3898	1.4024	1.4173	1.4303	1.438	1.4475	1.4592	1.4848	1.5008	1.5115	1.5202	1.5404	1.552	1.5711	1.5912	1.6126	1.6277	1.6473	1.6701	1.687	1.7102	1.7313	1.7488	1.7705	1.7862	1.8119
conserved hypothetical protein	SAUSA300_1440	H15	0.1315	0.1313	0.1331	0.1387	0.1415	0.1624	0.2012	0.2797	0.3907	0.5485	0.6882	0.8121	0.945	1.0671	1.1391	1.1994	1.2405	1.2743	1.3009	1.3195	1.3385	1.3579	1.3754	1.3896	1.4103	1.4253	1.444	1.4626	1.4954	1.5146	1.5322	1.5457	1.5658	1.5869	1.6062	1.633	1.6551	1.6744	1.6991	1.7242	1.7457	1.7745	1.7922	1.8109	1.8305	1.8446	1.8627
iron transport associated domain protein	SAUSA300_1029	H16	0.1328	0.1386	0.1421	0.1474	0.1672	0.2063	0.275	0.3819	0.5326	0.6862	0.8218	0.9665	1.0985	1.1777	1.239	1.2851	1.3106	1.3351	1.3531	1.3699	1.3859	1.4042	1.4162	1.4276	1.4359	1.4439	1.4512	1.4692	1.4943	1.506	1.5147	1.5279	1.544	1.5616	1.581	1.6016	1.6212	1.6383	1.6585	1.6843	1.6987	1.722	1.7377	1.7537	1.7755	1.7986	1.8128
glucose-inhibited division protein B	SAUSA300_2645	H17	0.1321	0.14	0.1415	0.1517	0.1791	0.2232	0.3016	0.4218	0.5829	0.7341	0.8691	1.0131	1.1303	1.1899	1.2411	1.2776	1.2947	1.3165	1.3305	1.3493	1.3682	1.3829	1.397	1.404	1.4175	1.4251	1.4288	1.4395	1.4652	1.4754	1.4811	1.492	1.5087	1.5213	1.5372	1.5517	1.5667	1.5851	1.6033	1.6195	1.6311	1.6545	1.6708	1.6877	1.703	1.725	1.7415
putative maltose ABC transporter,maltose-binding protein	SAUSA300_0209	H18	0.1273	0.1315	0.132	0.1396	0.1626	0.2021	0.2744	0.381	0.5256	0.6796	0.8195	0.9686	1.101	1.177	1.2379	1.2836	1.3103	1.3351	1.3534	1.3728	1.39	1.4028	1.4175	1.427	1.4446	1.4555	1.4657	1.4785	1.5039	1.519	1.5269	1.5446	1.5632	1.575	1.5973	1.6143	1.6359	1.6548	1.6757	1.6947	1.7131	1.7306	1.7485	1.7653	1.7809	1.8024	1.8129
amino acid carrier protein	SAUSA300_1252	H19	0.1239	0.1223	0.124	0.1248	0.1319	0.1503	0.187	0.2635	0.3772	0.5361	0.6747	0.7988	0.9303	1.0418	1.1087	1.1682	1.2105	1.2339	1.2542	1.2714	1.2842	1.3021	1.3162	1.3282	1.3407	1.3421	1.3502	1.3621	1.3879	1.4016	1.4047	1.4178	1.4367	1.4504	1.4696	1.4877	1.5031	1.5208	1.5419	1.5637	1.582	1.6011	1.6282	1.6473	1.6682	1.6919	1.7149
Hyaluronate lyase precursor	SAUSA300_2161	H20	0.1274	0.1226	0.1298	0.1338	0.1484	0.1823	0.243	0.3412	0.4913	0.6593	0.8023	0.954	1.1007	1.1827	1.2454	1.2928	1.3164	1.3413	1.359	1.3748	1.3881	1.4037	1.41	1.4227	1.4347	1.4426	1.4511	1.4647	1.4999	1.5166	1.5256	1.5448	1.5692	1.5855	1.6054	1.6262	1.6523	1.6607	1.6887	1.7154	1.7325	1.7554	1.7774	1.7913	1.8051	1.8353	1.8458
conserved hypothetical protein	SAUSA300_1301	H21	0.1275	0.1218	0.1244	0.1296	0.1414	0.1658	0.2175	0.3109	0.4582	0.6296	0.7814	0.9481	1.0987	1.1848	1.2513	1.3	1.3302	1.3557	1.3778	1.3994	1.4158	1.4377	1.4502	1.4679	1.4888	1.5033	1.5155	1.5293	1.5602	1.5772	1.5823	1.5988	1.6195	1.6389	1.6569	1.6752	1.6993	1.7178	1.7305	1.7552	1.7714	1.7911	1.8078	1.8246	1.841	1.8522	1.8667
conserved hypothetical protein	SAUSA300_0039	H22	0.1302	0.1285	0.1336	0.1316	0.1464	0.1682	0.2158	0.2967	0.4247	0.5892	0.7431	0.8901	1.0524	1.1614	1.2296	1.2862	1.3162	1.344	1.3634	1.3807	1.3949	1.4122	1.4184	1.4284	1.4401	1.4462	1.4532	1.4714	1.5044	1.524	1.5325	1.5494	1.5673	1.5857	1.6078	1.6257	1.6467	1.6675	1.6856	1.7098	1.7295	1.7556	1.7779	1.7903	1.8182	1.8418	1.8604
putative tetracycline resistance protein	SAUSA300_0139	H23	0.127	0.1276	0.1341	0.131	0.1514	0.1763	0.227	0.3168	0.4342	0.5896	0.7305	0.8717	1.0197	1.1245	1.1911	1.2505	1.2831	1.3102	1.333	1.3535	1.3665	1.3829	1.3919	1.397	1.402	1.4093	1.4152	1.4295	1.4544	1.4704	1.475	1.4892	1.5101	1.5248	1.5428	1.5612	1.5821	1.5987	1.6158	1.6415	1.6566	1.6824	1.7042	1.7198	1.7403	1.7542	1.7734
NAD-dependent deacetylase	SAUSA300_2157	H24	0.142	0.1423	0.1466	0.1519	0.1768	0.214	0.2872	0.4053	0.5608	0.7236	0.87	1.0233	1.1364	1.2043	1.263	1.3067	1.3278	1.3537	1.3796	1.3964	1.402	1.412	1.421	1.4269	1.4337	1.438	1.4489	1.4597	1.4723	1.4844	1.4831	1.4987	1.5135	1.5286	1.5413	1.5632	1.5771	1.5953	1.6116	1.6272	1.646	1.6661	1.6816	1.6959	1.7111	1.7242	1.7359
DNA-binding response regulator, AraC family	SAUSA300_0217	I1	0.1862	0.1665	0.1717	0.1816	0.1974	0.2302	0.291	0.4013	0.5515	0.7093	0.8351	0.9889	1.1086	1.1799	1.2374	1.2689	1.2987	1.3301	1.3465	1.355	1.3601	1.3685	1.3715	1.3761	1.3831	1.3965	1.402	1.4199	1.4458	1.4528	1.4585	1.4656	1.4843	1.4945	1.5149	1.5354	1.5604	1.5734	1.5944	1.6171	1.6327	1.659	1.6715	1.6894	1.6998	1.7146	1.7321
oxidoreductase, aldo/keto reductase family	SAUSA300_0674	I2	0.1882	0.1689	0.1659	0.1802	0.1859	0.2118	0.2678	0.3756	0.5134	0.6745	0.8079	0.9499	1.0842	1.1731	1.2342	1.2781	1.3089	1.3364	1.3541	1.3687	1.3912	1.4022	1.4161	1.4206	1.4261	1.4369	1.4491	1.4625	1.4889	1.5013	1.5128	1.5251	1.5427	1.5575	1.5783	1.5968	1.6192	1.6379	1.6539	1.6776	1.6911	1.7172	1.737	1.7555	1.7739	1.7946	1.8167
conserved hypothetical protein	SAUSA300_0935	I3	0.1913	0.1737	0.1718	0.1895	0.2144	0.2775	0.3751	0.5278	0.688	0.8331	0.9816	1.1186	1.2001	1.2633	1.3127	1.3345	1.3573	1.3768	1.3888	1.3959	1.4046	1.4121	1.4232	1.4317	1.4458	1.4593	1.4734	1.492	1.527	1.538	1.5487	1.5607	1.5826	1.5995	1.6198	1.6418	1.6655	1.6824	1.7026	1.7294	1.7462	1.771	1.7842	1.8028	1.8261	1.8458	1.8627
DNA protecting protein DprA	SAUSA300_1142	I4	0.1764	0.1675	0.1648	0.1666	0.18	0.2121	0.27	0.3657	0.511	0.6796	0.815	0.954	1.0875	1.1675	1.2261	1.2666	1.2916	1.3144	1.3295	1.3454	1.3637	1.3762	1.3817	1.386	1.3976	1.4098	1.4205	1.4357	1.4671	1.4798	1.4924	1.5019	1.523	1.5371	1.5623	1.5758	1.6015	1.6162	1.6307	1.6586	1.6745	1.7006	1.715	1.731	1.7546	1.7769	1.7913
conserved hypothetical protein	SAUSA300_1707	I5	0.1758	0.1691	0.1637	0.1661	0.1775	0.2122	0.269	0.3674	0.5097	0.6746	0.8127	0.9455	1.0804	1.1622	1.227	1.2722	1.3017	1.3255	1.3394	1.3544	1.3709	1.3866	1.3908	1.3977	1.4087	1.4174	1.4262	1.4417	1.4751	1.4859	1.4941	1.5065	1.5257	1.5372	1.5578	1.5742	1.5952	1.6162	1.6339	1.6563	1.6735	1.6973	1.7173	1.734	1.7547	1.7805	1.7938
phage related DNA polymerase, family A	SAUSA300_1423	I6	0.1621	0.1555	0.1551	0.1649	0.1863	0.2285	0.3057	0.4246	0.5989	0.7578	0.9006	1.04	1.1506	1.2166	1.2726	1.305	1.3307	1.3506	1.3659	1.3828	1.3988	1.4123	1.4171	1.4266	1.4373	1.4505	1.4579	1.4712	1.5021	1.5163	1.5237	1.5397	1.558	1.5696	1.5912	1.6129	1.6376	1.6479	1.6767	1.7044	1.7185	1.7429	1.7629	1.7798	1.7984	1.8184	1.8387
conserved hypothetical protein	SAUSA300_2394	I7	0.1748	0.1644	0.1663	0.1783	0.1885	0.2341	0.3074	0.4285	0.6112	0.7582	0.8922	1.0321	1.1429	1.2137	1.2688	1.3006	1.3287	1.3466	1.3612	1.3765	1.3839	1.3945	1.4005	1.4092	1.4235	1.4379	1.4481	1.4688	1.4974	1.5127	1.5213	1.5366	1.5555	1.572	1.5963	1.6139	1.6358	1.6559	1.6738	1.707	1.7217	1.7439	1.7637	1.7798	1.7995	1.8234	1.8391
conserved hypothetical phage protein	SAUSA300_1932	I8	0.1668	0.162	0.1609	0.1734	0.1752	0.1976	0.2488	0.3338	0.479	0.652	0.8002	0.9361	1.0723	1.168	1.2288	1.2733	1.3045	1.3298	1.3429	1.3605	1.3742	1.3909	1.4057	1.4181	1.4294	1.4391	1.446	1.4594	1.4841	1.4964	1.506	1.5208	1.5324	1.5501	1.5677	1.5841	1.6035	1.6226	1.6436	1.6683	1.6862	1.7088	1.7218	1.7466	1.7659	1.7852	1.8013
conserved hypothetical protein	SAUSA300_2421	I9	0.1746	0.1721	0.1694	0.1781	0.1798	0.2095	0.2597	0.3592	0.4942	0.6617	0.7995	0.9284	1.0624	1.1612	1.22	1.2645	1.2939	1.3195	1.3323	1.3463	1.3556	1.3703	1.3788	1.3854	1.3946	1.4026	1.4139	1.4303	1.4632	1.4762	1.485	1.5021	1.5131	1.5353	1.5519	1.5737	1.5938	1.609	1.629	1.6537	1.6722	1.6951	1.7166	1.7341	1.7596	1.7851	1.8049
lantibiotic epidermin immunity protein F	SAUSA300_1761	I10	0.1762	0.1767	0.1759	0.184	0.2048	0.2343	0.3014	0.4091	0.5743	0.7286	0.8599	1.0035	1.1259	1.1973	1.2516	1.2907	1.318	1.3369	1.3513	1.3692	1.3794	1.3916	1.4011	1.4121	1.4222	1.4388	1.4471	1.4654	1.4972	1.5135	1.5197	1.5347	1.5549	1.5713	1.5905	1.6115	1.6377	1.6485	1.6707	1.697	1.7129	1.736	1.7546	1.7746	1.797	1.81	1.8286
ABC transporter, ATP-binding/permease protein	SAUSA300_2375	I11	0.17	0.1751	0.1774	0.1867	0.2097	0.2549	0.3431	0.4771	0.6576	0.8221	0.9665	1.1148	1.2089	1.2724	1.3214	1.3456	1.3693	1.3864	1.4003	1.4172	1.427	1.4354	1.4449	1.452	1.4657	1.4814	1.4901	1.5079	1.536	1.5529	1.5598	1.574	1.5944	1.6104	1.6308	1.649	1.6714	1.6877	1.71	1.7353	1.7459	1.7714	1.7881	1.806	1.8277	1.8422	1.8572
putative exonuclease	SAUSA300_1970	I12	0.1632	0.1654	0.1649	0.1708	0.1779	0.1987	0.2335	0.3033	0.4148	0.5865	0.7473	0.8837	1.0333	1.1444	1.2119	1.2618	1.2958	1.3179	1.3345	1.3531	1.37	1.3853	1.4028	1.4166	1.4295	1.44	1.4478	1.4625	1.4878	1.5015	1.511	1.5233	1.543	1.5565	1.5797	1.598	1.619	1.6398	1.6569	1.6851	1.6966	1.7231	1.7433	1.7589	1.7784	1.8005	1.8151
putative membrane protein	SAUSA300_0319	I13	0.1682	0.1643	0.1718	0.186	0.1989	0.2332	0.3013	0.4078	0.5644	0.725	0.8638	1.0092	1.1302	1.2017	1.2552	1.2818	1.3064	1.3236	1.3395	1.3569	1.3752	1.3941	1.4081	1.4227	1.4329	1.4435	1.4484	1.4659	1.5002	1.5173	1.5216	1.5347	1.5565	1.5678	1.5865	1.6047	1.6255	1.6427	1.6579	1.684	1.6992	1.7198	1.74	1.7602	1.7748	1.7962	1.8117
bacterioferritin comigratory protein	SAUSA300_1844	I14	0.1649	0.1582	0.1648	0.1745	0.1773	0.1977	0.2432	0.3298	0.4706	0.6485	0.8054	0.9476	1.0955	1.1921	1.2557	1.303	1.3317	1.3583	1.3719	1.3916	1.4051	1.4224	1.4374	1.45	1.464	1.47	1.4784	1.4898	1.5192	1.5364	1.5434	1.5493	1.5685	1.5807	1.6007	1.6216	1.6422	1.6576	1.6768	1.6963	1.7108	1.7332	1.7535	1.7677	1.7911	1.8094	1.8256
cell wall surface anchor family protein	SAUSA300_1702	I15	0.1655	0.1681	0.1731	0.1847	0.1939	0.2294	0.2943	0.3963	0.5564	0.7146	0.8537	0.9897	1.1132	1.1914	1.2492	1.2909	1.3204	1.343	1.3573	1.3739	1.394	1.4069	1.4234	1.4341	1.4493	1.4566	1.4604	1.4781	1.5078	1.5193	1.5261	1.5364	1.5555	1.568	1.5892	1.6099	1.6295	1.6426	1.6664	1.6826	1.698	1.7253	1.7412	1.7569	1.775	1.7932	1.8098
conserved hypothetical protein	SAUSA300_2626	I16	0.1671	0.1749	0.1806	0.1884	0.207	0.2368	0.3054	0.403	0.5504	0.7075	0.8431	0.9859	1.1155	1.1935	1.2539	1.297	1.3241	1.3487	1.3652	1.3812	1.398	1.4087	1.4254	1.436	1.4497	1.4618	1.4733	1.4848	1.5136	1.5297	1.5406	1.5565	1.5825	1.6001	1.6274	1.6526	1.6813	1.7001	1.7251	1.7538	1.7761	1.8011	1.8204	1.8384	1.8644	1.8815	1.8929
acetyltransferase, GNAT family	SAUSA300_0771	I17	0.1619	0.1705	0.1704	0.1755	0.1902	0.2134	0.2619	0.3358	0.4447	0.606	0.7519	0.876	1.0083	1.1109	1.1775	1.2256	1.2663	1.29	1.3097	1.3281	1.3449	1.3583	1.3772	1.3897	1.4011	1.4131	1.4214	1.4336	1.4618	1.4732	1.4844	1.497	1.5154	1.5322	1.5493	1.566	1.5891	1.6048	1.6264	1.6489	1.6668	1.6918	1.714	1.7339	1.7567	1.7832	1.8001
glucose-inhibited division protein B	SAUSA300_2644	I18	0.1576	0.1665	0.1648	0.1732	0.1855	0.1998	0.2408	0.3096	0.4081	0.5586	0.7023	0.827	0.9557	1.0735	1.1428	1.1894	1.2313	1.252	1.2733	1.2893	1.3048	1.3164	1.3315	1.3372	1.3435	1.3539	1.3579	1.3695	1.3934	1.4085	1.4147	1.4305	1.4471	1.4598	1.4788	1.4959	1.5116	1.5299	1.5467	1.5707	1.5875	1.6074	1.626	1.6485	1.6704	1.6968	1.7122
anaerobic ribonucleotide reductase, large subunit	SAUSA300_2551	I19	0.152	0.1565	0.159	0.1687	0.1801	0.2074	0.2655	0.355	0.4847	0.6602	0.8119	0.9449	1.0806	1.1629	1.2219	1.2651	1.2914	1.317	1.3334	1.3501	1.3653	1.3766	1.3887	1.4005	1.4097	1.4144	1.4233	1.4363	1.4708	1.4818	1.4913	1.5059	1.5291	1.5479	1.5672	1.5866	1.6086	1.6244	1.6432	1.6748	1.6907	1.7171	1.7339	1.7523	1.7693	1.7893	1.8066
putative competence protein ComGB	SAUSA300_1503	I20	0.1585	0.1621	0.1697	0.1813	0.1911	0.2227	0.2916	0.3933	0.548	0.7204	0.8631	1.0219	1.1539	1.2327	1.2927	1.332	1.3576	1.3806	1.3948	1.411	1.4256	1.4388	1.4451	1.4549	1.4638	1.4779	1.4837	1.5007	1.5369	1.5499	1.5614	1.5745	1.591	1.6065	1.6344	1.6508	1.6771	1.6928	1.7138	1.7324	1.7521	1.7773	1.7916	1.811	1.8269	1.8524	1.8727
exotoxin	SAUSA300_0404	I21	0.1531	0.1562	0.1629	0.171	0.1823	0.2072	0.2634	0.3611	0.506	0.6757	0.8192	0.9674	1.1132	1.1991	1.2603	1.3047	1.3297	1.3522	1.3704	1.3875	1.4007	1.4157	1.4242	1.4383	1.4486	1.4566	1.4637	1.4765	1.5088	1.5245	1.5372	1.5483	1.5694	1.5842	1.6054	1.6275	1.648	1.6647	1.6864	1.7064	1.7248	1.7493	1.7681	1.7883	1.812	1.8231	1.8464
polysaccharide biosynthesis protein	SAUSA300_0482	I22	0.1533	0.1595	0.167	0.171	0.179	0.1931	0.2298	0.2995	0.4046	0.5572	0.6966	0.8313	0.9754	1.1052	1.1739	1.2255	1.2655	1.2867	1.3035	1.3192	1.3355	1.3476	1.3575	1.3654	1.3788	1.3855	1.3904	1.4069	1.4361	1.4514	1.4609	1.4763	1.4993	1.515	1.5397	1.5577	1.5785	1.6032	1.6223	1.6478	1.6674	1.6884	1.7127	1.7318	1.7528	1.7754	1.7911
cystathionine gamma-synthase	SAUSA300_0434	I23	0.1515	0.1602	0.1619	0.1709	0.1889	0.2217	0.2917	0.3969	0.5567	0.7186	0.8674	1.0231	1.1514	1.2247	1.286	1.3249	1.3512	1.3728	1.3925	1.4063	1.4201	1.4293	1.4355	1.4382	1.4467	1.458	1.4635	1.4786	1.5091	1.521	1.527	1.5417	1.5616	1.574	1.5902	1.6078	1.6264	1.6435	1.6622	1.6856	1.7031	1.7264	1.7436	1.7587	1.7847	1.7986	1.8156
cation efflux family protein	SAUSA300_0171	I24	0.1563	0.1543	0.1629	0.1764	0.1975	0.2416	0.3274	0.4542	0.6222	0.7789	0.9433	1.0959	1.1878	1.2543	1.3147	1.3455	1.3741	1.3996	1.4209	1.4338	1.4406	1.4509	1.4591	1.4671	1.473	1.4827	1.4917	1.5061	1.5312	1.5419	1.5516	1.5652	1.5846	1.6018	1.6201	1.6375	1.6579	1.6729	1.6907	1.7103	1.7234	1.7397	1.7553	1.7661	1.7734	1.7941	1.802
excinuclease ABC, A subunit	SAUSA300_0742	J1	0.1385	0.1302	0.138	0.1525	0.1845	0.2434	0.3341	0.4729	0.6219	0.7642	0.903	1.0293	1.1131	1.1702	1.2134	1.2381	1.2636	1.2891	1.3129	1.3339	1.3454	1.3532	1.359	1.3664	1.3641	1.3633	1.3683	1.377	1.3971	1.4109	1.4192	1.4315	1.4471	1.4606	1.4755	1.492	1.5112	1.5284	1.5466	1.5666	1.5813	1.6013	1.6226	1.6363	1.6507	1.6706	1.6876
integral membrane domain protein	SAUSA300_0109	J2	0.1316	0.1242	0.1246	0.1321	0.1513	0.19	0.26	0.3759	0.5356	0.6845	0.827	0.9719	1.0945	1.1732	1.2306	1.2743	1.3011	1.3279	1.3434	1.3624	1.3778	1.3861	1.3935	1.3929	1.4012	1.4096	1.4142	1.4305	1.4626	1.4765	1.4849	1.4995	1.5189	1.5334	1.5549	1.573	1.5923	1.6118	1.6317	1.6508	1.6726	1.6878	1.7128	1.7265	1.7447	1.7632	1.7911
iron compound ABC transporter, permease	SAUSA300_0718	J3	0.1359	0.1248	0.1273	0.1316	0.1467	0.1791	0.2446	0.3449	0.4969	0.662	0.8103	0.9607	1.0948	1.1737	1.2345	1.2759	1.3032	1.3293	1.341	1.3545	1.3579	1.3678	1.3776	1.3846	1.3958	1.4026	1.416	1.435	1.4662	1.4777	1.4887	1.5006	1.5219	1.538	1.5586	1.576	1.6004	1.619	1.642	1.669	1.6846	1.7058	1.7257	1.7427	1.7618	1.7809	1.806
triacylglycerol lipase precursor	SAUSA300_2603	J4	0.1318	0.1248	0.1287	0.1369	0.1588	0.1982	0.2718	0.3874	0.5678	0.7274	0.8738	1.0199	1.1338	1.2029	1.2546	1.2889	1.3169	1.3364	1.3525	1.3746	1.397	1.4056	1.4186	1.4307	1.4404	1.4496	1.4567	1.4723	1.5012	1.5159	1.5266	1.5382	1.562	1.5792	1.5959	1.6199	1.6377	1.6562	1.6801	1.7027	1.7193	1.7369	1.7681	1.7865	1.8095	1.8341	1.8481
sensor histidine kinase	SAUSA300_0254	J5	0.1286	0.1244	0.1299	0.1389	0.1623	0.2087	0.2931	0.4189	0.5893	0.7465	0.8913	1.0371	1.1452	1.2111	1.2652	1.2918	1.3133	1.333	1.3437	1.361	1.3805	1.3966	1.4012	1.4091	1.4198	1.43	1.4376	1.4524	1.4813	1.4958	1.5043	1.5164	1.5348	1.5478	1.5669	1.59	1.6068	1.6246	1.6479	1.6651	1.6883	1.7125	1.7319	1.7498	1.767	1.7892	1.8069
LysE/YggA family protein	SAUSA300_0784	J6	0.1278	0.1252	0.1304	0.1386	0.1577	0.2013	0.2823	0.4064	0.5849	0.7373	0.8744	1.0196	1.1326	1.2039	1.2573	1.2864	1.3103	1.3328	1.3454	1.3651	1.375	1.3826	1.388	1.3974	1.4106	1.4205	1.4321	1.4527	1.4812	1.4994	1.5063	1.524	1.5442	1.5617	1.5789	1.6065	1.6269	1.6475	1.6701	1.6928	1.7143	1.7389	1.7549	1.7758	1.7962	1.8142	1.8284
essC protein	SAUSA300_0283	J7	0.1285	0.1283	0.135	0.1449	0.1671	0.2213	0.31	0.4529	0.6257	0.7721	0.9145	1.062	1.1581	1.2266	1.2777	1.3035	1.3237	1.3419	1.3548	1.3679	1.373	1.386	1.3905	1.3999	1.415	1.4265	1.4368	1.4556	1.4858	1.5004	1.5119	1.5275	1.548	1.5666	1.5868	1.6094	1.6307	1.6475	1.6717	1.6974	1.7209	1.7395	1.7508	1.7733	1.788	1.8136	1.8352
threonine dehydratase	SAUSA300_2014	J8	0.1272	0.1246	0.1263	0.1362	0.1507	0.1882	0.2594	0.375	0.553	0.7118	0.8533	1.0012	1.1217	1.1966	1.2542	1.2869	1.3097	1.3338	1.3496	1.3675	1.3842	1.3975	1.4099	1.4256	1.4411	1.4565	1.47	1.4841	1.5195	1.5373	1.5506	1.574	1.595	1.6203	1.646	1.6708	1.696	1.7275	1.7537	1.7808	1.8013	1.815	1.8448	1.8648	1.8774	1.8927	1.9169
transcription termination factor Rho	SAUSA300_2075	J9	0.1268	0.1228	0.1241	0.1275	0.1316	0.1487	0.1841	0.2559	0.3733	0.5446	0.7037	0.8413	0.9959	1.1214	1.19	1.2437	1.2787	1.3022	1.3184	1.3358	1.3425	1.3537	1.363	1.3742	1.3851	1.3951	1.4058	1.4246	1.4571	1.4719	1.4845	1.5027	1.5244	1.5414	1.5588	1.583	1.6031	1.6245	1.6486	1.6762	1.6931	1.7244	1.7408	1.7512	1.7792	1.7989	1.8185
ATPase, AAA family	SAUSA300_1584	J10	0.1317	0.1301	0.1339	0.1436	0.1689	0.2162	0.3014	0.4321	0.6074	0.7548	0.8945	1.0405	1.1382	1.2063	1.2573	1.2866	1.312	1.3302	1.3406	1.3556	1.3641	1.3752	1.3839	1.3972	1.4088	1.4202	1.4316	1.4532	1.4862	1.4988	1.5095	1.523	1.5436	1.5611	1.5779	1.6014	1.6218	1.6417	1.6644	1.689	1.7079	1.7345	1.755	1.774	1.7912	1.8067	1.8225
conserved hypothetical protein	SAUSA300_0097	J11	0.1282	0.1263	0.131	0.1336	0.1458	0.174	0.2355	0.3311	0.4883	0.6587	0.8063	0.9469	1.0855	1.1694	1.2293	1.2738	1.2997	1.322	1.3358	1.3554	1.3697	1.3821	1.3874	1.393	1.4043	1.4158	1.4261		1.4694	1.4848	1.4939	1.5124	1.5331	1.5457	1.5658	1.5861	1.6054	1.6283	1.6484	1.6726	1.687	1.7118	1.7365	1.7567	1.778	1.7949	1.814
RNA chaperone, host factor-1 protein	SAUSA300_1196	J12	0.1268	0.1246	0.134	0.1356	0.143	0.1729	0.2295	0.3236	0.473	0.6507	0.8108	0.9624	1.1109	1.1995	1.2622	1.303	1.3286	1.3522	1.3685	1.3875	1.4039	1.4161	1.4283	1.4416	1.454	1.4674	1.4734		1.5126	1.5315	1.5382	1.5531	1.573	1.5892	1.6065	1.625	1.6503	1.6678	1.6897	1.7152	1.7289	1.7481	1.7699	1.7879	1.81	1.8275	1.848
phi77 ORF109-like protein	SAUSA300_1928	J13	0.1302	0.1284	0.138	0.1438	0.1519	0.1863	0.2511	0.356	0.5193	0.6882	0.837	0.9827	1.1178	1.1972	1.2581	1.2977	1.3262	1.3463	1.364	1.3819	1.3984	1.4105	1.417	1.4267	1.4376	1.4488	1.4545		1.5	1.5152	1.5202	1.5327	1.5545	1.5719	1.5891	1.6118	1.6306	1.6558	1.6737	1.6988	1.7113	1.7423	1.7618	1.7801	1.7979	1.8192	1.84
conserved hypothetical protein	SAUSA300_2613	J14	0.1267	0.124	0.1313	0.1372	0.1466	0.1774	0.2383	0.3349	0.4847	0.6537	0.804	0.9448	1.0835	1.1691	1.2292	1.2747	1.304	1.3257	1.3422	1.3612	1.3779	1.3939	1.4074	1.422	1.4363	1.4445	1.4466		1.4966	1.5082	1.5168	1.5318	1.5499	1.5672	1.585	1.6061	1.6242	1.6451	1.6667	1.6921	1.7054	1.7334	1.7578	1.7781	1.7955	1.8164	1.8351
DNA topoisomerase III	SAUSA300_2208	J15	0.1309	0.131	0.138	0.1464	0.1588	0.1975	0.2667	0.3733	0.5326	0.6909	0.8306	0.9716	1.1041	1.1823	1.2447	1.2858	1.3131	1.3374	1.3517	1.3699	1.3836	1.4004	1.4037	1.4138	1.4232	1.432	1.4391		1.4898	1.5025	1.5118	1.5252	1.5473	1.5648	1.5834	1.6036	1.6239	1.6463	1.6698	1.7028	1.7145	1.7386	1.7606	1.7779	1.799	1.8175	1.8374
ABC transporter, ATP-binding protein	SAUSA300_2103	J16	0.1254	0.1285	0.131	0.1366	0.1531	0.184	0.2431	0.3403	0.4774	0.6349	0.7718	0.8996	1.0375	1.1302	1.1896	1.241	1.2716	1.2981	1.3163	1.3319	1.3501	1.3667	1.3809	1.3894	1.3992	1.4064	1.4123		1.4634	1.473	1.4788	1.4957	1.5141	1.5283	1.5467	1.5649	1.5809	1.604	1.6215	1.6454	1.6637	1.6851	1.7085	1.7265	1.7428	1.761	1.7809
amino acid ABC transporter, ATP-binding protein	SAUSA300_1807	J17	0.1311	0.1369	0.143	0.1518	0.183	0.2345	0.3201	0.4499	0.6116	0.7642	0.9138	1.065	1.1627	1.2335	1.2906	1.3216	1.3491	1.3666	1.3813	1.4006	1.4104	1.419	1.4273	1.434	1.4497	1.4584	1.4717		1.513	1.5254	1.5342	1.5492	1.5683	1.5843	1.5984	1.6177	1.6361	1.6538	1.6727	1.6928	1.7096	1.7255	1.7538	1.7717	1.7891	1.8096	1.8176
membrane protein"	SAUSA300_0934	J18	0.1215	0.1224	0.1267	0.1292	0.1415	0.1691	0.2188	0.3052	0.4309	0.5973	0.7476	0.88	1.0235	1.127	1.1906	1.2448	1.2786	1.3038	1.3225	1.3424	1.3602	1.3723	1.3877	1.3908	1.3999	1.4109	1.4184		1.4651	1.4805	1.4848	1.5035	1.5247	1.5411	1.5603	1.5778	1.5961	1.6194	1.636	1.6642	1.6882	1.7067	1.7312	1.748	1.7706	1.7963	1.8165
putative membrane protein	SAUSA300_2385	J19	0.1232	0.1198	0.1271	0.1275	0.1311	0.1482	0.1877	0.2571	0.373	0.5459	0.7068	0.844	1.0027	1.1334	1.2078	1.2638	1.3048	1.3317	1.3493	1.3686	1.3814	1.3933	1.4038	1.414	1.4227	1.4263	1.4293		1.4668	1.4785	1.4834	1.4946	1.5149	1.5301	1.5447	1.5583	1.5808	1.601	1.6179	1.6425	1.6579	1.6788	1.7076	1.717	1.7374	1.7584	1.7769
putative DnaQ family exonuclease/DinG family helicase	SAUSA300_1346	J20	0.1247	0.1213	0.1286	0.1318	0.1386	0.1619	0.2148	0.3012	0.4355	0.6059	0.764	0.9085	1.0589	1.1593	1.2202	1.264	1.2923	1.3165	1.3334	1.3512	1.3657	1.3819	1.394	1.4027	1.4216	1.4345	1.4443		1.5033	1.5231	1.5328	1.5503	1.5778	1.5973	1.6174	1.6447	1.6663	1.6861	1.7112	1.738	1.7521	1.772	1.7923	1.8108	1.8322	1.8458	1.8692
conserved hypothetical protein	SAUSA300_0779	J21	0.1232	0.1206	0.1302	0.1376	0.1476	0.179	0.2469	0.3497	0.5049	0.6627	0.8128	0.9677	1.1108	1.1964	1.2652	1.309	1.3342	1.3587	1.377	1.3904	1.4042	1.4142	1.423	1.4234	1.437	1.4462	1.4551		1.5042	1.5195	1.5296	1.5422	1.5682	1.5856	1.601	1.6259	1.6462	1.6638	1.6893	1.7077	1.7279	1.7516	1.7711	1.7883	1.808	1.8225	1.8388
acetyltransferase, GNAT family	SAUSA300_0662	J22	0.1247	0.1218	0.1313	0.1365	0.1396	0.1595	0.2047	0.2837	0.3998	0.5656	0.7237	0.8666	1.0223	1.1437	1.2136	1.2731	1.3075	1.336	1.3576	1.373	1.3948	1.4049	1.4192	1.4331	1.448	1.4581	1.4685		1.5173	1.5281	1.5334	1.5463	1.5651	1.5816	1.5988	1.6189	1.6363	1.6563	1.6809	1.701	1.7202	1.7392	1.7588	1.7746	1.7901	1.8103	1.8296
putative membrane protein	SAUSA300_0351	J23	0.126	0.131	0.1373	0.1447	0.154	0.1789	0.2313	0.3138	0.4507	0.6281	0.7879	0.9481	1.1135	1.205	1.2741	1.3195	1.352	1.382	1.4003	1.413	1.4307	1.4353	1.4469	1.4555	1.4693	1.4837	1.4947		1.5536	1.5794	1.5965	1.617	1.6402	1.657	1.6814	1.7024	1.7248	1.745	1.7698	1.7912	1.8073	1.8296	1.8459	1.863	1.8834	1.9044	1.9129
DNA translocase FtsK	SAUSA300_1169	J24	0.1407	0.1378	0.1458	0.1571	0.1791	0.2197	0.2983	0.4072	0.5538	0.6987	0.8205	0.9381	1.0395	1.1022	1.1476	1.189	1.2146	1.242	1.2684	1.296	1.3167	1.3294	1.343	1.3552	1.3689	1.3829	1.3966		1.4438	1.4653	1.4742	1.4891	1.5114	1.5312	1.547	1.5684	1.5903	1.6066	1.6337	1.6559	1.6765	1.7033	1.7255	1.7447	1.7681	1.7845	1.8057
PTS system, lactose-specific IIBC componen	SAUSA300_2150	K1	0.1545	0.1448	0.144	0.1546	0.1787	0.2266	0.3155	0.4385	0.611	0.755	0.9017	1.0437	1.1396	1.2049	1.2548	1.285	1.3094	1.3389	1.3536	1.3623	1.3643	1.3757	1.3775	1.3855	1.3907	1.3902	1.397		1.4217	1.433	1.4413	1.4547	1.471	1.4869	1.5016	1.5207	1.5432	1.5631	1.5836	1.6009	1.6221	1.6394	1.6608	1.6741	1.6886	1.6993	1.7198
HD domain protein	SAUSA300_2045	K2	0.1683	0.1484	0.1521	0.1632	0.1847	0.2295	0.3095	0.4184	0.5984	0.7506	0.8876	1.031	1.1462	1.2147	1.2693	1.3036	1.3251	1.3465	1.3619	1.3758	1.3821	1.3902	1.3944	1.4025	1.4152	1.4265	1.4379		1.4852	1.4963	1.5096	1.5205	1.5446	1.5594	1.5766	1.598	1.6249	1.6429	1.6643	1.6914	1.7136	1.7427	1.7529	1.7764	1.7941	1.809	1.8333
Toprim domain protein	SAUSA300_0794	K3	0.1713	0.1627	0.1654	0.191	0.2338	0.315	0.436	0.613	0.7717	0.9219	1.078	1.1855	1.2544	1.3125	1.3434	1.3636	1.3785	1.4028	1.4098	1.4214	1.4283	1.4432	1.4528	1.4657	1.4888	1.5055	1.5193		1.5739	1.5882	1.6058	1.6189	1.638	1.6599	1.6757	1.7028	1.7273	1.7463	1.7668	1.7893	1.802	1.8278	1.8468	1.8633	1.8773	1.8913	1.8978
gamma-glutamyltranspeptidase	SAUSA300_0204	K4	0.1619	0.1539	0.1566	0.1699	0.2099	0.2662	0.368	0.5087	0.6736	0.8239	0.9706	1.1063	1.1837	1.2451	1.2899	1.3125	1.3336	1.3552	1.3682	1.3831	1.3907	1.4008	1.4069	1.4134	1.4295	1.4441	1.4573		1.5042	1.518	1.5296	1.5417	1.5654	1.5776	1.5958	1.621	1.6357	1.6598	1.6719	1.705	1.7165	1.7388	1.7556	1.7725	1.7928	1.8156	1.8236
alpha glucosidase	SAUSA300_1456	K5	0.1515	0.1513	0.1545	0.1459	0.1635	0.1873	0.2487	0.3457	0.4997	0.6622	0.7986	0.9368	1.0703	1.1545	1.2145	1.2598	1.2818	1.3046	1.3148	1.3307	1.34	1.3544	1.3585	1.3689	1.3841	1.3958	1.4061		1.457	1.4707	1.4799	1.4961	1.5183	1.5328	1.5539	1.5785	1.5984	1.6156	1.6395	1.667	1.6842	1.709	1.73	1.7527	1.7647	1.7855	1.8126
putative membrane protein	SAUSA300_0876	K6	0.1462	0.1425	0.1426	0.1462	0.1621	0.1952	0.259	0.3566	0.5157	0.6765	0.8101	0.9566	1.0852	1.1603	1.2238	1.2647	1.2899	1.3172	1.3323	1.347	1.362	1.3688	1.3766	1.3859	1.4004	1.4104	1.4198		1.4659	1.4819	1.4908	1.5078	1.5246	1.5429	1.5639	1.5852	1.608	1.6249	1.647	1.6748	1.6892	1.7168	1.7383	1.7582	1.7824	1.7968	1.817
protoporphyrinogen oxidase	SAUSA300_1781	K7	0.1537	0.1524	0.1607	0.1811	0.2041	0.2578	0.3605	0.5125	0.6913	0.8299	0.9638	1.0968	1.1795	1.2464	1.2939	1.3167	1.343	1.3647	1.3804	1.3977	1.4083	1.422	1.4297	1.4452	1.4632	1.4761	1.4885		1.5441	1.5619	1.5708	1.5954	1.6145	1.643	1.6678	1.6914	1.7149	1.7369	1.761	1.7859	1.7978	1.8161	1.8312	1.8469	1.8587	1.8774	1.9024
putative pyridoxal phosphate-dependent acyltransferase	SAUSA300_0535	K8	0.156	0.1494	0.1581	0.1646	0.176	0.208	0.2783	0.3897	0.5631	0.7213	0.8572	1.0053	1.0997	1.1697	1.2252	1.2622	1.2839	1.3064	1.3187	1.3326	1.3471	1.3656	1.3788	1.386	1.3913	1.3961	1.4028		1.4373	1.4439	1.4513	1.4618	1.4748	1.4861	1.5016	1.5193	1.5358	1.5489	1.5661	1.5848	1.6016	1.6194	1.6395	1.6538	1.6736	1.6929	1.7079
conserved hypothetical protein	SAUSA300_0233	K9	0.1607	0.1574	0.1576	0.1662	0.176	0.2144	0.2794	0.3833	0.5445	0.7058	0.8385	0.9866	1.1177	1.1964	1.2536	1.2902	1.3132	1.336	1.3496	1.3627	1.3674	1.3821	1.3921	1.3995	1.4135	1.4162	1.4315		1.4771	1.4884	1.501	1.5159	1.5354	1.5517	1.5709	1.5929	1.616	1.6323	1.6556	1.6776	1.6978	1.7219	1.7415	1.7623	1.7804	1.7973	1.8179
conserved hypothetical protein	SAUSA300_1623	K10	0.1517	0.1544	0.1597	0.1577	0.1721	0.192	0.2374	0.3231	0.4574	0.6279	0.7775	0.9148	1.0609	1.1593	1.2175	1.2645	1.2876	1.3087	1.3237	1.3372	1.3483	1.3607	1.3696	1.3784	1.3894	1.3989	1.4103		1.4572	1.4723	1.4844	1.4983	1.5223	1.5386	1.5575	1.5786	1.6012	1.6209	1.6415	1.6681	1.6855	1.7107	1.7337	1.7522	1.777	1.7942	1.8156
preprotein translocase, secA protein	SAUSA300_2584	K11	0.1553	0.1574	0.1609	0.1625	0.1731	0.1943	0.2362	0.3166	0.4408	0.6181	0.7665	0.907	1.0555	1.1561	1.2202	1.2688	1.2989	1.3217	1.3378	1.3542	1.3706	1.3859	1.4018	1.412	1.4276	1.4369	1.4469		1.4903	1.5043	1.516	1.5327	1.549	1.5662	1.5834	1.6085	1.6325	1.6508	1.6744	1.6984	1.7153	1.736	1.7673	1.7832	1.8042	1.8216	1.8447
cardiolipin synthetase	SAUSA300_2044	K12	0.1598	0.1628	0.1647	0.1766	0.2004	0.2522	0.3487	0.4844	0.6512	0.8071	0.9523	1.0941	1.1783	1.2468	1.3001	1.3297	1.3534	1.3665	1.3831	1.3969	1.4052	1.4164	1.4224	1.4302	1.4444	1.455	1.4575		1.504	1.5153	1.5203	1.5322	1.5482	1.5622	1.5788	1.5978	1.6184	1.6325	1.6517	1.6746	1.6903	1.7107	1.7319	1.7439	1.7672	1.7807	1.7977
immunodominant antigen B	SAUSA300_2573	K13	0.1526	0.1537	0.1582	0.1658	0.1718	0.1991	0.2514	0.3452	0.49	0.6617	0.8101	0.9467	1.0865	1.1766	1.2393	1.288	1.3185	1.3417	1.3598	1.3762	1.3931	1.4124	1.4198	1.4298	1.4474	1.4532	1.4629		1.5059	1.5206	1.5269	1.5415	1.5607	1.5744	1.596	1.6109	1.6304	1.6473	1.6672	1.6969	1.7084	1.7301	1.7487	1.7694	1.7968	1.8153	1.8309
polyribopolyribonucleotide nucleotidyltransferase	SAUSA300_1167	K14	0.1536	0.1584	0.1644	0.1723	0.176	0.2048	0.253	0.3364	0.4669	0.6377	0.785	0.9322	1.085	1.1791	1.2428	1.2864	1.3138	1.3382	1.3519	1.3651	1.3711	1.3807	1.3856	1.3954	1.409	1.4168	1.4229		1.4689	1.4839	1.4867	1.5073	1.527	1.5394	1.5571	1.5759	1.5974	1.6099	1.6352	1.6546	1.6727	1.6908	1.7085	1.7275	1.749	1.7635	1.7868
ABC transporter ATP-binding protein	SAUSA300_0620	K15	0.1545	0.1575	0.1639	0.1749	0.1908	0.2275	0.2921	0.3903	0.5423	0.6966	0.8286	0.9589	1.0848	1.1707	1.2315	1.2786	1.3082	1.3344	1.3495	1.3641	1.3837	1.4019	1.4156	1.4264	1.4407	1.4506	1.4585		1.5064	1.521	1.5283	1.5461	1.5662	1.5788	1.5976	1.6176	1.6422	1.6561	1.6814	1.6983	1.7183	1.7385	1.7598	1.7797	1.8033	1.8286	1.847
acyl-CoA dehydrogenase FadD	SAUSA300_0227	K16	0.1575	0.1633	0.1651	0.1743	0.1832	0.2097	0.2632	0.3537	0.5021	0.6758	0.8236	0.9777	1.1243	1.2118	1.2744	1.3209	1.3497	1.3757	1.3942	1.4124	1.4259	1.4443	1.4567	1.4677	1.4829	1.4918	1.5007		1.5386	1.5501	1.5611	1.5682	1.5909	1.6031	1.624	1.642	1.6648	1.6792	1.6966	1.7206	1.7369	1.7548	1.7754	1.7874	1.8034	1.8253	1.8396
conserved hypothetical protein	SAUSA300_1771	K17	0.1486	0.1586	0.1649	0.1704	0.1888	0.2267	0.2938	0.402	0.5524	0.7164	0.853	0.9957	1.1183	1.1943	1.2502	1.2882	1.3133	1.3361	1.3507	1.3694	1.3868	1.3971	1.4121	1.4207	1.4328	1.4441	1.4571		1.5069	1.5229	1.5312	1.5458	1.5669	1.5807	1.5981	1.6196	1.6417	1.6614	1.6803	1.7051	1.7219	1.7423	1.7681	1.7798	1.8015	1.8182	1.8453
conserved hypothetical protein	SAUSA300_1898	K18	0.1494	0.1535	0.1641	0.1684	0.181	0.2094	0.2663	0.3606	0.5024	0.6697	0.8104	0.9537	1.0922	1.1775	1.243	1.2865	1.3115	1.3355	1.353	1.3708	1.3866	1.3959	1.4048	1.413	1.424	1.4363	1.4469		1.4929	1.5079	1.5194	1.534	1.5553	1.5742	1.5941	1.6122	1.6379	1.658	1.6807	1.7029	1.7295	1.7496	1.7711	1.7873	1.8076	1.8236	1.8411
ABC transporter, permease protein	SAUSA300_0648	K19	0.1435	0.1461	0.1546	0.1662	0.1834	0.2227	0.3051	0.416	0.5757	0.7425	0.8985	1.0663	1.1857	1.2611	1.3152	1.3402	1.3576	1.3762	1.3881	1.398	1.4055	1.4233	1.431	1.4477	1.4626	1.4757	1.4851		1.5472	1.5694	1.5767	1.5949	1.6245	1.642	1.6691	1.6905	1.7192	1.7402	1.7625	1.7837	1.8028	1.8297	1.8557	1.8625	1.8841	1.8989	1.9177
DNA-binding response regulator, LuxR family	SAUSA300_1220	K20	0.1539	0.1553	0.1619	0.1765	0.1849	0.2161	0.2835	0.3864	0.5527	0.7271	0.8751	1.0373	1.1663	1.2444	1.3005	1.3354	1.3584	1.3798	1.4001	1.4152	1.4266	1.4463	1.4542	1.4643	1.4812	1.4899	1.4974		1.5488	1.5673	1.5772	1.5916	1.614	1.6338	1.6526	1.6769	1.698	1.7204	1.745	1.7666	1.7941	1.8176	1.8329	1.8502	1.8708	1.894	1.909
putative membrane protein	SAUSA300_0640	K21	0.1425	0.1472	0.1526	0.1604	0.1688	0.1944	0.2446	0.329	0.4486	0.6162	0.7584	0.895	1.0372	1.1497	1.2149	1.2693	1.3041	1.3317	1.3515	1.3722	1.3866	1.4025	1.4098	1.419	1.4324	1.4433	1.4518		1.5054	1.5166	1.5259	1.5384	1.5622	1.5762	1.5944	1.6166	1.6376	1.6563	1.6767	1.7023	1.7208	1.7408	1.7691	1.7884	1.8054	1.8183	1.8472
putative acyl-CoA transferase FadX	SAUSA300_0229	K22	0.1511	0.1625	0.1707	0.1806	0.1952	0.2276	0.2861	0.3807	0.5357	0.7144	0.8777	1.0521	1.183	1.2712	1.3355	1.3697	1.3985	1.4215	1.437	1.4508	1.4598	1.4715	1.4822	1.4918	1.5074	1.5183	1.5298		1.5768	1.5931	1.6012	1.6217	1.6426	1.6603	1.6778	1.7026	1.7188	1.7451	1.7646	1.7884	1.8056	1.8294	1.8478	1.8689	1.8901	1.9045	1.9261
acyltransferase	SAUSA300_2504	K23	0.139	0.1499	0.1569	0.1628	0.1745	0.2046	0.2555	0.3339	0.4486	0.6177	0.7858	0.941	1.105	1.2091	1.2768	1.3303	1.3614	1.3873	1.4068	1.4261	1.4405	1.4556	1.4664	1.4749	1.4979	1.511	1.5187		1.5519	1.5658	1.5744	1.5875	1.6117	1.6233	1.6442	1.6607	1.6824	1.7004	1.7223	1.749	1.7631	1.7843	1.8048	1.823	1.8429	1.8571	1.8741
lipoic acid synthetase	SAUSA300_0829	K24	0.1555	0.1572	0.1664	0.1877	0.2124	0.2768	0.3846	0.5455	0.7181	0.8946	1.0714	1.2294	1.3305	1.4104	1.4587	1.4987	1.5307	1.5583	1.5764	1.5947	1.6045	1.6187	1.6318	1.6385	1.6526	1.6591	1.6654		1.7114	1.724	1.7385	1.7583	1.7744	1.7871	1.804	1.8227	1.8328	1.85	1.8646	1.8778	1.8865	1.8925	1.8997	1.9057	1.9126	1.9103	1.9143
putative membrane protein	SAUSA300_0678	L1	0.1255	0.1187	0.1189	0.1218	0.1327	0.1589	0.2122	0.3086	0.4519	0.6139	0.7594	0.8996	1.0506	1.1431	1.1996	1.2511	1.2821	1.307	1.3337	1.3523	1.3586	1.3663	1.3738	1.3782	1.3875	1.3956	1.3955		1.4161	1.4279	1.4322	1.4445	1.4568	1.4709	1.4873	1.5016	1.5229	1.5368	1.5584	1.5777	1.5899	1.6119	1.6295	1.648	1.666	1.679	1.6943
conserved hypothetical protein	SAUSA300_0081	L2	0.1241	0.1209	0.1247	0.1354	0.1608	0.2125	0.3027	0.4285	0.6038	0.7563	0.908	1.0694	1.1704	1.2346	1.2899	1.3213	1.3448	1.3626	1.3834	1.4015	1.4071	1.4226	1.4359	1.4332	1.4422	1.4567	1.4646		1.5111	1.5261	1.5384	1.5488	1.5704	1.5866	1.6087	1.6284	1.6482	1.6673	1.6864	1.7207	1.7364	1.7484	1.7662	1.7819	1.7984	1.8191	1.8308
conserved hypothetical protein	SAUSA300_2138	L3	0.1262	0.1201	0.1206	0.129	0.1421	0.1755	0.2378	0.3395	0.4981	0.6609	0.801	0.9438	1.0792	1.1602	1.2188	1.2648	1.2905	1.3098	1.3279	1.3445	1.3596	1.3733	1.386	1.3833	1.3902	1.3998	1.4053		1.4515	1.4652	1.474	1.4885	1.5065	1.5242	1.5423	1.5599	1.5838	1.6014	1.6239	1.6439	1.6564	1.6831	1.7015	1.7195	1.7419	1.7565	1.7764
GTP-binding protein YchF	SAUSA300_0364	L4	0.1194	0.119	0.1213	0.1281	0.1395	0.1659	0.2157	0.3065	0.4394	0.6011	0.7481	0.8991	1.05	1.15	1.2121	1.2587	1.2916	1.3118	1.3229	1.3292	1.3392	1.3484	1.3568	1.355	1.3597	1.3645	1.3641		1.3861	1.3974	1.4036	1.4144	1.4271	1.4364	1.4505	1.4631	1.4796	1.4919	1.5071	1.5269	1.5413	1.5603	1.5832	1.6007	1.6228	1.6432	1.6734
conserved hypothetical protein	SAUSA300_0935	L5	0.1181	0.1171	0.1179	0.1232	0.1298	0.1558	0.2087	0.3049	0.4534	0.6208	0.7604	0.9002	1.048	1.1438	1.2064	1.2562	1.2846	1.3051	1.3214	1.3384	1.3514	1.3603	1.3683	1.3726	1.3849	1.3943	1.406		1.4532	1.4667	1.4784	1.4938	1.5123	1.5327	1.5508	1.57	1.5935	1.6123	1.6321	1.6587	1.6755	1.6961	1.717	1.7359	1.7518	1.7701	1.7853
D-lactate dehydrogenase	SAUSA300_2463	L6	0.119	0.1231	0.1254	0.1342	0.1567	0.2037	0.2897	0.4307	0.6147	0.7757	0.9275	1.0842	1.1852	1.2526	1.3004	1.3284	1.3537	1.3751	1.3976	1.4159	1.4344	1.4507	1.4655	1.4832	1.4991	1.5118	1.5254		1.5717	1.5886	1.6016	1.6199	1.6416	1.662	1.68	1.7094	1.7307	1.7572	1.7735	1.7894	1.8106	1.8208	1.83	1.8461	1.8622	1.8639	1.8737
biotin synthase	SAUSA300_2371	L7	0.1211	0.1206	0.1236	0.1305	0.146	0.1847	0.2582	0.3701	0.533	0.6891	0.8276	0.9788	1.0976	1.1716	1.2315	1.2684	1.2952	1.3154	1.3318	1.3509	1.3625	1.3654	1.3782	1.3846	1.3984	1.4075	1.417		1.4662	1.4807	1.494	1.5098	1.5274	1.548	1.567	1.584	1.6097	1.6327	1.6546	1.6787	1.6972	1.7169	1.74	1.762	1.7768	1.801	1.8151
ribosome small subunit-dependent GTPase A	SAUSA300_1114	L8	0.1213	0.1205	0.1182	0.1208	0.1213	0.1225	0.1231	0.1255	0.1308	0.1276	0.132	0.1383	0.1434	0.1552	0.1632	0.1804	0.1983	0.2222	0.2582	0.3024	0.3565	0.4147	0.482	0.5476	0.6219	0.6995	0.7687		0.9554	1.0168	1.0739	1.1137	1.1453	1.1716	1.1957	1.2105	1.2263	1.2323	1.2339	1.2375	1.2337	1.2324	1.2288	1.2226	1.2256	1.2255	1.2216
conserved hypothetical protein	SAUSA300_0812	L9	0.1241	0.1204	0.1217	0.1285	0.142	0.174	0.2363	0.3389	0.5064	0.6834	0.8348	0.9967	1.1396	1.2153	1.2737	1.3089	1.3317	1.3525	1.3708	1.385	1.4017	1.4143	1.4272	1.4336	1.4479	1.4609	1.471		1.5165	1.5307	1.5386	1.5563	1.5748	1.591	1.6116	1.6325	1.6542	1.6718	1.6956	1.715	1.731	1.7497	1.7702	1.7862	1.8017	1.8229	1.8383
bifunctional purine biosynthesis protein	SAUSA300_0975	L10	0.1218	0.1207	0.1222	0.1248	0.1332	0.1542	0.2008	0.2861	0.4263	0.5985	0.7307	0.8313	0.9082	0.973	1.0211	1.0602	1.0907	1.1162	1.1359	1.1496	1.1517	1.1533	1.1566	1.1511	1.1473	1.1452	1.1429		1.1412	1.1392	1.1359	1.1366	1.1379	1.1378	1.1365	1.1373	1.1422	1.1404	1.1447	1.152	1.1561	1.1666	1.1766	1.1866	1.1989	1.2099	1.2228
putative substrate--CoA ligase	SAUSA300_0559	L11	0.121	0.1231	0.1267	0.1327	0.1482	0.1848	0.2574	0.3738	0.5433	0.7098	0.8522	1.0075	1.1309	1.2073	1.2639	1.3008	1.3276	1.3476	1.3637	1.3775	1.3872	1.4012	1.4119	1.4191	1.4343	1.4479	1.4547		1.5028	1.5214	1.5332	1.5493	1.5687	1.584	1.6047	1.6273	1.6437	1.665	1.6824	1.7131	1.7291	1.7479	1.7744	1.7916	1.8093	1.8281	1.8461
transcriptional regulator, gntR family protein	SAUSA300_0503	L12	0.1216	0.1266	0.1327	0.1397	0.1529	0.1892	0.2572	0.3619	0.5156	0.6833	0.8283	0.9705	1.1139	1.1988	1.2512	1.2857	1.3127	1.3308	1.3542	1.3729	1.392	1.4077	1.4245	1.4414	1.4581	1.4774	1.4975		1.5388	1.5543	1.5668	1.5842	1.6057	1.6224	1.6417	1.6616	1.6912	1.7046	1.7214	1.7448	1.7569	1.7774	1.7891	1.8057	1.82	1.8369	1.8512
zinc metalloproteinase aureolysin	SAUSA300_2572	L13	0.1225	0.1295	0.1327	0.1392	0.1453	0.1733	0.2212	0.3029	0.4237	0.5844	0.7297	0.863	1.0077	1.12	1.1848	1.2396	1.2743	1.3007	1.3238	1.3376	1.3543	1.3713	1.3831	1.3902	1.3991	1.4098	1.4169		1.4613	1.4751	1.4836	1.5009	1.5193	1.5388	1.5523	1.5726	1.5957	1.612	1.6286	1.6556	1.6772	1.7024	1.7231	1.7412	1.7561	1.783	1.8069
transcriptional regulator, TetR family	SAUSA300_2515	L14	0.1222	0.1245	0.1273	0.1372	0.1517	0.1912	0.2619	0.3796	0.5638	0.7322	0.8852	1.041	1.166	1.2386	1.2923	1.3233	1.3505	1.3686	1.386	1.4019	1.4162	1.4293	1.4374	1.4479	1.4587	1.4754	1.4831		1.5352	1.5482	1.5549	1.5732	1.5905	1.6094	1.6324	1.6447	1.6693	1.6884	1.7112	1.7338	1.7502	1.7679	1.7938	1.8119	1.8252	1.8359	1.8595
ribosomal large subunit pseudouridine synthase, RluD subfamily	SAUSA300_1800	L15	0.1267	0.1309	0.1311	0.1373	0.1486	0.1787	0.2297	0.3205	0.4703	0.6327	0.7754	0.9166	1.0589	1.1449	1.2059	1.2586	1.2894	1.3163	1.3324	1.3518	1.3651	1.3817	1.3988	1.4088	1.419	1.4314	1.438		1.4747	1.487	1.4998	1.5134	1.5324	1.5471	1.5618	1.5835	1.6026	1.6213	1.6424	1.666	1.6819	1.7052	1.7288	1.746	1.7671	1.7854	1.813
orotate phosphoribosyltransferase	SAUSA300_1098	L16	0.1234	0.1262	0.1252	0.1308	0.1469	0.1724	0.2276	0.3217	0.4503	0.589	0.7331	0.87	1.0058	1.1031	1.164	1.2144	1.2456	1.2683	1.289	1.3076	1.3202	1.3346	1.3469	1.36	1.3702	1.3802	1.3892		1.4384	1.4503	1.4609	1.4741	1.4941	1.5039	1.527	1.5467	1.5655	1.5808	1.6043	1.627	1.6389	1.6682	1.6866	1.711	1.7351	1.7561	1.7775
staphylococcal accessory regulator	SAUSA300_0114	L17	0.1325	0.1397	0.1452	0.1584	0.1947	0.2555	0.3536	0.4994	0.6568	0.8136	0.9542	1.0901	1.1759	1.2393	1.2892	1.3182	1.3398	1.3602	1.3745	1.395	1.4161	1.4348	1.4544	1.4678	1.4867	1.5063	1.5191		1.5736	1.5927	1.6138	1.6294	1.6522	1.6753	1.6997	1.725	1.747	1.7677	1.798	1.8208	1.8358	1.8622	1.8724	1.8908	1.9086	1.9034	1.9251
Na/Pi cotransporter family protein	SAUSA300_0107	L18	0.1249	0.1268	0.1314	0.1431	0.1682	0.2199	0.3149	0.4524	0.6255	0.7815	0.9323	1.0902	1.185	1.2498	1.2959	1.3223	1.3449	1.3605	1.3787	1.3918	1.3953	1.4091	1.4141	1.4254	1.4351	1.4548	1.4652		1.5145	1.535	1.5445	1.5588	1.5853	1.5975	1.6164	1.6367	1.6641	1.682	1.6972	1.7178	1.7396	1.7609	1.7815	1.8032	1.8184	1.8421	1.8689
putative membrane protein	SAUSA300_0230	L19	0.1172	0.1227	0.1229	0.1297	0.1356	0.1632	0.2215	0.3149	0.4632	0.6387	0.7873	0.9347	1.0876	1.1804	1.2462	1.2947	1.3215	1.3429	1.3621	1.3792	1.3916	1.406	1.4124	1.4183	1.4267	1.4383	1.4464		1.4869	1.5032	1.5113	1.5251	1.5477	1.5607	1.5794	1.6006	1.6219	1.6429	1.6621	1.6867	1.7028	1.7252	1.7453	1.762	1.7812	1.8014	1.8176
conserved hypothetical protein	SAUSA300_0294	L20	0.117	0.1232	0.1258	0.1315	0.1399	0.1697	0.2334	0.335	0.4919	0.6617	0.8169	0.9817	1.1329	1.2169	1.278	1.3202	1.3497	1.371	1.3878	1.4033	1.4186	1.4285	1.445	1.4529	1.4646	1.4793	1.4828		1.5329	1.5522	1.5591	1.5786	1.5986	1.6147	1.6368	1.655	1.6763	1.6957	1.7178	1.7426	1.7518	1.7804	1.798	1.815	1.8352	1.8494	1.873
phi77 ORF015-like protein, putative protease / phage portal protein	SAUSA300_1939	L21	0.1214	0.1226	0.1223	0.1352	0.1465	0.1906	0.2606	0.3669	0.5391	0.7043	0.8523	1.0119	1.1478	1.228	1.2855	1.3264	1.3455	1.3689	1.3858	1.4014	1.4103	1.4162	1.4252	1.4323	1.4455	1.4587	1.4666		1.5158	1.5296	1.541	1.5598	1.5772	1.5955	1.6177	1.6331	1.6598	1.6796	1.7046	1.7298	1.7445	1.7662	1.7942	1.8111	1.8288	1.848	1.8645
2-dehydropantoate 2-reductase	SAUSA300_2388	L22	0.1371	0.14	0.151	0.1839	0.2281	0.3122	0.4379	0.5982	0.7741	0.9342	1.0866	1.1861	1.2536	1.314	1.3406	1.3685	1.3859	1.405	1.4265	1.4397	1.4526	1.466	1.4744	1.4883	1.4958	1.5086	1.5102		1.5517	1.5652	1.5729	1.5868	1.6064	1.6191	1.6418	1.6592	1.6764	1.6945	1.7155	1.7346	1.7437	1.7688	1.7806	1.8011	1.8202	1.8305	1.8484
peptide ABC transporter, permease protein / oligopeptide permease, channel-forming protein	SAUSA300_1276	L23	0.1187	0.1296	0.1312	0.1315	0.1472	0.168	0.2159	0.3035	0.4332	0.6073	0.7631	0.9222	1.091	1.1942	1.2593	1.3163	1.3414	1.3641	1.3878	1.3998	1.4094	1.4249	1.4356	1.4424	1.4459	1.4575	1.4652		1.5132	1.5314	1.5422	1.5629	1.5875	1.6005	1.6231	1.6477	1.6698	1.6916	1.7144	1.7418	1.76	1.7876	1.8054	1.822	1.8496	1.8636	1.8875
phi77 ORF004-like protein, putative phage tail component	SAUSA300_1929	L24	0.1219	0.1264	0.1309	0.1352	0.1543	0.1886	0.2567	0.365	0.52	0.6869	0.8425	1.0088	1.1455	1.2263	1.2867	1.3303	1.3564	1.3766	1.3994	1.4092	1.4119	1.4198	1.4269	1.4382	1.4434	1.4466	1.4465		1.4783	1.4955	1.5017	1.513	1.5331	1.5479	1.5645	1.5851	1.6079	1.6208	1.6425	1.6657	1.6804	1.7009	1.7222	1.7378	1.7552	1.7767	1.7864
putative lipoprotein	SAUSA300_2354	M1	0.148	0.1367	0.1453	0.1467	0.157	0.1947	0.2579	0.3529	0.4898	0.6455	0.7914	0.9393	1.0733	1.1537	1.2145	1.2617	1.2902	1.3189	1.3381	1.3545	1.3603	1.3684	1.3779	1.3866	1.3997	1.3955	1.3986		1.4276	1.4418	1.4456	1.4632	1.4807	1.4932	1.5138	1.5258	1.5503	1.5681	1.5867	1.6095	1.6246	1.6453	1.6645	1.6817	1.6862	1.7088	1.7305
CBS domain protein	SAUSA300_1651	M2	0.1572	0.142	0.1488	0.1556	0.1724	0.211	0.2923	0.404	0.5544	0.7043	0.8372	0.9672	1.0813	1.1499	1.2033	1.2355	1.2601	1.2807	1.2896	1.3044	1.3143	1.3311	1.3421	1.3573	1.3732	1.3902	1.402		1.461	1.481	1.506	1.522	1.5411	1.5678	1.5863	1.6135	1.6318	1.654	1.6777	1.7018	1.7196	1.7458	1.7706	1.7873	1.8049	1.8221	1.8449
5-nucleotidase family protein	SAUSA300_0828	M3	0.1504	0.1426	0.1445	0.1468	0.1574	0.1823	0.2323	0.3182	0.4471	0.6105	0.7636	0.9077	1.0658	1.1623	1.227	1.2785	1.3102	1.3362	1.3523	1.3733	1.3894	1.3985	1.4047	1.4119	1.423	1.4359	1.4409		1.4901	1.5028	1.5118	1.5281	1.5445	1.5629	1.5821	1.6027	1.6238	1.641	1.6574	1.6882	1.7021	1.7257	1.7432	1.7608	1.7769	1.796	1.8221
lipoate-protein ligase A family protein	SAUSA300_0328	M4	0.1468	0.1417	0.1379	0.1394	0.1506	0.1657	0.2174	0.2849	0.4028	0.5782	0.7339	0.8679	1.0131	1.1314	1.1961	1.2498	1.2813	1.304	1.3198	1.3397	1.3525	1.3722	1.3829	1.3961	1.407	1.411	1.4172		1.4616	1.477	1.4888	1.5048	1.522	1.5403	1.5603	1.5779	1.6037	1.6175	1.6432	1.6679	1.6787	1.7041	1.7281	1.7499	1.7637	1.7823	1.8042
capsular polysaccharide biosynthesis protein Cap1B	SAUSA300_2597	M5	0.1354	0.133	0.1358	0.1318	0.1472	0.167	0.213	0.2992	0.4252	0.5996	0.7535	0.891	1.0419	1.149	1.2141	1.2615	1.2927	1.3174	1.3359	1.3524	1.3702	1.3861	1.3898	1.3977	1.4131	1.4215	1.4329		1.4796	1.4914	1.5024	1.5179	1.5361	1.552	1.5734	1.5943	1.615	1.6317	1.6529	1.6821	1.6944	1.7216	1.7378	1.7622	1.7769	1.7988	1.8189
probable transglycosylase	SAUSA300_1676	M6	0.1331	0.1308	0.1328	0.1387	0.1524	0.1861	0.2516	0.3531	0.5236	0.7018	0.8484	1.0022	1.1416	1.2203	1.2793	1.3177	1.3404	1.3593	1.3749	1.3898	1.4045	1.4161	1.4277	1.4354	1.4459	1.4541	1.4662		1.5143	1.5328	1.5409	1.5617	1.581	1.6027	1.6277	1.6437	1.6745	1.6934	1.7186	1.7443	1.7569	1.7818	1.8057	1.8187	1.8383	1.8534	1.8776
3-isopropylmalate dehydrogenase	SAUSA300_2011	M7	0.1501	0.146	0.1495	0.1604	0.1788	0.226	0.3157	0.4446	0.6188	0.7684	0.9069	1.0523	1.1533	1.2214	1.2792	1.3084	1.3351	1.3534	1.3725	1.3833	1.3902	1.4012	1.4126	1.4252	1.4406	1.4511	1.4642		1.5121	1.5268	1.5369	1.5516	1.5708	1.5864	1.6038	1.6244	1.6455	1.6647	1.6838	1.7086	1.7255	1.7472	1.7648	1.7877	1.796	1.8167	1.8361
conserved hypothetical protein	SAUSA300_2418	M8	0.1497	0.1413	0.1481	0.151	0.1616	0.1988	0.2656	0.374	0.532	0.7	0.8455	0.9937	1.1261	1.1972	1.2523	1.2865	1.3072	1.3269	1.3402	1.3614	1.377	1.3869	1.3955	1.4079	1.4196	1.4329	1.4446		1.496	1.5135	1.5261	1.5389	1.56	1.582	1.5991	1.6233	1.6491	1.6674	1.6902	1.7163	1.7361	1.7571	1.7806	1.7991	1.8152	1.8352	1.8537
conserved hypothetical protein	SAUSA300_0465	M9	0.1529	0.148	0.1482	0.1529	0.1665	0.1952	0.2591	0.3649	0.5294	0.6922	0.8369	0.979	1.1161	1.1932	1.2546	1.2966	1.3196	1.3431	1.3573	1.3682	1.3733	1.388	1.3927	1.3953	1.4074	1.4167	1.4245		1.4722	1.484	1.4962	1.5109	1.5285	1.5469	1.5693	1.5868	1.6053	1.6259	1.642	1.6681	1.6807	1.7063	1.7239	1.7395	1.7625	1.7772	1.8009
putative iron compound ABC transporter, ATP-binding protein	SAUSA300_0720	M10	0.1487	0.1468	0.1521	0.1552	0.1708	0.2022	0.2677	0.3714	0.5239	0.6962	0.8431	0.9934	1.125	1.2012	1.2569	1.2984	1.3244	1.3442	1.3573	1.3772	1.3856	1.3991	1.4048	1.4166	1.4319	1.4418	1.4537		1.5049	1.5188	1.529	1.5471	1.5684	1.5846	1.6028	1.6276	1.6571	1.6729	1.6965	1.7215	1.7368	1.7585	1.7814	1.7999	1.8172	1.8411	1.846
transcriptional regulator, AraC family	SAUSA300_0104	M11	0.2023	0.2082	0.2307	0.2654	0.3478	0.4587	0.6132	0.7605	0.9181	1.0636	1.1679	1.2374	1.295	1.3421	1.3668	1.3883	1.4061	1.4234	1.4435	1.4607	1.4764	1.4914	1.4998	1.5149	1.5269	1.5391	1.5486		1.5897	1.6058	1.6208	1.6325	1.655	1.6692	1.6947	1.7185	1.7378	1.7522	1.7756	1.7984	1.8101	1.8332	1.8486	1.8713	1.8831	1.9001	1.9144
acetoin utilization protein AcuC	SAUSA300_1681	M12	0.1454	0.1513	0.1575	0.1591	0.1726	0.2004	0.2591	0.3471	0.5006	0.6757	0.8263	0.981	1.1294	1.2126	1.2728	1.3154	1.3402	1.3594	1.3795	1.3927	1.4084	1.4252	1.4386	1.4538	1.4735	1.4828	1.4891		1.5318	1.5475	1.5574	1.5697	1.5909	1.6096	1.6284	1.6499	1.6668	1.6885	1.7075	1.7319	1.7482	1.7743	1.7812	1.8051	1.8185	1.8376	1.8578
conserved hypothetical protein	SAUSA300_2148	M13	0.1482	0.1553	0.1576	0.1624	0.1745	0.2042	0.2554	0.3498	0.5007	0.6681	0.8206	0.9654	1.1098	1.1975	1.2612	1.3083	1.3334	1.3554	1.3728	1.3856	1.3963	1.4102	1.4217	1.431	1.4428	1.4511	1.4637		1.5097	1.5246	1.5329	1.5531	1.5717	1.5881	1.6115	1.6299	1.6528	1.6707	1.6958	1.7215	1.7386	1.7645	1.7824	1.7977	1.8209	1.8536	1.8715
glycine betaine/carnitine/choline transport system permease	SAUSA300_2390	M14	0.1523	0.1547	0.1606	0.1648	0.175	0.2019	0.255	0.3462	0.4918	0.6652	0.8188	0.9714	1.1252	1.2152	1.2801	1.3259	1.3492	1.373	1.3894	1.4014	1.414	1.4313	1.4401	1.4446	1.4577	1.4626	1.4769		1.5198	1.536	1.5437	1.566	1.5816	1.5997	1.6179	1.64	1.6587	1.6827	1.7008	1.7315	1.7417	1.7623	1.7817	1.7974	1.8148	1.8349	1.8571
DNA mismatch repair protein mutL	SAUSA300_1189	M15	0.1473	0.1538	0.1569	0.1601	0.1766	0.209	0.275	0.3653	0.5211	0.6837	0.8286	0.9675	1.113	1.2008	1.2656	1.312	1.3383	1.3633	1.3824	1.3991	1.4172	1.4339	1.4476	1.4563	1.4706	1.4901	1.4987		1.555	1.5705	1.5821	1.6023	1.6228	1.6421	1.6644	1.6894	1.7145	1.7328	1.7511	1.786	1.7943	1.8233	1.8443	1.8573	1.8745	1.8893	1.9062
conserved hypothetical protein	SAUSA300_2311	M16	0.1544	0.1615	0.17	0.1699	0.181	0.1994	0.2308	0.2928	0.3895	0.526	0.6778	0.8257	0.9563	1.0902	1.169	1.2324	1.2825	1.315	1.3391	1.3622	1.3874	1.4091	1.4314	1.4525	1.4732	1.4914	1.5125		1.5692	1.5994	1.6173	1.64	1.6586	1.6876	1.7107	1.7394	1.7656	1.7908	1.8166	1.8335	1.8506	1.8709	1.8823	1.8902	1.9093	1.9168	1.9292
aldose 1-epimerase	SAUSA300_2285	M17	0.1468	0.1556	0.1644	0.1592	0.1781	0.2018	0.2573	0.3468	0.4719	0.6318	0.7795	0.913	1.051	1.1576	1.224	1.2746	1.3045	1.3338	1.3551	1.376	1.3937	1.4137	1.4255	1.4432	1.4598	1.4666	1.4734		1.522	1.5378	1.5496	1.563	1.5843	1.5996	1.6224	1.6419	1.6636	1.6855	1.7004	1.7271	1.7383	1.763	1.7798	1.7978	1.8153	1.8292	1.8561
putative transporter	SAUSA300_2449	M18	0.1397	0.15	0.16	0.1573	0.1718	0.2026	0.2682	0.3657	0.5252	0.7011	0.8552	1.0185	1.1609	1.2375	1.2998	1.3341	1.3574	1.3788	1.397	1.4083	1.4226	1.4321	1.4355	1.4447	1.4566	1.4687	1.4817		1.5315	1.55	1.5629	1.5863	1.6054	1.6271	1.6534	1.6765	1.7027	1.7308	1.7501	1.7799	1.7928	1.8176	1.837	1.853	1.8647	1.8839	1.8994
putative membrane protein	SAUSA300_2472	M19	0.1351	0.1445	0.151	0.1523	0.1604	0.1826	0.2328	0.3046	0.4272	0.587	0.7369	0.8693	1.0212	1.1277	1.1906	1.2382	1.269	1.2915	1.3113	1.3292	1.3456	1.3592	1.3736	1.3893	1.3999	1.4092	1.4143		1.4516	1.4677	1.4776	1.4941	1.5125	1.5243	1.5471	1.5657	1.5876	1.6001	1.622	1.6471	1.6622	1.6881	1.7034	1.7242	1.7426	1.7607	1.7828
conserved hypothetical protein	SAUSA300_1867	M20	0.1416	0.1491	0.16	0.1623	0.1731	0.2033	0.257	0.3421	0.4757	0.6418	0.793	0.939	1.0814	1.1668	1.2306	1.2799	1.3065	1.3304	1.3489	1.3709	1.3823	1.399	1.41	1.4164	1.4319	1.4353	1.4469		1.4972	1.5164	1.5253	1.5458	1.5656	1.5842	1.6076	1.6258	1.6489	1.6676	1.6923	1.7153	1.7354	1.7578	1.7756	1.7999	1.8114	1.8329	1.8541
acetyltransferase, GNAT family	SAUSA300_1980	M21	0.1406	0.1457	0.1589	0.1737	0.2034	0.2582	0.3551	0.4881	0.6479	0.7935	0.9358	1.0746	1.1764	1.2457	1.2998	1.326	1.3479	1.3743	1.3905	1.4101	1.4193	1.4315	1.44	1.4502	1.4653	1.4761	1.4832		1.53	1.5408	1.5526	1.5732	1.5899	1.6077	1.6246	1.6462	1.6649	1.6843	1.7028	1.7256	1.7431	1.7677	1.7817	1.8089	1.825	1.8459	1.8617
transferrin receptor	SAUSA300_0721	M22	0.1423	0.1542	0.165	0.1646	0.1734	0.1925	0.2364	0.3127	0.4285	0.595	0.7448	0.8955	1.0619	1.1795	1.2547	1.3122	1.3448	1.3713	1.3968	1.4108	1.4265	1.4402	1.4523	1.4644	1.475	1.481	1.4891		1.539	1.5536	1.5694	1.578	1.6019	1.6155	1.6382	1.659	1.6836	1.7032	1.7247	1.7486	1.7674	1.7891	1.8065	1.8289	1.846	1.8681	1.8807
excinuclease ABC, B subunit	SAUSA300_0741	M23	0.134	0.1543	0.1559	0.1543	0.1627	0.1848	0.2157	0.2788	0.3729	0.5205	0.6779	0.8201	0.9697	1.1019	1.1767	1.2369	1.2776	1.3059	1.3338	1.3558	1.3738	1.3886	1.4006	1.4116	1.421	1.4286	1.4339		1.4798	1.4964	1.5048	1.524	1.5441	1.5635	1.5823	1.5961	1.6236	1.6429	1.6646	1.6883	1.7096	1.7373	1.7572	1.7808	1.7999	1.8313	1.8583
conserved hypothetical protein	SAUSA300_0293	M24	0.1479	0.1526	0.1671	0.1741	0.1978	0.251	0.339	0.473	0.6388	0.7999	0.964	1.1162	1.207	1.2752	1.334	1.3643	1.3929	1.4163	1.4395	1.4501	1.4609	1.4641	1.4734	1.4818	1.4956	1.4979	1.5023		1.5391	1.5508	1.5563	1.5687	1.5923	1.6062	1.6237	1.6388	1.662	1.6789	1.6878	1.715	1.7274	1.7481	1.7642	1.771	1.7931	1.8042	1.828
capsular polysaccharide biosynthesis protein Cap5P	SAUSA300_0167	N1	0.1196	0.1136	0.1176	0.1208	0.1291	0.1501	0.2004	0.2972	0.4373	0.6087	0.7654	0.9154	1.0762	1.1718	1.2371	1.289	1.3175	1.3465	1.3715	1.3825	1.3938	1.3964	1.4013	1.4096	1.4164	1.4203	1.4197		1.4435	1.4578	1.4645	1.4753	1.493	1.503	1.5203	1.5406	1.5619	1.5796	1.5958	1.6187	1.6297	1.6516	1.6677	1.6825	1.7002	1.7162	1.7362
conserved hypothetical protein	SAUSA300_2068	N2	0.1124	0.1124	0.1162	0.1173	0.1231	0.1459	0.1855	0.2642	0.3864	0.5533	0.7079	0.8409	0.9927	1.1117	1.174	1.2159	1.2445	1.2639	1.2794	1.2981	1.3031	1.3174	1.3257	1.3283	1.3348	1.3357	1.3394		1.3675	1.3806	1.3871	1.4053	1.4175	1.4325	1.449	1.4622	1.4793	1.4964	1.5142	1.5328	1.5463	1.5677	1.587	1.6029	1.6234	1.6502	1.6682
putative acetyltransferase	SAUSA300_0745	N3	0.1181	0.1157	0.1182	0.1238	0.1331	0.1617	0.2211	0.32	0.4645	0.6291	0.7765	0.9213	1.0697	1.1559	1.2171	1.2648	1.2905	1.3126	1.3328	1.3463	1.3594	1.3753	1.3785	1.3848	1.3929	1.4036	1.4111		1.4622	1.4792	1.4895	1.5062	1.5262	1.5432	1.5673	1.5883	1.6066	1.6303	1.6573	1.6812	1.6946	1.7201	1.7386	1.7579	1.7746	1.7963	1.8135
putative teichoic acid biosynthesis protein B	SAUSA300_0247	N4	0.1232	0.1165	0.1172	0.1233	0.1369	0.1702	0.2376	0.3447	0.5141	0.6768	0.8229	0.9794	1.1164	1.1963	1.2575	1.2954	1.3211	1.3418	1.3612	1.3746	1.3759	1.3885	1.3963	1.4025	1.4147	1.429	1.4371		1.4892	1.5047	1.5162	1.5335	1.5528	1.5703	1.59	1.613	1.6376	1.6544	1.6775	1.7005	1.7141	1.74	1.7574	1.7762	1.7947	1.8117	1.8334
phi77 ORF109-like protein / phi77 ORF002-like protein, phage minor structural protein	SAUSA300_1927	N5	0.1136	0.1119	0.1141	0.1164	0.1281	0.1542	0.2111	0.3121	0.4655	0.6371	0.7857	0.9334	1.0789	1.1692	1.23	1.2808	1.3088	1.3287	1.3457	1.3618	1.3725	1.3792	1.3898	1.3981	1.4087	1.4227	1.4328		1.4807	1.5007	1.5095	1.5297	1.5479	1.5671	1.5861	1.6126	1.6322	1.6524	1.6747	1.699	1.7229	1.7441	1.7721	1.7873	1.8057	1.8213	1.8497
staphylococcal tandem lipoprotein	SAUSA300_0103	N6	0.1139	0.1172	0.1135	0.1171	0.129	0.1542	0.207	0.2982	0.4455	0.6251	0.7777	0.9249	1.0793	1.1686	1.2333	1.281	1.3076	1.3303	1.3464	1.3593	1.3744	1.3815	1.39	1.3993	1.4093	1.4262	1.4323		1.4855	1.503	1.5098	1.5311	1.5524	1.5686	1.5906	1.6135	1.6348	1.6573	1.6805	1.701	1.7301	1.7502	1.7681	1.7897	1.8092	1.8294	1.853
PTS system, glucose-specific IIBC component domain protein	SAUSA300_0191	N7	0.1182	0.1156	0.1204	0.1283	0.1507	0.1978	0.2845	0.4102	0.5864	0.748	0.8905	1.0402	1.1773	1.2595	1.328	1.3814	1.4122	1.4314	1.442	1.4556	1.4692	1.4783	1.4816	1.4868	1.4967	1.5101	1.5232		1.5699	1.5873	1.5975	1.6148	1.6329	1.6455	1.6708	1.6936	1.7136	1.7363	1.7576	1.7824	1.7932	1.8163	1.8321	1.8438	1.8735	1.8823	1.9054
ABC transporter, ATP-binding protein, MsbA family	SAUSA300_0671	N8	0.117	0.1154	0.1167	0.1203	0.1266	0.1496	0.1971	0.2911	0.4331	0.6091	0.767	0.9167	1.0781	1.1747	1.2422	1.2927	1.3195	1.3448	1.3634	1.3795	1.3938	1.4054	1.4195	1.4305	1.4354	1.4418	1.454		1.5025	1.5162	1.5247	1.5449	1.5673	1.578	1.6043	1.6251	1.6438	1.6677	1.6868	1.7152	1.7295	1.7548	1.7748	1.7843	1.8075	1.8235	1.8435
putative comf operon protein 1	SAUSA300_0734	N9	0.1223	0.1183	0.1239	0.1328	0.1492	0.1925	0.2684	0.3881	0.5559	0.7144	0.8603	1.0181	1.1373	1.2096	1.2708	1.3111	1.3365	1.3579	1.3747	1.3963	1.4099	1.4279	1.4365	1.4424	1.4532	1.4679	1.4802		1.5259	1.5405	1.5525	1.5735	1.5939	1.6149	1.6346	1.6548	1.6776	1.7022	1.718	1.7438	1.7608	1.7843	1.7975	1.8168	1.8306	1.8422	1.8611
putative lipoprotein	SAUSA300_1738	N10	0.148	0.1489	0.167	0.2028	0.2619	0.3644	0.5187	0.6769	0.8405	1.0053	1.1332	1.2124	1.2793	1.3289	1.3577	1.3812	1.3989	1.4177	1.4351	1.4499	1.4563	1.4644	1.4724	1.4861	1.5024	1.5139	1.5186		1.5688	1.5849	1.5923	1.6114	1.6342	1.6512	1.671	1.6917	1.7102	1.7308	1.751	1.7746	1.7879	1.8116	1.8285	1.8421	1.8538	1.8642	1.887
N-(5'phosphoribosyl)anthranilate isomerase	SAUSA300_1265	N11	0.1172	0.1215	0.127	0.1293	0.1392	0.1712	0.2347	0.3427	0.5066	0.6813	0.8269	0.9845	1.1233	1.2023	1.2634	1.3019	1.3284	1.3492	1.3655	1.3823	1.3939	1.4112	1.4195	1.4335	1.4463	1.4638	1.4794		1.5263	1.5389	1.5469	1.5628	1.5807	1.5986	1.6209	1.6491	1.6619	1.6811	1.7023	1.723	1.7421	1.761	1.7786	1.7934	1.8105	1.8233	1.8393
putative Na+/H+ antiporter	SAUSA300_2384	N12	0.1166	0.1221	0.1242	0.1268	0.1392	0.171	0.2377	0.3487	0.517	0.6932	0.8443	1.0054	1.1422	1.2187	1.2797	1.3193	1.3449	1.3668	1.3834	1.4013	1.4155	1.4294	1.4424	1.459	1.474	1.4847	1.495		1.5329	1.5459	1.5515	1.5686	1.5819	1.5997	1.6259	1.6408	1.6557	1.6791	1.6928	1.7231	1.7344	1.7552	1.7706	1.7902	1.8051	1.8243	1.8389
glycosyl transferase, group 1 family protein	SAUSA300_0132	N13	0.1176	0.1257	0.1258	0.1308	0.1479	0.1868	0.2571	0.3779	0.5516	0.724	0.874	1.0367	1.1638	1.2377	1.2954	1.3289	1.3524	1.3714	1.384	1.399	1.4124	1.4286	1.4393	1.4479	1.4598	1.4714	1.4763		1.5271	1.5426	1.5541	1.5712	1.5936	1.6116	1.6352	1.659	1.6787	1.7008	1.7262	1.7435	1.7662	1.7863	1.8133	1.8276	1.8513	1.8681	1.8915
arginine repressor	SAUSA300_2571	N14	0.1194	0.1195	0.1223	0.1259	0.1364	0.1655	0.2225	0.323	0.4812	0.6574	0.8105	0.9614	1.1061	1.1895	1.2521	1.3005	1.3278	1.348	1.3633	1.378	1.3881	1.3966	1.4072	1.4188	1.4281	1.4432	1.4545		1.5012	1.5143	1.5213	1.5412	1.5581	1.5772	1.5919	1.6157	1.6374	1.6554	1.6818	1.7006	1.7186	1.741	1.7546	1.7854	1.8002	1.825	1.8476
anion transporter family protein	SAUSA300_0676	N15	0.1229	0.1211	0.1264	0.1341	0.1436	0.1728	0.2308	0.3341	0.4879	0.6534	0.8024	0.9521	1.1	1.1823	1.2497	1.2967	1.3223	1.3432	1.3615	1.3768	1.3888	1.403	1.4041	1.4145	1.4247	1.434	1.4447		1.4925	1.5085	1.524	1.5404	1.563	1.5821	1.5976	1.6182	1.6438	1.6679	1.6895	1.7076	1.7314	1.7556	1.7739	1.7962	1.8123	1.8293	1.8549
choline dehydrogenase	SAUSA300_2545	N16	0.1189	0.1181	0.123	0.1264	0.1369	0.1609	0.2088	0.3004	0.4343	0.612	0.7636	0.9051	1.0554	1.1542	1.2189	1.275	1.3035	1.3291	1.3434	1.3626	1.3722	1.387	1.3992	1.4106	1.4242	1.4285	1.4378		1.4926	1.5071	1.5113	1.5337	1.5547	1.5728	1.5927	1.6132	1.6341	1.6593	1.6795	1.7032	1.7218	1.7477	1.762	1.7958	1.8149	1.8329	1.8592
putative membrane protein	SAUSA300_2448	N17	0.1211	0.1222	0.127	0.1318	0.1445	0.1738	0.241	0.3419	0.5067	0.685	0.837	0.9961	1.1385	1.2211	1.2847	1.3347	1.3568	1.3794	1.3986	1.4155	1.4267	1.4461	1.453	1.4579	1.4738	1.485	1.4936		1.5409	1.5539	1.5666	1.5836	1.6042	1.6193	1.6368	1.6617	1.6852	1.7036	1.7277	1.7543	1.7686	1.7951	1.8126	1.8295	1.8481	1.864	1.8864
guanosine monophosphate reductase	SAUSA300_1235	N18	0.1141	0.1169	0.1221	0.1235	0.1297	0.1506	0.1948	0.284	0.4173	0.5954	0.7514	0.8989	1.0577	1.1635	1.2301	1.2863	1.3147	1.3419	1.3602	1.3779	1.3926	1.4048	1.4163	1.4232	1.431	1.4373	1.4464		1.5021	1.5188	1.5244	1.5431	1.5658	1.583	1.6055	1.6282	1.648	1.665	1.6923	1.7136	1.7364	1.7626	1.7839	1.8027	1.8269	1.8406	1.8586
isopropylmalate synthase-related protein	SAUSA300_0879	N19	0.1143	0.1177	0.1218	0.1243	0.1324	0.1592	0.2113	0.3153	0.4639	0.6416	0.7984	0.9496	1.1077	1.2	1.2652	1.3133	1.3372	1.3599	1.377	1.3916	1.4059	1.4191	1.4222	1.4305	1.4379	1.4459	1.452		1.4951	1.5079	1.5169	1.5341	1.552	1.5669	1.5869	1.6095	1.6322	1.6484	1.6697	1.6901	1.7091	1.7308	1.7542	1.7707	1.7888	1.8082	1.8227
conserved hypothetical protein	SAUSA300_1847	N20	0.1139	0.1151	0.1204	0.124	0.1297	0.152	0.1955	0.2778	0.3958	0.565	0.7169	0.8544	1.002	1.1231	1.1949	1.2526	1.2869	1.3147	1.3326	1.3531	1.367	1.3865	1.395	1.4078	1.4123	1.4216	1.4288		1.4749	1.4903	1.5001	1.5184	1.5409	1.5567	1.5711	1.5968	1.6189	1.6425	1.6633	1.6902	1.7042	1.7286	1.7498	1.7696	1.7992	1.8192	1.8447
multidrug resistance protein	SAUSA300_2360	N21	0.1156	0.1184	0.1188	0.1268	0.1368	0.1705	0.2259	0.3302	0.48	0.6503	0.7989	0.9546	1.1117	1.201	1.2705	1.3218	1.3461	1.3689	1.3888	1.4026	1.4155	1.4261	1.4263	1.4354	1.4427	1.4512	1.4624		1.5122	1.5271	1.5359	1.5548	1.5732	1.5897	1.6119	1.631	1.6557	1.6764	1.6955	1.7217	1.739	1.7559	1.7851	1.8009	1.8206	1.8316	1.8585
putative membrane protein	SAUSA300_0222	N22	0.1175	0.1206	0.1214	0.1228	0.1332	0.1549	0.199	0.2874	0.411	0.5765	0.7346	0.8853	1.044	1.1562	1.2302	1.2851	1.3192	1.3461	1.3672	1.3873	1.4004	1.4161	1.4292	1.4368	1.4459	1.4601	1.4671		1.5136	1.5267	1.5411	1.5617	1.5792	1.6001	1.6171	1.6398	1.6654	1.6796	1.7035	1.7287	1.7533	1.7724	1.7965	1.818	1.8415	1.8675	1.8854
putative lipoprotein	SAUSA300_2403	N23	0.115	0.121	0.1225	0.1226	0.1308	0.1439	0.1663	0.2246	0.3088	0.4509	0.6147	0.7652	0.9165	1.0743	1.1673	1.2341	1.2844	1.3133	1.331	1.3537	1.367	1.3814	1.3904	1.3919	1.4035	1.4069	1.4148		1.4558	1.4699	1.4832	1.4995	1.5185	1.5365	1.5563	1.573	1.6002	1.6173	1.6383	1.6626	1.681	1.7097	1.7293	1.7489	1.7737	1.8054	1.8223
SAP domain protein	SAUSA300_2101	N24	0.1307	0.1319	0.1448	0.1565	0.185	0.234	0.3284	0.4627	0.6192	0.7812	0.9301	1.0751	1.1702	1.2294	1.2833	1.3201	1.3471	1.3732	1.3915	1.4136	1.4202	1.4352	1.443	1.4515	1.4575	1.4645	1.4791		1.5093	1.5206	1.5291	1.5437	1.562	1.5773	1.593	1.6149	1.6376	1.6538	1.6747	1.693	1.7071	1.73	1.7441	1.7597	1.7789	1.7872	1.8065
6-phospho-beta-galactosidase	SAUSA300_2149	O1	0.1477	0.1462	0.1444	0.1406	0.1503	0.1796	0.2333	0.3289	0.4742	0.6401	0.791	0.9569	1.1059	1.186	1.2514	1.2978	1.3242	1.3522	1.3622	1.3716	1.3755	1.3773	1.3787	1.386	1.3919	1.3967	1.4		1.4262	1.4343	1.4371	1.4533	1.4656	1.4755	1.4988	1.5145	1.5333	1.5517	1.5725	1.5969	1.6088	1.6279	1.6444	1.6604	1.6782	1.6989	1.7155
thymidine kinase	SAUSA300_2073	O2	0.1565	0.1508	0.1508	0.155	0.1508	0.1702	0.1857	0.2075	0.273	0.346	0.435	0.5618	0.6903	0.8424	0.9843	1.0932	1.1836	1.2381	1.2778	1.2891	1.3049	1.3109	1.3136	1.3212	1.33	1.3366	1.3419		1.3853	1.4046	1.4235	1.4531	1.4714	1.5011	1.5269	1.5549	1.5889	1.6143	1.6427	1.6789	1.7072	1.7359	1.7691	1.7989	1.8296	1.8542	1.8826
conserved hypothetical protein	SAUSA300_2085	O3	0.1504	0.1404	0.1402	0.1459	0.1621	0.1874	0.2574	0.3614	0.5269	0.6931	0.8337	0.9842	1.1137	1.186	1.245	1.2858	1.311	1.333	1.3475	1.3642	1.3662	1.3734	1.3788	1.3854	1.3969	1.4052	1.4167		1.4686	1.4896	1.4988	1.516	1.5378	1.5528	1.5762	1.6041	1.6195	1.6391	1.6579	1.6936	1.7089	1.7307	1.7494	1.769	1.7864	1.8079	1.833
putative cobalamin synthesis protein	SAUSA300_0424	O4	0.1387	0.1354	0.1394	0.1439	0.1527	0.1793	0.2448	0.3475	0.5191	0.689	0.8371	0.9915	1.1333	1.2132	1.2757	1.316	1.3427	1.3685	1.3823	1.3962	1.4076	1.4241	1.4309	1.4331	1.4437	1.4547	1.4649		1.516	1.5349	1.549	1.5652	1.582	1.6018	1.6297	1.6502	1.6759	1.6972	1.7181	1.7503	1.7672	1.7863	1.8088	1.8323	1.8495	1.8661	1.8856
conserved hypothetical protein	SAUSA300_1523	O5	0.1369	0.1326	0.1297	0.1354	0.1494	0.1617	0.2186	0.3147	0.4568	0.6242	0.7593	0.8992	1.0502	1.1485	1.2143	1.2681	1.2988	1.3249	1.342	1.3585	1.3673	1.376	1.3861	1.392	1.4034	1.4136	1.4243		1.4771	1.4948	1.5053	1.5233	1.5454	1.5631	1.585	1.6052	1.6227	1.6448	1.674	1.7015	1.7208	1.7457	1.763	1.7859	1.8118	1.8241	1.8436
putative deoxyribodipyrimidine photolyase	SAUSA300_0677	O6	0.1308	0.1302	0.1376	0.1384	0.1486	0.1772	0.225	0.3227	0.4733	0.6522	0.7998	0.9463	1.0915	1.1783	1.24	1.2876	1.3108	1.3314	1.3487	1.3615	1.3756	1.3876	1.3906	1.3981	1.4081	1.4175	1.4234		1.4722	1.4905	1.4983	1.5193	1.5415	1.5613	1.5837	1.6075	1.6321	1.6537	1.6815	1.7062	1.7224	1.75	1.775	1.7936	1.8159	1.8428	1.8578
HNH endonuclease family protein	SAUSA300_0045	O7	0.1472	0.1433	0.1404	0.1498	0.1677	0.1931	0.2634	0.3674	0.5135	0.6722	0.8208	0.9685	1.1114	1.1895	1.2537	1.2977	1.3202	1.342	1.356	1.3756	1.3882	1.3915	1.393	1.4028	1.4105	1.418	1.4299		1.4761	1.4957	1.5049	1.5227	1.5438	1.559	1.5799	1.6012	1.6236	1.6447	1.6707	1.695	1.7142	1.7366	1.7584	1.7771	1.7996	1.8289	1.8468
xanthine permease	SAUSA300_0387	O8	0.1425	0.1442	0.1536	0.1559	0.1637	0.1908	0.2341	0.3197	0.4656	0.6466	0.8166	0.9708	1.1378	1.2447	1.3148	1.368	1.4004	1.4232	1.4387	1.4515	1.4629	1.4741	1.4833	1.4922	1.4974	1.51	1.5178		1.555	1.5708	1.5765	1.5983	1.6112	1.6275	1.6474	1.6675	1.6876	1.7022	1.7269	1.7553	1.7688	1.7838	1.8038	1.8164	1.8358	1.8537	1.872
conserved hypothetical protein	SAUSA300_0128	O9	0.1494	0.1493	0.1492	0.1619	0.1731	0.2067	0.2759	0.3882	0.5595	0.7218	0.8661	1.0265	1.1554	1.2287	1.2877	1.3216	1.3448	1.3658	1.381	1.3969	1.3966	1.4113	1.4187	1.4272	1.4397	1.4519	1.4604		1.5119	1.5328	1.5438	1.5637	1.5853	1.6037	1.6248	1.6509	1.67	1.694	1.7183	1.7468	1.7618	1.7838	1.8033	1.8199	1.8368	1.8646	1.8865
transcriptional regulator, MarR family	SAUSA300_2452	O10	0.1486	0.1484	0.1549	0.159	0.1827	0.2273	0.318	0.4524	0.6249	0.7847	0.9394	1.0936	1.1878	1.2585	1.3092	1.3357	1.3546	1.3763	1.3878	1.3988	1.3977	1.4123	1.4171	1.4251	1.4411	1.4536	1.4635		1.5138	1.5326	1.5431	1.5599	1.5826	1.5993	1.6193	1.6458	1.6718	1.6915	1.7136	1.7417	1.7539	1.7769	1.7935	1.8163	1.8338	1.8556	1.8766
methionine-S-sulfoxide reductase	SAUSA300_1317	O11	0.1516	0.1602	0.1625	0.1826	0.2213	0.2952	0.4145	0.5913	0.7599	0.9251	1.0932	1.2061	1.2817	1.3401	1.3758	1.4167	1.4565	1.4892	1.5084	1.5198	1.5254	1.5314	1.5359	1.5399	1.5521	1.5623	1.5731		1.6184	1.6336	1.6432	1.6606	1.68	1.6926	1.7095	1.7416	1.7618	1.7827	1.803	1.8207	1.836	1.856	1.8657	1.8826	1.9042	1.9168	1.9216
5' nucleotidase family protein	SAUSA300_0925	O12	0.1455	0.1522	0.1573	0.1559	0.1679	0.1885	0.2406	0.3378	0.4885	0.673	0.8263	0.9906	1.1417	1.2204	1.2865	1.3276	1.3543	1.3772	1.394	1.4116	1.4254	1.4413	1.4535	1.4599	1.4728	1.4822	1.4944		1.542	1.5635	1.5713	1.5955	1.6144	1.6335	1.6569	1.6815	1.7007	1.7239	1.7475	1.7753	1.7952	1.8135	1.8345	1.8512	1.8741	1.892	1.9039
K+-transporting ATPase, A subunit	SAUSA300_2034	O13	0.1432	0.1522	0.1554	0.1598	0.1668	0.1897	0.2281	0.3194	0.4377	0.5998	0.7731	0.936	1.1045	1.1991	1.2593	1.2983	1.3173	1.334	1.3469	1.3595	1.3761	1.3889	1.4011	1.414	1.4239	1.4283	1.4375		1.4898	1.5065	1.5175	1.5384	1.5587	1.5787	1.6047	1.6275	1.6458	1.6737	1.6919	1.7234	1.7395	1.7604	1.784	1.8025	1.825	1.8579	1.8732
xanthine/uracil permease family protein	SAUSA300_2207	O14	0.1514	0.156	0.1598	0.1627	0.1745	0.1887	0.229	0.3112	0.4288	0.587	0.8022	1.0428	1.1917	1.265	1.3213	1.3549	1.3769	1.4014	1.4152	1.4287	1.4401	1.4509	1.465	1.4714	1.4884	1.497	1.5112		1.5535	1.5618	1.5668	1.5843	1.6028	1.6149	1.6315	1.6474	1.6591	1.6817	1.6991	1.7219	1.7343	1.7527	1.7684	1.7808	1.7985	1.8128	1.8303
quinol oxidase, subunit II	SAUSA300_0963	O15	0.1449	0.152	0.1556	0.1576	0.1642	0.1785	0.202	0.2576	0.346	0.4716	0.6098	0.7363	0.8501	0.9437	1.0247	1.0634	1.091	1.1103	1.1206	1.1336	1.1459	1.158	1.1691	1.1764	1.1809	1.1883	1.1928		1.1988	1.199	1.1971	1.1945	1.192	1.188	1.1869	1.1841	1.1817	1.1828	1.1825	1.1865	1.1857	1.1919	1.2028	1.2139	1.2271	1.2439	1.2651
2,3-bisphosphoglycerate-dependent phosphoglycerate mutase	SAUSA300_2362	O16	0.1516	0.1604	0.1633	0.1707	0.1867	0.2147	0.2794	0.3833	0.5314	0.7114	0.8721	1.0492	1.184	1.2651	1.3311	1.372	1.3981	1.42	1.4388	1.4495	1.4608	1.4708	1.4806	1.4886	1.4996	1.5075	1.5133		1.5617	1.5818	1.5928	1.6108	1.6293	1.6466	1.6676	1.6873	1.7068	1.7283	1.7456	1.7717	1.7835	1.8008	1.8158	1.8332	1.8585	1.8726	1.8883
similar to DNA mismatch repair protein	SAUSA300_2001	O17	0.1403	0.158	0.1584	0.1588	0.1718	0.1868	0.2248	0.3049	0.425	0.601	0.7484	0.8955	1.043	1.1693	1.2395	1.2952	1.3294	1.3541	1.3697	1.3917	1.4036	1.4173	1.4244	1.4343	1.4416	1.4438	1.4549		1.4913	1.5093	1.5175	1.5324	1.5547	1.5663	1.5868	1.6096	1.628	1.6524	1.67	1.6983	1.7088	1.7369	1.7575	1.7812	1.7983	1.8212	1.8405
teicoplanin resistance associated membrane protein TcaA protein	SAUSA300_2302	O18	0.1449	0.1606	0.1637	0.169	0.1852	0.2206	0.2883	0.4051	0.5671	0.733	0.8781	1.0457	1.151	1.2276	1.2833	1.3162	1.3307	1.3439	1.352	1.3612	1.3703	1.3815	1.3939	1.4041	1.4126	1.4209	1.4329		1.4826	1.5029	1.5123	1.5298	1.554	1.5706	1.5961	1.6209	1.6424	1.6662	1.6896	1.7093	1.7279	1.7499	1.7677	1.7888	1.8061	1.8225	1.8404
conserved hypothetical protein	SAUSA300_1802	O19	0.1335	0.1444	0.1512	0.1551	0.163	0.1879	0.2328	0.3172	0.4399	0.6014	0.747	0.8847	1.0275	1.125	1.1926	1.2441	1.2737	1.2976	1.3208	1.3396	1.3478	1.3575	1.365	1.3723	1.3839	1.3908	1.3988		1.4464	1.468	1.4742	1.4952	1.5167	1.5354	1.5568	1.5814	1.6015	1.6237	1.6492	1.6797	1.7022	1.7305	1.7464	1.7667	1.7846	1.8036	1.8283
immunoglobulin G binding protein A precursor	SAUSA300_0113	O20	0.1463	0.1526	0.1607	0.1678	0.1847	0.2242	0.2994	0.416	0.5916	0.7682	0.9385	1.1119	1.2148	1.282	1.338	1.3646	1.3883	1.4124	1.4271	1.4403	1.4569	1.4724	1.4783	1.4908	1.5004	1.5164	1.5345		1.5823	1.6027	1.6191	1.6385	1.6591	1.6858	1.7061	1.7287	1.7574	1.7829	1.8042	1.8274	1.8436	1.8679	1.8877	1.9035	1.9271	1.933	1.9467
accessory gene regulator protein B	SAUSA300_1989	O21	0.148	0.1634	0.1712	0.1835	0.2026	0.2518	0.3203	0.4323	0.5717	0.7027	0.8178	0.9164	1.0017	1.0482	1.0795	1.1062	1.116	1.1251	1.134	1.1444	1.1542	1.174	1.1945	1.2168	1.2402	1.2635	1.2886		1.3816	1.418	1.4526	1.495	1.5362	1.5756	1.6151	1.6552	1.7	1.737	1.7745	1.8123	1.8444	1.876	1.9076	1.9381	1.9651	2.0045	2.0258
conserved hypothetical protein	SAUSA300_1744	O22	0.1458	0.1588	0.1624	0.1687	0.184	0.2141	0.2664	0.3596	0.501	0.6673	0.8281	0.9901	1.1453	1.2321	1.3037	1.3511	1.3802	1.4075	1.427	1.444	1.4545	1.4632	1.4694	1.4749	1.4839	1.4984	1.5061		1.559	1.5767	1.5901	1.6069	1.626	1.6438	1.6647	1.688	1.7093	1.7291	1.7494	1.7818	1.7943	1.8147	1.8368	1.853	1.8687	1.8922	1.9198
staphylococcal accessory regulator U	SAUSA300_2438	O23	0.1321	0.1558	0.1547	0.1575	0.169	0.1828	0.2117	0.2847	0.3856	0.544	0.6972	0.8518	1.0149	1.1522	1.2272	1.2873	1.3263	1.3567	1.3781	1.3989	1.4117	1.4194	1.4261	1.4344	1.4429	1.451	1.4492		1.4969	1.5187	1.5246	1.5429	1.5644	1.5781	1.6015	1.6231	1.6367	1.6622	1.6823	1.7076	1.7233	1.7442	1.7671	1.7869	1.8079	1.8302	1.8519
fructose-bisphosphate aldolase class-I	SAUSA300_2540	O24	0.1411	0.1524	0.1627	0.1596	0.1778	0.1959	0.2483	0.3379	0.4563	0.6161	0.7807	0.9327	1.0991	1.1978	1.2674	1.3258	1.3613	1.3883	1.409	1.4223	1.4215	1.4265	1.4213	1.4192	1.4149	1.4103	1.4135		1.4394	1.4519	1.4584	1.4747	1.4911	1.5034	1.5201	1.5413	1.5584	1.578	1.5949	1.6181	1.6367	1.6598	1.6849	1.695	1.7223	1.7375	1.7585
conserved hypothetical phage protein	SAUSA300_1936	P1	0.122	0.1182	0.1198	0.1226	0.1278	0.1393	0.1752	0.2453	0.3601	0.5127	0.662	0.8058	0.9613	1.0882	1.1591	1.2144	1.2522	1.2751	1.2942	1.3074	1.3102	1.3102	1.3083	1.3095	1.3131	1.3131	1.3061		1.3251	1.3226	1.3195	1.3241	1.329	1.3308	1.3455	1.3562	1.3665	1.3793	1.3984	1.4156	1.4312	1.4506	1.4707	1.4893	1.5053	1.5235	1.5418
conserved hypothetical protein	SAUSA300_2642	P2	0.1249	0.1201	0.1254	0.1401	0.1642	0.2211	0.3275	0.4717	0.6462	0.8065	0.9752	1.1283	1.2154	1.2772	1.3253	1.3517	1.3769	1.3984	1.4066	1.4107	1.4119	1.4187	1.4256	1.4326	1.4463	1.4566	1.4663		1.514	1.5269	1.5309	1.5462	1.5677	1.5827	1.6034	1.6248	1.6416	1.6604	1.6794	1.7059	1.7147	1.7292	1.747	1.758	1.7727	1.7777	1.797
conserved hypothetical protein	SAUSA300_1802	P3	0.128	0.1218	0.1278	0.1365	0.1617	0.2179	0.3215	0.471	0.6361	0.7882	0.9445	1.0928	1.1818	1.2498	1.2997	1.3276	1.3557	1.3741	1.385	1.3892	1.3881	1.3915	1.3897	1.3956	1.4042	1.4118	1.4168		1.4552	1.4713	1.4796	1.4939	1.5171	1.5289	1.5491	1.5698	1.591	1.6065	1.6275	1.6505	1.6636	1.6831	1.7026	1.7124	1.728	1.7399	1.7546
ferrous iron transport protein B	SAUSA300_2487	P4	0.1233	0.1195	0.1169	0.126	0.1374	0.1639	0.2253	0.3327	0.488	0.6548	0.8113	0.9722	1.1241	1.2024	1.266	1.3115	1.3348	1.3604	1.3767	1.3825	1.3876	1.3919	1.4	1.4025	1.4129	1.4221	1.4247		1.4501	1.4614	1.4668	1.4816	1.4939	1.5072	1.5258	1.5416	1.5604	1.5814	1.5984	1.6246	1.636	1.6585	1.6797	1.692	1.7123	1.7247	1.7313
glycerate dehydrogenase-like protein	SAUSA300_2254	P5	0.1194	0.1186	0.1196	0.1221	0.1354	0.1588	0.2122	0.316	0.4646	0.6345	0.789	0.959	1.1164	1.2034	1.2663	1.3085	1.3352	1.3622	1.3769	1.3862	1.3893	1.3969	1.4038	1.4088	1.4215	1.4253	1.4224		1.4531	1.4652	1.4732	1.4855	1.5016	1.519	1.5402	1.5529	1.5741	1.5904	1.6169	1.6421	1.6594	1.6819	1.6996	1.7206	1.7389	1.7536	1.7834
Ear protein	SAUSA300_0815	P6	0.1244	0.122	0.1228	0.1307	0.1509	0.1842	0.26	0.3782	0.5394	0.6979	0.846	1.0125	1.1369	1.2059	1.2604	1.295	1.3193	1.3445	1.3579	1.3638	1.3702	1.3735	1.3836	1.3895	1.3907	1.396	1.3976		1.4333	1.4449	1.4538	1.4685	1.4906	1.5016	1.5266	1.5449	1.5642	1.5859	1.6079	1.6361	1.6529	1.6736	1.6997	1.7193	1.7474	1.7676	1.7861
conserved hypothetical protein	SAUSA300_1533	P7	0.1249	0.1209	0.1218	0.1275	0.1379	0.1671	0.228	0.3323	0.4914	0.6674	0.8195	0.9908	1.1354	1.2108	1.2698	1.3057	1.3321	1.3596	1.3701	1.374	1.3759	1.3838	1.3862	1.3923	1.3905	1.3943	1.3907		1.4275	1.4422	1.4456	1.4603	1.476	1.4945	1.5152	1.5342	1.5567	1.5736	1.5999	1.6248	1.6442	1.6682	1.6902	1.7095	1.7277	1.7465	1.7705
putative membrane protein	SAUSA300_1334	P8	0.1245	0.1191	0.1242	0.1311	0.1366	0.1614	0.2127	0.3061	0.447	0.6202	0.7749	0.9376	1.0991	1.1851	1.2479	1.2928	1.3187	1.3403	1.3596	1.3663	1.3731	1.3738	1.378	1.3829	1.3921	1.4006	1.4063		1.4499	1.4665	1.4791	1.4968	1.5147	1.5318	1.5584	1.5807	1.6081	1.6303	1.6523	1.6792	1.6973	1.7201	1.741	1.7628	1.778	1.7978	1.821
siderophore biosynthesis protein, IucA/IucC family	SAUSA300_0122	P9	0.129	0.1216	0.1261	0.136	0.1424	0.1738	0.2382	0.3452	0.5016	0.664	0.8125	0.9772	1.1176	1.1954	1.2591	1.2974	1.3236	1.3485	1.3695	1.377	1.3818	1.388	1.3911	1.4014	1.4074	1.4176	1.4166		1.4358	1.4507	1.4534	1.4694	1.4836	1.4985	1.5164	1.5338	1.5579	1.5729	1.592	1.6179	1.6354	1.6496	1.6685	1.689	1.7024	1.7185	1.733
conserved hypothetical protein	SAUSA300_1505	P10	0.1261	0.1219	0.125	0.1343	0.1436	0.1737	0.2363	0.3442	0.5045	0.6674	0.8124	0.9733	1.1131	1.1917	1.252	1.2939	1.3191	1.3439	1.3636	1.3699	1.3736	1.3794	1.384	1.3882	1.3972	1.3945	1.3944		1.417	1.4282	1.4327	1.4451	1.4586	1.4701	1.4879	1.5053	1.5247	1.5413	1.566	1.5904	1.6034	1.6257	1.6454	1.6647	1.6885	1.7035	1.7176
fibronectin binding protein A	SAUSA300_2441	P11	0.1257	0.128	0.1301	0.1367	0.1586	0.1996	0.2839	0.4084	0.5817	0.7443	0.9	1.0669	1.17	1.2403	1.2937	1.3223	1.3471	1.3715	1.3825	1.3862	1.3876	1.3936	1.3954	1.3934	1.3967	1.397	1.4009		1.4288	1.4396	1.4481	1.4603	1.4782	1.4899	1.5123	1.5354	1.557	1.5741	1.5998	1.6213	1.6396	1.6639	1.6852	1.7052	1.7266	1.7423	1.7617
putative membrane protein	SAUSA300_0010	P12	0.1212	0.1241	0.1225	0.129	0.1483	0.1787	0.2487	0.3625	0.5366	0.7058	0.8599	1.0347	1.1551	1.2291	1.2862	1.3207	1.3488	1.3736	1.3865	1.3925	1.3983	1.4022	1.4082	1.4108	1.4161	1.4222	1.4277		1.461	1.4652	1.471	1.4818	1.4972	1.5125	1.5326	1.5533	1.5735	1.5905	1.6142	1.6393	1.654	1.6709	1.6853	1.7043	1.7211	1.7354	1.7462
phosphate transporter family protein	SAUSA300_0650	P13	0.1224	0.1243	0.1258	0.1332	0.156	0.1902	0.2652	0.3862	0.5553	0.7263	0.8863	1.0569	1.178	1.2582	1.322	1.3628	1.3953	1.4152	1.4209	1.4273	1.4349	1.4427	1.4498	1.4571	1.4713	1.4785	1.486		1.5261	1.5405	1.5469	1.5674	1.5836	1.6006	1.6272	1.6458	1.6691	1.6876	1.7105	1.7395	1.7498	1.7728	1.7987	1.808	1.8201	1.8451	1.8483
conserved hypothetical protein	SAUSA300_2137	P14	0.1224	0.1203	0.1238	0.1317	0.1419	0.1696	0.2184	0.311	0.454	0.6269	0.7819	0.9431	1.0946	1.181	1.2401	1.2852	1.3118	1.3348	1.3531	1.3615	1.364	1.3672	1.3683	1.3706	1.3738	1.373	1.3711		1.4031	1.4135	1.4196	1.4355	1.4525	1.4666	1.483	1.504	1.5242	1.5439	1.5676	1.591	1.6099	1.6307	1.6531	1.6731	1.6874	1.71	1.7353
transcription-repair coupling factor	SAUSA300_0481	P15	0.15	0.1472	0.1619	0.1994	0.2537	0.3487	0.4914	0.6339	0.7845	0.9406	1.0587	1.1314	1.1904	1.239	1.2711	1.2985	1.3258	1.3507	1.3657	1.3787	1.3924	1.4073	1.4182	1.4327	1.4516	1.4641	1.4815		1.5387	1.5606	1.577	1.6018	1.6306	1.6573	1.6777	1.7069	1.729	1.7547	1.7739	1.8032	1.8123	1.8264	1.84	1.8533	1.8673	1.8839	1.8907
hydrolase, CocE/NonD family	SAUSA300_2531	P16	0.1258	0.1209	0.1288	0.1379	0.1481	0.1845	0.2584	0.3685	0.5328	0.7001	0.8542	1.0244	1.1435	1.216	1.2742	1.3088	1.3339	1.3573	1.3674	1.3714	1.375	1.377	1.3772	1.3814	1.387	1.3942	1.4019		1.4235	1.4342	1.4411	1.4517	1.4664	1.4852	1.5008	1.5183	1.5407	1.5583	1.5794	1.603	1.6205	1.6375	1.6653	1.6794	1.6966	1.7108	1.7263
O-methyltransferase family protein	SAUSA300_1571	P17	0.1245	0.1261	0.1293	0.1378	0.1452	0.1673	0.2172	0.3146	0.4709	0.6487	0.7949	0.9631	1.112	1.2028	1.2678	1.3138	1.3438	1.3726	1.3913	1.3989	1.4045	1.4145	1.4183	1.422	1.4318	1.4378	1.4321		1.4569	1.4654	1.4719	1.4833	1.499	1.5113	1.529	1.5468	1.5702	1.584	1.607	1.6278	1.6434	1.6653	1.6852	1.7036	1.7271	1.7408	1.7606
glycosyl transferase, group 1 family protein	SAUSA300_0549	P18	0.1167	0.12	0.1223	0.1237	0.1304	0.139	0.1732	0.2396	0.3511	0.5103	0.6675	0.8183	0.9801	1.1217	1.1951	1.254	1.294	1.3218	1.3451	1.3643	1.3714	1.3757	1.3794	1.3821	1.3867	1.3893	1.3862		1.4053	1.4134	1.4164	1.4272	1.444	1.4543	1.4718	1.4896	1.5056	1.5211	1.5428	1.5655	1.5808	1.6047	1.6272	1.6468	1.6645	1.6824	1.697
staphylococcal tandem lipoprotein	SAUSA300_2428	P19	0.1174	0.1244	0.1292	0.1282	0.1384	0.157	0.2022	0.286	0.4221	0.5896	0.7418	0.8991	1.0657	1.159	1.2298	1.2829	1.3173	1.3443	1.3702	1.3785	1.3867	1.3902	1.3896	1.3929	1.3974	1.3997	1.3989		1.4307	1.4494	1.4515	1.4699	1.4879	1.5036	1.5219	1.5424	1.5609	1.5811	1.6018	1.6298	1.6453	1.6645	1.6848	1.7023	1.7238	1.7391	1.759
squalene synthase	SAUSA300_2498	P20	0.1188	0.1177	0.1194	0.126	0.1336	0.1524	0.1974	0.2826	0.4015	0.5672	0.7228	0.8819	1.0525	1.1599	1.235	1.289	1.3194	1.345	1.3658	1.3742	1.3806	1.3838	1.3906	1.3917	1.3992	1.4014	1.4108		1.4424	1.4527	1.4585	1.4749	1.4884	1.5045	1.5253	1.5381	1.5616	1.5807	1.6009	1.6294	1.6404	1.6637	1.6834	1.6992	1.7138	1.7337	1.7437
methylenetetrahydrofolate dehydrogenase/methenyltetrahydrofolate cyclohydrolase	SAUSA300_0965	P21	0.1226	0.1199	0.1244	0.1305	0.1371	0.1585	0.2011	0.288	0.4178	0.58	0.7332	0.8809	1.0467	1.1568	1.2214	1.2709	1.309	1.3373	1.3556	1.367	1.3697	1.3715	1.3736	1.3796	1.3861	1.3911	1.4001		1.4069	1.4125	1.412	1.4232	1.4328	1.4458	1.4592	1.4712	1.4841	1.5016	1.5158	1.5352	1.5474	1.5641	1.5846	1.6047	1.6168	1.6351	1.6505
putative membrane protein	SAUSA300_0279	P22	0.1527	0.1518	0.1689	0.2122	0.2927	0.3986	0.5567	0.7161	0.8743	1.0387	1.1543	1.2277	1.2852	1.3291	1.3538	1.3736	1.396	1.4171	1.4288	1.4427	1.4493	1.4562	1.4638	1.4744	1.4891	1.4953	1.4961		1.5306	1.5477	1.5611	1.5724	1.5877	1.6043	1.6267	1.6422	1.662	1.6782	1.6961	1.713	1.7316	1.7456	1.757	1.7674	1.783	1.7957	1.8039
transporter gate domain protein	SAUSA300_2520	P23	0.1242	0.1259	0.1307	0.1345	0.1477	0.1505	0.1911	0.2719	0.386	0.556	0.7213	0.891	1.0761	1.1973	1.2718	1.3289	1.3683	1.396	1.413	1.4207	1.4219	1.4276	1.426	1.4255	1.4308	1.4393	1.4379		1.4556	1.4611	1.4685	1.4795	1.4925	1.5049	1.5233	1.5407	1.56	1.577	1.5955	1.6183	1.6358	1.6546	1.6741	1.6912	1.7071	1.7233	1.7392
conserved hypothetical protein	SAUSA300_0281	P24	0.1288	0.1346	0.1367	0.147	0.168	0.205	0.288	0.4161	0.5864	0.7567	0.9197	1.0793	1.1718	1.2388	1.2871	1.3169	1.3435	1.3665	1.3795	1.3854	1.3862	1.3894	1.3875	1.3921	1.3987	1.4021	1.4041		1.4202	1.425	1.4297	1.4382	1.4523	1.4624	1.4785	1.4938	1.5121	1.5289	1.5438	1.5635	1.5749	1.5945	1.6103	1.6221	1.6373	1.6494	1.6614
acetyl-coenzyme A synthetase	SAUSA300_1679	A1	0.2257	0.1961	0.2021	0.2138	0.2529	0.3208	0.4419	0.5918	0.7373	0.8927	1.0441	1.1331	1.1908	1.2336	1.2605	1.2895	1.3083	1.3185	1.3223	1.3236	1.3222	1.3196	1.3228	1.3191	1.3211	1.3227	1.3232	1.3261	1.3351	1.3386	1.3452	1.3537	1.3555	1.369	1.3785	1.3919	1.405	1.4196	1.4375	1.4529	1.4675	1.4764	1.4905	1.5036	1.5085	1.526	1.5334
PAP2 family protein	SAUSA300_1310	A2	0.2214	0.1995	0.2015	0.2085	0.2572	0.3179	0.4501	0.6054	0.7525	0.9052	1.0634	1.154	1.2139	1.2581	1.2835	1.3081	1.3286	1.3475	1.3586	1.3599	1.3627	1.367	1.3681	1.3668	1.3714	1.3708	1.3648	1.3661	1.3736	1.3723	1.3823	1.3885	1.3981	1.4123	1.4251	1.4349	1.4456	1.4553	1.4715	1.4891	1.5037	1.5199	1.5304	1.5438	1.5534	1.5677	1.579
staphylococcal accessory regulator Rot	SAUSA300_1708	A3	0.2332	0.2143	0.2158	0.2284	0.2812	0.3622	0.5025	0.6583	0.818	0.9612	1.1148	1.2256	1.3024	1.3434	1.3737	1.4045	1.4301	1.4558	1.4729	1.4874	1.5084	1.5232	1.5398	1.5516	1.5652	1.5822	1.5985	1.6151	1.6471	1.6751	1.6932	1.7091	1.7277	1.7526	1.7679	1.7802	1.8	1.8149	1.8316	1.8369	1.8478	1.8594	1.8704	1.88	1.8853	1.8985	1.9175
iron compound ABC transporter, permease protein	SAUSA300_0599	A4	0.2213	0.1986	0.2041	0.2171	0.2554	0.3219	0.4339	0.5911	0.7422	0.8938	1.049	1.1499	1.2158	1.2665	1.3011	1.3332	1.3546	1.3739	1.3895	1.3944	1.4043	1.4084	1.4138	1.4084	1.4099	1.4111	1.4213	1.4231	1.4374	1.4505	1.4566	1.4683	1.4759	1.4919	1.5047	1.5185	1.5338	1.5517	1.5651	1.5858	1.5999	1.6112	1.6248	1.637	1.6428	1.6597	1.6683
conserved hypothetical protein	SAUSA300_2493	A5	0.2282	0.2063	0.2152	0.2386	0.2896	0.3862	0.5409	0.6957	0.8493	1.0147	1.145	1.2204	1.2774	1.3143	1.3479	1.3717	1.3893	1.399	1.4029	1.4038	1.4083	1.4111	1.4122	1.4118	1.4191	1.4209	1.433	1.4428	1.462	1.4699	1.4835	1.4954	1.5076	1.5219	1.5376	1.5503	1.5665	1.5775	1.5981	1.6148	1.6296	1.6409	1.6582	1.6637	1.6744	1.6919	1.6992
aspartate kinase	SAUSA300_1286	A6	0.211	0.1914	0.2003	0.2165	0.2639	0.3461	0.4913	0.655	0.8094	0.9773	1.1167	1.1952	1.2586	1.2999	1.3322	1.3582	1.3746	1.3927	1.4034	1.4085	1.4198	1.4261	1.4337	1.4385	1.4493	1.4616	1.4722	1.4863	1.51	1.5219	1.5356	1.5401	1.5489	1.5658	1.5809	1.5952	1.6121	1.6173	1.6397	1.6562	1.6702	1.6808	1.6878	1.6976	1.7072	1.7167	1.7276
sodium-dependent transporter	SAUSA300_1897	A7	0.2186	0.2023	0.2005	0.2108	0.242	0.3008	0.4091	0.5667	0.7264	0.8792	1.0386	1.1567	1.2303	1.284	1.3157	1.3437	1.3686	1.387	1.3967	1.4014	1.4099	1.409	1.4187	1.4238	1.4254	1.4224	1.4342	1.4425	1.4652	1.4801	1.4941	1.5053	1.5166	1.5357	1.5554	1.5701	1.5888	1.603	1.6267	1.6478	1.6677	1.6775	1.687	1.7024	1.7124	1.7266	1.7515
capsular polysaccharide biosynthesis protein cap5G	SAUSA300_0158	A8	0.2175	0.2017	0.2061	0.22	0.2463	0.3193	0.434	0.5949	0.7499	0.9004	1.0539	1.153	1.2177	1.2684	1.3011	1.331	1.3549	1.3728	1.3839	1.3937	1.3981	1.407	1.4164	1.4198	1.4342	1.4358	1.4449	1.457	1.4699	1.4784	1.4882	1.5024	1.5084	1.5264	1.5423	1.5583	1.5739	1.5839	1.6089	1.6283	1.648	1.664	1.6744	1.6887	1.6979	1.7125	1.7332
conserved hypothetical protein	SAUSA300_1906	A9	0.2203	0.2022	0.2031	0.207	0.2282	0.2671	0.3561	0.4855	0.6362	0.7716	0.8951	1.0291	1.1214	1.1827	1.2389	1.2724	1.3016	1.3269	1.3373	1.3393	1.3478	1.3574	1.3566	1.3631	1.3702	1.3751	1.3826	1.3892	1.4135	1.4193	1.4328	1.4441	1.4537	1.4701	1.4828	1.4934	1.5088	1.5182	1.5346	1.5513	1.5665	1.576	1.5885	1.601	1.6089	1.6238	1.6354
amidophosphoribosyltransferase	SAUSA300_0972	A10	0.2165	0.1996	0.1995	0.2083	0.2342	0.2697	0.3616	0.492	0.6492	0.7781	0.8628	0.934	0.9946	1.0395	1.0777	1.1112	1.1359	1.1599	1.1796	1.188	1.2001	1.2015	1.2024	1.2007	1.201	1.2016	1.1973	1.1939	1.1868	1.1825	1.1755	1.1681	1.1625	1.1649	1.1566	1.1484	1.1516	1.1491	1.1563	1.1652	1.1651	1.1713	1.1771	1.1812	1.1856	1.1958	1.2018
glutamate synthase, large subunit	SAUSA300_0445	A11	0.2174	0.205	0.2051	0.2151	0.238	0.2833	0.3737	0.5112	0.6764	0.8264	0.9744	1.1185	1.1958	1.2518	1.2905	1.3169	1.3419	1.3644	1.3796	1.3828	1.3871	1.3864	1.3861	1.3808	1.3886	1.3887	1.4033	1.405	1.4223	1.4352	1.4457	1.4574	1.4648	1.4836	1.4994	1.512	1.5272	1.5435	1.5644	1.5852	1.6029	1.619	1.6361	1.6515	1.6654	1.6815	1.6999
conserved hypothetical protein	SAUSA300_1333	A12	0.2135	0.2012	0.1997	0.206	0.2215	0.2507	0.3162	0.418	0.5725	0.7234	0.854	0.9937	1.1103	1.1712	1.2254	1.2645	1.2877	1.3095	1.3286	1.3348	1.3368	1.3404	1.3366	1.3372	1.3421	1.3354	1.3415	1.3442	1.3528	1.3535	1.3678	1.3762	1.3787	1.3933	1.3996	1.4091	1.4228	1.4304	1.4514	1.4676	1.4861	1.4977	1.5178	1.5352	1.5523	1.5723	1.5909
clumping factor B	SAUSA300_2565	A13	0.2083	0.2039	0.2052	0.2065	0.2332	0.2752	0.3697	0.5024	0.6617	0.8117	0.9636	1.105	1.1871	1.2416	1.2883	1.3169	1.3414	1.3621	1.3711	1.3779	1.3783	1.3811	1.3809	1.3763	1.3769	1.3799	1.3846	1.3938	1.4109	1.4158	1.4325	1.4397	1.4488	1.4683	1.4854	1.4977	1.5129	1.526	1.5476	1.5678	1.586	1.6031	1.6208	1.6364	1.6513	1.6667	1.6814
conserved hypothetical protein	SAUSA300_1716	A14	0.2024	0.1974	0.1932	0.1951	0.219	0.2523	0.3271	0.4445	0.6071	0.7602	0.8957	1.0516	1.1583	1.2176	1.2644	1.295	1.3225	1.3436	1.3571	1.3603	1.364	1.3659	1.3662	1.3568	1.3612	1.3604	1.3683	1.3742	1.3904	1.3967	1.407	1.4165	1.4271	1.4421	1.4554	1.4674	1.4854	1.5002	1.5214	1.5396	1.5536	1.5727	1.5848	1.603	1.6151	1.6319	1.6459
peptide ABC transporter, ATP-binding protein	SAUSA300_0200	A15	0.2066	0.2011	0.2003	0.2093	0.2298	0.2747	0.3573	0.4833	0.6508	0.805	0.957	1.1069	1.1896	1.2412	1.2819	1.3089	1.3314	1.3506	1.3672	1.3724	1.3791	1.3856	1.3909	1.3966	1.4017	1.4016	1.413	1.4173	1.4329	1.4431	1.4543	1.4705	1.4773	1.4925	1.5114	1.5235	1.5409	1.5586	1.5761	1.5922	1.6081	1.6205	1.6338	1.6454	1.6582	1.6711	1.6823
nitrite extrusion protein	SAUSA300_2333	A16	0.2068	0.2022	0.2037	0.2093	0.231	0.2764	0.3726	0.5104	0.6793	0.8385	1.0051	1.1466	1.2241	1.2804	1.3243	1.3589	1.378	1.3978	1.4038	1.4023	1.4064	1.4083	1.4109	1.4141	1.4247	1.4277	1.4318	1.4397	1.4589	1.4651	1.4789	1.4911	1.502	1.523	1.5405	1.5563	1.5751	1.586	1.6078	1.624	1.6423	1.6554	1.671	1.6817	1.6892	1.7065	1.72
glyoxalase family protein	SAUSA300_1458	A17	0.2086	0.2044	0.207	0.2162	0.2498	0.2918	0.3973	0.5454	0.7145	0.8753	1.0433	1.1751	1.2505	1.3073	1.3487	1.3841	1.4038	1.4243	1.4332	1.4391	1.4413	1.4409	1.4446	1.4485	1.4454	1.452	1.4597	1.4622	1.487	1.4929	1.5084	1.5202	1.5217	1.5481	1.5573	1.5708	1.5891	1.5945	1.6154	1.6366	1.6467	1.6587	1.6717	1.6807	1.6943	1.7044	1.7089
NAD-dependent epimerase/dehydratase family protein	SAUSA300_0130	A18	0.1982	0.2014	0.2	0.2071	0.2199	0.2465	0.3117	0.4085	0.5579	0.7059	0.8359	0.9866	1.1004	1.1693	1.2226	1.2619	1.29	1.3144	1.3364	1.3402	1.3464	1.349	1.3538	1.3535	1.3616	1.3657	1.3794	1.3784	1.3867	1.3944	1.4055	1.4141	1.4223	1.4374	1.452	1.4688	1.4824	1.4975	1.5165	1.5384	1.5557	1.5689	1.5814	1.5986	1.6077	1.623	1.6378
oligopeptide ABC transporter, ATP-binding protein	SAUSA300_0893	A19	0.1999	0.2029	0.204	0.2089	0.2235	0.2609	0.3321	0.445	0.6119	0.7781	0.936	1.0918	1.187	1.2425	1.2938	1.3288	1.3607	1.388	1.404	1.4061	1.4121	1.4134	1.415	1.4198	1.4275	1.4345	1.4458	1.4523	1.477	1.4844	1.5027	1.5186	1.5283	1.547	1.5651	1.5795	1.5991	1.6146	1.6406	1.656	1.6748	1.6875	1.7082	1.7165	1.7264	1.7455	1.7611
imidazolonepropionase	SAUSA300_2277	A20	0.2033	0.2035	0.2069	0.2117	0.239	0.2882	0.3824	0.5236	0.6755	0.8312	0.9905	1.1271	1.2082	1.2657	1.3127	1.3475	1.368	1.3904	1.3985	1.4007	1.4089	1.4111	1.4136	1.4178	1.4225	1.4255	1.4301	1.4321	1.4485	1.4525	1.471	1.4787	1.4888	1.5122	1.5221	1.5393	1.559	1.5716	1.5968	1.6149	1.6344	1.645	1.6595	1.6761	1.6865	1.6988	1.7104
N-acetylglucosamine-6-phosphate deacetylase	SAUSA300_0686	A21	0.2222	0.2155	0.2222	0.2412	0.2906	0.3791	0.5155	0.6805	0.8301	0.9835	1.1213	1.207	1.2729	1.3245	1.3577	1.3947	1.42	1.4358	1.4483	1.4557	1.4645	1.4688	1.4779	1.4801	1.4888	1.5005	1.5184	1.5322	1.5621	1.5762	1.5954	1.61	1.628	1.6541	1.6725	1.6925	1.7135	1.7345	1.7541	1.775	1.7907	1.8057	1.8158	1.8272	1.8349	1.8516	1.8588
prephenate dehydratase	SAUSA300_1896	A22	0.2188	0.2121	0.2226	0.2439	0.2868	0.3691	0.4937	0.6492	0.797	0.9525	1.0993	1.1877	1.251	1.3016	1.332	1.3561	1.3762	1.396	1.4085	1.4113	1.4175	1.4229	1.4301	1.4318	1.4429	1.4469	1.4499	1.4513	1.4675	1.4763	1.4865	1.5005	1.506	1.5261	1.5439	1.5591	1.5758	1.593	1.618	1.6382	1.6488	1.6694	1.6842	1.6932	1.71	1.7244	1.7361
conserved hypothetical protein	SAUSA300_0462	A23	0.2024	0.205	0.2147	0.2196	0.2566	0.3105	0.4251	0.5722	0.7202	0.8505	0.9842	1.109	1.1756	1.2224	1.2583	1.2859	1.3004	1.3132	1.3303	1.325	1.3316	1.3363	1.338	1.3409	1.3488	1.3607	1.3678	1.3765	1.3973	1.4002	1.4177	1.4288	1.4367	1.4534	1.4653	1.4773	1.4883	1.4986	1.5183	1.5341	1.5535	1.5681	1.5853	1.5972	1.6101	1.6285	1.6458
staphylococcal respiratory response protein, srrB	SAUSA300_1441	A24	0.1958	0.2053	0.2118	0.2151	0.2375	0.2703	0.3562	0.4779	0.6332	0.7985	0.9519	1.1058	1.2211	1.2849	1.3291	1.3689	1.393	1.416	1.4212	1.419	1.422	1.4264	1.4345	1.4337	1.4357	1.4359	1.4346	1.4391	1.4491	1.4552	1.4654	1.467	1.4703	1.4845	1.4936	1.5004	1.5129	1.5206	1.5344	1.551	1.5641	1.5717	1.5806	1.5959	1.6013	1.6134	1.623
DNA-binding response regulator	SAUSA300_0645	B1	0.1776	0.1654	0.168	0.1889	0.2363	0.3242	0.4611	0.6267	0.7884	0.9477	1.1036	1.1895	1.2595	1.3095	1.3328	1.3511	1.3632	1.3735	1.3779	1.3784	1.3795	1.3884	1.3913	1.3945	1.4021	1.4029	1.4189	1.4279	1.4555	1.4684	1.4841	1.4982	1.5073	1.5277	1.5444	1.561	1.578	1.5952	1.6173	1.6344	1.6555	1.6652	1.6805	1.6949	1.7072	1.7205	1.7335
conserved hypothetical protein	SAUSA300_0872	B2	0.1917	0.1784	0.1839	0.2089	0.2557	0.3354	0.4695	0.6295	0.7679	0.9031	1.0411	1.1338	1.1946	1.2432	1.2781	1.3039	1.3241	1.3444	1.3608	1.3779	1.3843	1.3853	1.394	1.394	1.4046	1.4088	1.4199	1.4265	1.4497	1.4631	1.4804	1.4908	1.5008	1.5199	1.5373	1.5529	1.5709	1.5873	1.6103	1.6289	1.6463	1.6641	1.6785	1.6936	1.7109	1.7247	1.7412
oligopeptide ABC transporter, ATP-binding protein	SAUSA300_0890	B3	0.1828	0.1709	0.1714	0.1866	0.2216	0.2891	0.4014	0.563	0.7154	0.8612	1.0134	1.1252	1.2014	1.2612	1.3057	1.3392	1.3615	1.3828	1.4035	1.4209	1.4251	1.4341	1.4443	1.4539	1.4624	1.4743	1.4863	1.5026	1.5297	1.5336	1.5585	1.5705	1.586	1.6006	1.6154	1.6362	1.6488	1.6619	1.678	1.6903	1.705	1.7144	1.7237	1.7307	1.7353	1.7421	1.7446
conserved hypothetical protein	SAUSA300_1056	B4	0.1805	0.1648	0.1598	0.168	0.1997	0.2541	0.3412	0.4861	0.6437	0.7843	0.9305	1.0782	1.1677	1.2303	1.283	1.3138	1.3353	1.356	1.3773	1.3908	1.4101	1.4218	1.4271	1.4328	1.4402	1.444	1.4602	1.469	1.4944	1.5056	1.5178	1.5313	1.5433	1.565	1.5846	1.5984	1.6131	1.6296	1.6576	1.6753	1.6943	1.7043	1.725	1.7388	1.7498	1.7721	1.7849
peptidase T	SAUSA300_0727	B5	0.1907	0.1754	0.1798	0.2111	0.2696	0.3642	0.5031	0.6632	0.819	0.9744	1.1045	1.1848	1.2507	1.3032	1.3291	1.3505	1.3698	1.3848	1.4074	1.4207	1.4258	1.4294	1.4372	1.4438	1.4562	1.4603	1.4736	1.484	1.5076	1.5184	1.5355	1.5458	1.5572	1.5781	1.5936	1.6092	1.6269	1.6371	1.6682	1.6872	1.7072	1.7204	1.738	1.7536	1.7683	1.7802	1.7982
iron compound ABC transporter, permease protein SirB	SAUSA300_0116	B6	0.1824	0.1637	0.1627	0.1781	0.2164	0.2689	0.3678	0.5131	0.6663	0.8147	0.9625	1.0983	1.1788	1.2376	1.2895	1.3178	1.3405	1.3594	1.3746	1.3924	1.4064	1.4185	1.4284	1.4306	1.4383	1.4464	1.4553	1.4639	1.4863	1.4958	1.5101	1.52	1.5324	1.5515	1.5698	1.5859	1.6018	1.6186	1.6359	1.6595	1.6779	1.6922	1.7098	1.7233	1.7457	1.756	1.7737
amino acid ABC transporter, permease/substrate-binding protein	SAUSA300_1808	B7	0.1702	0.1554	0.154	0.1628	0.1918	0.2279	0.31	0.4338	0.5923	0.7437	0.8871	1.0378	1.1427	1.208	1.2642	1.3004	1.3196	1.3433	1.3598	1.3737	1.3811	1.3857	1.3939	1.4017	1.412	1.4209	1.4345	1.4459	1.4717	1.4799	1.4966	1.5091	1.5236	1.5397	1.5557	1.5717	1.5903	1.6099	1.6339	1.6539	1.6749	1.6937	1.7127	1.7327	1.7498	1.7702	1.7817
acetyltransferase, GNAT family	SAUSA300_2468	B8	0.174	0.163	0.1632	0.1667	0.1839	0.213	0.2717	0.3748	0.5319	0.6829	0.8251	0.9741	1.1042	1.1831	1.2394	1.2863	1.3082	1.334	1.3518	1.3645	1.378	1.3891	1.4	1.4078	1.4161	1.4191	1.4328	1.4413	1.4648	1.4806	1.4886	1.5025	1.5133	1.5316	1.5492	1.5634	1.5761	1.5953	1.6194	1.6398	1.664	1.679	1.6999	1.7136	1.7287	1.7451	1.7633
glycine dehydrogenase, subunit 2	SAUSA300_1496	B9	0.1742	0.1641	0.1614	0.1667	0.1796	0.204	0.261	0.3667	0.5166	0.6635	0.8001	0.9463	1.0945	1.1825	1.2435	1.2921	1.3216	1.3499	1.3682	1.3895	1.404	1.4173	1.423	1.4223	1.4323	1.4375	1.4473	1.4566	1.48	1.486	1.5068	1.5147	1.524	1.543	1.5587	1.5715	1.5909	1.6017	1.6206	1.6398	1.6518	1.6689	1.6802	1.6952	1.7067	1.7192	1.729
choline/carnitine/betaine transporter, BCCT family	SAUSA300_2549	B10	0.1778	0.1709	0.1675	0.1714	0.1925	0.2237	0.2963	0.4019	0.5515	0.7008	0.8348	0.9804	1.1068	1.177	1.2366	1.2799	1.3053	1.3303	1.3475	1.3625	1.3822	1.3952	1.4064	1.4138	1.4198	1.4253	1.4307	1.4416	1.4639	1.4683	1.4886	1.4955	1.5088	1.5284	1.5417	1.5575	1.5742	1.5854	1.6102	1.6281	1.6517	1.6631	1.6778	1.6968	1.7123	1.727	1.7421
putative chromosome partioning protein, ParB family	SAUSA300_2643	B11	0.1853	0.1804	0.1742	0.1812	0.2037	0.237	0.3117	0.4184	0.562	0.6966	0.8201	0.9511	1.0569	1.12	1.1789	1.219	1.2413	1.2706	1.2984	1.3216	1.3486	1.3742	1.398	1.4194	1.4413	1.4562	1.4747	1.4854	1.5162	1.5255	1.5437	1.5585	1.5663	1.5923	1.6098	1.6266	1.6432	1.659	1.681	1.6982	1.7211	1.7312	1.7475	1.7657	1.7788	1.7959	1.8095
1-phosphatidylinositol phosphodiesterase	SAUSA300_0099	B12	0.1856	0.172	0.1662	0.1781	0.2057	0.2473	0.3285	0.455	0.6135	0.7558	0.8871	1.0313	1.1418	1.2051	1.2593	1.2955	1.3211	1.3445	1.3602	1.3717	1.3825	1.3891	1.3992	1.4068	1.4203	1.4232	1.4388	1.4475	1.4734	1.4835	1.4982	1.512	1.5263	1.5411	1.5626	1.5769	1.5972	1.6149	1.6384	1.6528	1.6777	1.6919	1.7129	1.7326	1.7455	1.771	1.7819
conserved hypothetical protein	SAUSA300_0042	B13	0.1736	0.1702	0.1608	0.1682	0.1948	0.2309	0.309	0.427	0.5829	0.7372	0.8721	1.0271	1.143	1.2086	1.2653	1.3	1.3264	1.3479	1.3619	1.3788	1.388	1.3984	1.4079	1.4148	1.4231	1.4324	1.4417	1.4543	1.482	1.4921	1.5113	1.5228	1.5341	1.5546	1.5739	1.589	1.6081	1.6272	1.6475	1.6685	1.6904	1.7141	1.7221	1.7401	1.7604	1.782	1.8
penicillin-binding protein 4	SAUSA300_0629	B14	0.1731	0.166	0.1608	0.1652	0.1878	0.204	0.2596	0.3548	0.4976	0.6466	0.7829	0.915	1.0475	1.1283	1.1878	1.2374	1.2638	1.2891	1.3113	1.3258	1.3419	1.36	1.3639	1.37	1.3748	1.3831	1.3956	1.407	1.4312	1.4377	1.4561	1.4722	1.4893	1.5047	1.5206	1.542	1.5571	1.5725	1.5966	1.6203	1.6402	1.6595	1.6827	1.6946	1.7178	1.7427	1.7665
putative membrane protein	SAUSA300_0953	B15	0.1701	0.162	0.1633	0.1714	0.1976	0.2359	0.3083	0.4274	0.5829	0.7255	0.8663	1.0179	1.1275	1.1971	1.2491	1.2894	1.3158	1.3371	1.3557	1.3655	1.3735	1.3822	1.3921	1.3994	1.4071	1.4139	1.4292	1.4407	1.4691	1.4824	1.4975	1.5148	1.5283	1.5488	1.5671	1.5798	1.6013	1.6183	1.644	1.663	1.6857	1.7005	1.719	1.7327	1.7483	1.769	1.7885
conserved hypothetical protein	SAUSA300_0915	B16	0.1725	0.1675	0.1688	0.1786	0.1977	0.2341	0.302	0.4083	0.5626	0.71	0.847	0.9971	1.1199	1.1898	1.246	1.2887	1.3155	1.3407	1.3589	1.3744	1.3852	1.3985	1.4097	1.4063	1.4194	1.4263	1.4378	1.4459	1.4746	1.4855	1.5003	1.5116	1.5213	1.5488	1.5639	1.5799	1.5995	1.6187	1.6387	1.6611	1.6836	1.6964	1.7102	1.7236	1.7448	1.7637	1.7723
exotoxin	SAUSA300_0403	B17	0.1699	0.1637	0.1634	0.1763	0.2043	0.2392	0.3277	0.4496	0.6064	0.7585	0.901	1.054	1.161	1.2264	1.2822	1.3166	1.3369	1.3563	1.372	1.3754	1.3836	1.397	1.4025	1.4055	1.4106	1.4215	1.4289	1.4436	1.469	1.4744	1.4958	1.5051	1.5172	1.5369	1.5487	1.5699	1.5885	1.6041	1.625	1.645	1.6626	1.6832	1.6985	1.7129	1.7276	1.7436	1.7601
K+-transporting ATPase, B subunit	SAUSA300_2033	B18	0.1656	0.1624	0.1622	0.1767	0.2153	0.2709	0.365	0.5091	0.6725	0.8262	0.9861	1.1215	1.2017	1.2667	1.315	1.346	1.3655	1.3838	1.4018	1.408	1.4175	1.4203	1.4248	1.437	1.4438	1.4536	1.4698	1.4787	1.5089	1.5205	1.5386	1.5558	1.5653	1.5921	1.6087	1.6308	1.6499	1.6665	1.6892	1.7123	1.7373	1.7549	1.7766	1.7886	1.8037	1.823	1.8532
TPR domain protein	SAUSA300_0746	B19	0.1625	0.1601	0.1641	0.1705	0.1912	0.2377	0.3221	0.4471	0.6105	0.7589	0.9012	1.0548	1.1592	1.2247	1.2823	1.3191	1.3458	1.3705	1.388	1.4011	1.4094	1.4152	1.4177	1.422	1.4363	1.4425	1.4542	1.4641	1.4895	1.5033	1.5147	1.5324	1.5445	1.5634	1.5835	1.5986	1.6174	1.6377	1.6561	1.6751	1.7007	1.7162	1.7305	1.7474	1.7645	1.7738	1.7956
conserved hypothetical protein	SAUSA300_0668	B20	0.1628	0.169	0.1678	0.1724	0.1944	0.2257	0.3053	0.4149	0.5615	0.7194	0.8562	1.0215	1.1467	1.2136	1.27	1.3034	1.3288	1.3509	1.3653	1.3805	1.3858	1.3998	1.4073	1.4118	1.4227	1.426	1.4357	1.4516	1.4813	1.4827	1.5055	1.5161	1.5342	1.5496	1.5703	1.5861	1.6074	1.6255	1.6453	1.6694	1.6905	1.7092	1.7244	1.7419	1.7566	1.7728	1.7859
isocitrate dehydrogenase, NADP-dependent	SAUSA300_1640	B21	0.1664	0.1654	0.1668	0.179	0.2175	0.2653	0.3543	0.4916	0.6454	0.7908	0.9301	1.07	1.1497	1.2083	1.2574	1.2859	1.3079	1.3317	1.3598	1.375	1.3886	1.4045	1.4109	1.425	1.4343	1.4448	1.4589	1.4737	1.5029	1.5111	1.5309	1.5456	1.562	1.5845	1.5993	1.6207	1.6374	1.6545	1.6803	1.6996	1.7236	1.74	1.7559	1.776	1.7881	1.8064	1.825
oligopeptide ABC transporter, permease protein	SAUSA300_0895	B22	0.1796	0.177	0.1756	0.1932	0.234	0.297	0.3841	0.5307	0.6888	0.8287	0.9866	1.1222	1.2005	1.2711	1.3143	1.3455	1.3725	1.3888	1.4115	1.4221	1.4333	1.4436	1.4494	1.4546	1.4626	1.4668	1.4832	1.4919	1.5141	1.5245	1.5399	1.5525	1.568	1.5825	1.6014	1.6144	1.626	1.6456	1.6687	1.6863	1.7074	1.7197	1.7337	1.7507	1.7628	1.7788	1.7896
conserved hypothetical protein	SAUSA300_1793	B23	0.1675	0.1702	0.1684	0.1831	0.2184	0.2732	0.3679	0.5101	0.6644	0.8096	0.9635	1.0964	1.181	1.247	1.2985	1.3309	1.3588	1.381	1.401	1.411	1.4235	1.4352	1.4475	1.4535	1.4713	1.4778	1.4925	1.496	1.5286	1.5394	1.5586	1.5686	1.5844	1.6058	1.6268	1.6423	1.6617	1.6822	1.7027	1.7266	1.744	1.762	1.7748	1.7959	1.8095	1.8256	1.8448
conserved hypothetical protein	SAUSA300_1081	B24	0.1629	0.1716	0.1632	0.1698	0.1943	0.2127	0.2876	0.3889	0.5321	0.6956	0.8352	0.9877	1.1175	1.1838	1.2391	1.2825	1.3075	1.3337	1.3525	1.3602	1.3654	1.3701	1.3654	1.3725	1.3722	1.3716	1.3803	1.3881	1.4054	1.4095	1.4256	1.4354	1.4473	1.461	1.4758	1.4955	1.5119	1.5252	1.5421	1.5627	1.5808	1.5997	1.6108	1.6314	1.6434	1.6552	1.6692
ornithine carbamoyltransferase	SAUSA300_1062	C1	0.2316	0.219	0.2167	0.227	0.24	0.2767	0.3545	0.4743	0.6138	0.7541	0.8906	1.0265	1.1237	1.1833	1.2341	1.275	1.3002	1.3319	1.3535	1.3693	1.3731	1.3825	1.3912	1.3957	1.4053	1.4024	1.4145	1.4176	1.4416	1.45	1.4632	1.4762	1.4863	1.5032	1.5162	1.5314	1.5453	1.5611	1.5828	1.601	1.6241	1.6366	1.6488	1.6662	1.6814	1.6949	1.7089
sodium/bile acid symporter family protein	SAUSA300_2268	C2	0.2374	0.225	0.2197	0.2304	0.2611	0.3139	0.4224	0.5664	0.7068	0.8516	0.9884	1.1044	1.1838	1.2401	1.2944	1.3262	1.344	1.3703	1.3861	1.4031	1.4174	1.4338	1.4435	1.4567	1.4607	1.4626	1.4735	1.4813	1.5066	1.5105	1.5309	1.5404	1.5546	1.5688	1.5899	1.6066	1.625	1.6425	1.6614	1.6843	1.7005	1.7211	1.7377	1.7632	1.7793	1.7952	1.8231
conserved hypothetical protein	SAUSA300_0096	C3	0.2328	0.2158	0.21	0.2139	0.2335	0.2644	0.345	0.4534	0.593	0.7362	0.8685	1.007	1.1378	1.2025	1.262	1.307	1.3295	1.3574	1.3767	1.3922	1.4105	1.431	1.4437	1.4589	1.4701	1.4741	1.4891	1.4972	1.5256	1.5328	1.5453	1.5554	1.5687	1.5872	1.6034	1.6183	1.6411	1.6497	1.6752	1.6968	1.7132	1.7338	1.7459	1.7627	1.779	1.7947	1.8063
ATPase copper transport	SAUSA300_0078	C4	0.2198	0.2071	0.1972	0.2008	0.219	0.2502	0.3199	0.4296	0.5823	0.7241	0.8509	0.9909	1.115	1.1856	1.2456	1.2956	1.3202	1.3472	1.3661	1.3834	1.3984	1.4193	1.4229	1.4293	1.4448	1.4487	1.4642	1.4754	1.5019	1.5105	1.5245	1.5364	1.5497	1.5688	1.5857	1.598	1.6177	1.6326	1.6558	1.6795	1.6965	1.7051	1.7277	1.7444	1.7553	1.7752	1.7903
preprotein translocase, SecY protein	SAUSA300_2588	C5	0.2184	0.2	0.1984	0.2068	0.2334	0.2789	0.3662	0.4973	0.6515	0.799	0.937	1.0859	1.1812	1.2459	1.2974	1.3331	1.3525	1.3745	1.3826	1.3896	1.4041	1.416	1.4239	1.4377	1.4501	1.4639	1.4833	1.4937	1.5256	1.5332	1.5475	1.5661	1.5792	1.6017	1.6186	1.6344	1.6545	1.6688	1.6939	1.7135	1.7364	1.7525	1.766	1.7862	1.7921	1.8131	1.8325
trans-sulfuration enzyme family protein	SAUSA300_0359	C6	0.2065	0.2	0.1894	0.1965	0.23	0.2746	0.366	0.4968	0.6497	0.7921	0.9298	1.0749	1.1686	1.2331	1.2895	1.3235	1.3464	1.368	1.3825	1.4017	1.42	1.433	1.4392	1.447	1.4549	1.4644	1.4767	1.4888	1.5174	1.5269	1.5426	1.5545	1.5733	1.5912	1.6074	1.621	1.6435	1.6578	1.6852	1.7078	1.7285	1.7416	1.7653	1.7851	1.7999	1.8288	1.8505
iron compound ABC transporter, iron compound-binding protein	SAUSA300_2136	C7	0.2162	0.2086	0.2018	0.2141	0.2447	0.2842	0.368	0.4907	0.6531	0.8064	0.9656	1.1095	1.1858	1.2339	1.2761	1.3001	1.3211	1.34	1.3626	1.386	1.4068	1.4261	1.4498	1.4636	1.488	1.5065	1.527	1.5497	1.586	1.608	1.6288	1.6488	1.6739	1.6976	1.7281	1.7563	1.7804	1.8097	1.8336	1.8657	1.8895	1.9079	1.9222	1.9373	1.9484	1.9643	1.973
ATP synthase F1, alpha subunit	SAUSA300_2060	C8	0.2112	0.2071	0.2075	0.2124	0.2235	0.238	0.2769	0.3198	0.3684	0.4431	0.5388	0.6277	0.7193	0.7938	0.8733	0.9694	1.0647	1.1488	1.2043	1.2435	1.2525	1.2671	1.2714	1.2731	1.2819	1.2745	1.2791	1.2776	1.279	1.2809	1.2771	1.2796	1.2766	1.2825	1.2928	1.2928	1.2977	1.3119	1.3313	1.3417	1.357	1.3682	1.3824	1.4068	1.4262	1.4471	1.4708
phiSLT ORF 175-like protein	SAUSA300_1417	C9	0.2259	0.2199	0.2177	0.2261	0.2573	0.3097	0.4045	0.5454	0.6945	0.8362	0.9692	1.1065	1.1946	1.2547	1.303	1.3341	1.3554	1.3755	1.3893	1.3987	1.412	1.4252	1.4316	1.4456	1.4543	1.4704	1.4888	1.5041	1.534	1.5495	1.5659	1.5791	1.5983	1.6193	1.6385	1.6605	1.6754	1.6961	1.7252	1.7507	1.769	1.7856	1.8021	1.8227	1.841	1.8571	1.8759
anthranilate synthase component I	SAUSA300_1262	C10	0.2244	0.2082	0.2088	0.2123	0.2354	0.2671	0.336	0.4368	0.5779	0.7202	0.8415	0.9714	1.1048	1.1755	1.2302	1.2797	1.3095	1.3347	1.3507	1.3659	1.3846	1.4065	1.4186	1.4335	1.4449	1.4547	1.4627	1.4742	1.5025	1.5116	1.5286	1.5422	1.5521	1.5737	1.5897	1.6074	1.6266	1.6411	1.6683	1.6888	1.713	1.7304	1.7471	1.7685	1.7896	1.8187	1.8366
cell wall hydrolase	SAUSA300_1140	C11	0.2255	0.2149	0.2153	0.2198	0.2298	0.2603	0.3118	0.4063	0.5427	0.6833	0.8161	0.9443	1.0878	1.1776	1.2322	1.2882	1.3185	1.3454	1.3648	1.3821	1.3931	1.4124	1.4335	1.4521	1.471	1.4814	1.5016	1.5149	1.5392	1.55	1.5657	1.5812	1.5914	1.6125	1.6303	1.6459	1.6639	1.6867	1.7096	1.7359	1.7569	1.7701	1.7904	1.8081	1.8253	1.8548	1.8767
citrate synthase II	SAUSA300_1641	C12	0.2245	0.2185	0.2177	0.2246	0.2478	0.28	0.3446	0.4471	0.5968	0.7408	0.8678	0.9854	1.1015	1.1724	1.2229	1.2723	1.2995	1.3229	1.3409	1.3517	1.362	1.3735	1.373	1.3704	1.366	1.3535	1.3477	1.3403	1.3239	1.3144	1.3058	1.2983	1.2912	1.2876	1.2789	1.2717	1.2618	1.2516	1.2512	1.2457	1.2425	1.2392	1.237	1.2336	1.2302	1.2302	1.2254
DegV family protein	SAUSA300_1318	C13	0.2167	0.2136	0.2159	0.2292	0.2688	0.3259	0.4265	0.5685	0.7192	0.8725	1.022	1.169	1.2678	1.333	1.3801	1.4074	1.4246	1.4396	1.4555	1.465	1.4746	1.4854	1.4914	1.5016	1.5167	1.5292	1.5507	1.565	1.5957	1.6032	1.6289	1.6349	1.6477	1.6673	1.6853	1.7008	1.717	1.7327	1.7569	1.7785	1.7989	1.8161	1.8273	1.8481	1.8573	1.8649	1.888
arginine biosynthesis bifunctional protein ArgJ	SAUSA300_0185	C14	0.211	0.2092	0.2075	0.2179	0.2482	0.2997	0.3875	0.5144	0.6679	0.8093	0.9456	1.0904	1.1827	1.2444	1.2909	1.3246	1.3519	1.3716	1.3828	1.4027	1.4143	1.4318	1.4438	1.4488	1.465	1.4674	1.4838	1.4939	1.5195	1.5292	1.5445	1.5544	1.5636	1.5823	1.5984	1.6137	1.6327	1.6472	1.6727	1.6921	1.713	1.7314	1.7393	1.7693	1.7828	1.7994	1.8187
putative endoribonuclease L-PSP	SAUSA300_0474	C15	0.211	0.2072	0.2113	0.216	0.2341	0.2631	0.3221	0.419	0.5578	0.6899	0.8142	0.9325	1.0504	1.1221	1.1652	1.2077	1.2313	1.2585	1.2792	1.3001	1.3179	1.3425	1.357	1.3763	1.401	1.4162	1.4424	1.4588	1.495	1.512	1.5294	1.5499	1.5686	1.5991	1.6205	1.6424	1.6633	1.6919	1.7159	1.7434	1.7683	1.7902	1.8086	1.8345	1.8589	1.8748	1.8913
monofunctional glycosyltransferase	SAUSA300_1855	C16	0.2127	0.2115	0.2164	0.2277	0.2595	0.3045	0.3845	0.5005	0.6619	0.8295	0.9755	1.1262	1.2317	1.3067	1.3611	1.3986	1.4237	1.4454	1.4569	1.4706	1.4832	1.4944	1.4992	1.5085	1.5215	1.5316	1.5476	1.5615	1.5855	1.5884	1.6075	1.6214	1.633	1.6518	1.6708	1.6833	1.7042	1.7158	1.7413	1.7526	1.7752	1.7922	1.8025	1.8268	1.8373	1.8528	1.8684
MATE efflux family protein	SAUSA300_0335	C17	0.2088	0.2123	0.2082	0.2173	0.2426	0.2833	0.3583	0.4753	0.63	0.7799	0.9178	1.0735	1.187	1.2534	1.3077	1.3432	1.3678	1.392	1.404	1.4167	1.4235	1.4314	1.4398	1.45	1.4624	1.4723	1.4882	1.5013	1.5316	1.5405	1.5566	1.5751	1.5838	1.6057	1.6232	1.642	1.6622	1.6737	1.6996	1.7264	1.7441	1.7614	1.7752	1.7941	1.8079	1.8305	1.842
4-diphosphocytidyl-2C-methyl-D-erythritol kinase	SAUSA300_0472	C18	0.2083	0.2129	0.2165	0.2338	0.2657	0.3139	0.3956	0.5351	0.7107	0.8927	1.0897	1.1828	1.2465	1.2892	1.3247	1.3562	1.379	1.4101	1.4417	1.4644	1.4812	1.5013	1.519	1.5423	1.5702	1.591	1.6153	1.6316	1.6722	1.6887	1.7047	1.7305	1.7485	1.7702	1.7897	1.8086	1.8275	1.8453	1.869	1.8833	1.9023	1.9152	1.9261	1.9368	1.9518	1.9642	1.9802
ferrichrome transport ATP-binding protein fhuA	SAUSA300_0633	C19	0.2028	0.214	0.2117	0.2257	0.2546	0.3055	0.4014	0.5315	0.6791	0.8158	0.9488	1.0717	1.1432	1.1899	1.229	1.256	1.2714	1.2933	1.312	1.3309	1.3552	1.3773	1.3877	1.4047	1.4189	1.4336	1.447	1.4612	1.4846	1.4924	1.5097	1.5228	1.5335	1.5535	1.5728	1.5863	1.604	1.617	1.6433	1.665	1.6895	1.7045	1.7246	1.7453	1.7609	1.7829	1.7998
putative N-acetyltransferase	SAUSA300_2631	C20	0.2018	0.203	0.2057	0.2234	0.2614	0.3156	0.4126	0.5603	0.7094	0.8575	1.0068	1.1395	1.219	1.2856	1.3284	1.3554	1.3764	1.4002	1.4158	1.4305	1.4356	1.4466	1.4571	1.4687	1.4796	1.4891	1.5045	1.5169	1.5465	1.5501	1.5694	1.5818	1.5983	1.6168	1.6376	1.6485	1.6649	1.6847	1.7101	1.7299	1.7513	1.7704	1.781	1.8001	1.8136	1.8345	1.8426
putative membrane protein	SAUSA300_2405	C21	0.1987	0.2024	0.2055	0.2108	0.2214	0.2474	0.2989	0.3843	0.5125	0.6633	0.8064	0.9552	1.111	1.2016	1.2671	1.3191	1.3471	1.3741	1.3903	1.4045	1.4088	1.4216	1.4323	1.4445	1.4632	1.4768	1.4929	1.5065	1.5398	1.5573	1.572	1.5828	1.6007	1.6245	1.6467	1.6629	1.684	1.7122	1.7341	1.7574	1.7797	1.8045	1.8224	1.834	1.8552	1.8724	1.8914
conserved hypothetical protein	SAUSA300_0146	C22	0.202	0.2092	0.2117	0.2187	0.236	0.2713	0.3345	0.4366	0.583	0.7335	0.8786	1.0337	1.1632	1.2353	1.2937	1.3389	1.3636	1.3867	1.4049	1.4185	1.4256	1.4352	1.4398	1.4495	1.4648	1.4691	1.4896	1.4998	1.5322	1.543	1.5592	1.5767	1.5897	1.6125	1.6256	1.6457	1.6651	1.6809	1.706	1.7303	1.751	1.7644	1.7832	1.7986	1.8166	1.8261	1.8503
putative staphylococcal tandem lipoprotein	SAUSA300_2424	C23	0.194	0.1961	0.1973	0.2027	0.2271	0.2378	0.2877	0.3656	0.4869	0.6481	0.7895	0.9295	1.081	1.1755	1.2321	1.2813	1.3021	1.3325	1.3549	1.382	1.3986	1.4157	1.428	1.4335	1.443	1.4569	1.4696	1.4798	1.5117	1.5179	1.5354	1.5509	1.5677	1.5896	1.6041	1.6198	1.635	1.654	1.6809	1.7028	1.7239	1.7422	1.7567	1.7801	1.7973	1.8122	1.8295
putative peptidase	SAUSA300_2087	C24	0.1975	0.2017	0.2008	0.2076	0.2233	0.2426	0.3084	0.397	0.5325	0.6842	0.8234	0.9787	1.1239	1.1957	1.2547	1.3062	1.3376	1.3686	1.3867	1.4023	1.4051	1.4138	1.4121	1.4103	1.4158	1.4218	1.4295	1.4381	1.4653	1.4706	1.4952	1.5097	1.5156	1.5349	1.5523	1.5657	1.5835	1.6015	1.6251	1.6453	1.6641	1.6843	1.6936	1.706	1.7203	1.7349	1.7519
conserved hypothetical protein	AUSA300_2158	D1	0.1768	0.1618	0.1604	0.1704	0.2091	0.2609	0.3755	0.5091	0.6615	0.8088	0.9475	1.0827	1.1586	1.2154	1.2599	1.2885	1.3125	1.3291	1.3491	1.3599	1.3699	1.3777	1.3788	1.3884	1.3922	1.3951	1.3961	1.4018	1.4171	1.4214	1.4331	1.4463	1.4551	1.4705	1.4859	1.4959	1.5093	1.523	1.5395	1.556	1.5774	1.5921	1.6088	1.6236	1.642	1.6523	1.6675
conserved hypothetical protein	SAUSA300_0047	D2	0.1745	0.1646	0.1558	0.1615	0.1836	0.2212	0.2979	0.408	0.5666	0.7153	0.851	1.0054	1.1289	1.1973	1.2546	1.2983	1.3252	1.3463	1.3647	1.3796	1.3981	1.4122	1.4205	1.4243	1.4325	1.4388	1.4513	1.46	1.483	1.4916	1.5031	1.5171	1.53	1.5454	1.5616	1.5795	1.5944	1.6089	1.6334	1.6539	1.6754	1.6853	1.704	1.7204	1.7378	1.7542	1.7686
phosphoribosylformylglycinamidine synthase I	SAUSA300_0970	D3	0.1753	0.1682	0.1623	0.1734	0.2091	0.2665	0.3777	0.5254	0.6792	0.8001	0.8924	0.9721	1.0349	1.0811	1.1213	1.1535	1.1833	1.2069	1.2211	1.231	1.2332	1.2339	1.2319	1.2292	1.2275	1.2244	1.2224	1.2215	1.2216	1.2136	1.2205	1.2211	1.2216	1.2283	1.2297	1.2287	1.2372	1.2359	1.249	1.2601	1.2688	1.2812	1.2941	1.3038	1.3178	1.3362	1.3534
putative membrane protein	SAUSA300_1998	D4	0.1906	0.1755	0.1703	0.1815	0.2239	0.2827	0.3833	0.5257	0.6741	0.8154	0.9505	1.0796	1.1601	1.2195	1.2698	1.3022	1.3234	1.3437	1.362	1.3799	1.4034	1.4208	1.4297	1.444	1.4573	1.4637	1.4711	1.4808	1.5075	1.5132	1.5334	1.5461	1.5594	1.5748	1.5947	1.6096	1.6281	1.6379	1.6619	1.6872	1.7011	1.7201	1.7322	1.7506	1.7648	1.782	1.7991
cassette chromosome recombinase B	SAUSA300_0037	D5	0.1748	0.1637	0.1584	0.1695	0.1992	0.252	0.3439	0.4798	0.6383	0.7831	0.9201	1.0615	1.1514	1.2126	1.2669	1.3004	1.3265	1.3428	1.3589	1.3761	1.395	1.4101	1.4209	1.4289	1.4351	1.4431	1.459	1.4711	1.4935	1.4995	1.516	1.5316	1.5396	1.5565	1.5765	1.5901	1.6052	1.6239	1.6434	1.666	1.6888	1.7062	1.7213	1.7402	1.7639	1.7781	1.8047
phage terminase family protein	SAUSA300_1981	D6	0.1808	0.1726	0.17	0.1898	0.2307	0.3019	0.4165	0.5726	0.7224	0.8684	1.0188	1.1352	1.2015	1.2571	1.2976	1.3213	1.3435	1.3563	1.3754	1.3964	1.4123	1.4248	1.429	1.4368	1.4501	1.4571	1.4753	1.485	1.5135	1.5311	1.5439	1.56	1.5705	1.5942	1.6131	1.634	1.6524	1.6753	1.7004	1.7258	1.7476	1.7572	1.777	1.7938	1.8119	1.8303	1.8475
transporter, TRAP family	SAUSA300_1064	D7	0.1653	0.1585	0.156	0.1702	0.2016	0.2445	0.3488	0.4889	0.6446	0.7918	0.933	1.0783	1.1731	1.239	1.2907	1.3235	1.3471	1.3643	1.3782	1.3976	1.4059	1.4175	1.4273	1.4355	1.4475	1.4619	1.4756	1.4884	1.5176	1.5323	1.5501	1.562	1.5728	1.5974	1.6189	1.638	1.6556	1.6665	1.6938	1.7198	1.7451	1.7638	1.7831	1.8043	1.8212	1.8445	1.8744
conserved hypothetical protein	SAUSA300_2086	D8	0.1717	0.1757	0.172	0.1826	0.2149	0.2572	0.3552	0.4898	0.6413	0.7835	0.9195	1.0588	1.1483	1.2062	1.2583	1.2927	1.3147	1.3375	1.3567	1.3722	1.3914	1.405	1.4098	1.4209	1.4336	1.4458	1.4582	1.4718	1.5052	1.5126	1.5302	1.549	1.5601	1.5801	1.603	1.6232	1.6425	1.6553	1.6821	1.7061	1.727	1.7415	1.7566	1.7728	1.7873	1.7949	1.8155
putative D-isomer specific 2-hydroxyacid dehydrogenase	SAUSA300_0179	D9	0.1734	0.1706	0.1669	0.1743	0.1865	0.2157	0.2697	0.3633	0.5097	0.649	0.7807	0.9136	1.0477	1.1294	1.1894	1.2412	1.2719	1.299	1.3213	1.333	1.3526	1.3721	1.3886	1.4046	1.4227	1.4337	1.4426	1.454	1.4812	1.4903	1.5037	1.5206	1.5302	1.5468	1.5662	1.5837	1.5986	1.6158	1.6426	1.6666	1.6847	1.7065	1.7241	1.7483	1.7628	1.788	1.8071
conserved hypothetical protein	SAUSA300_0655	D10	0.1799	0.1789	0.1737	0.1842	0.2121	0.2602	0.3482	0.4746	0.6289	0.7632	0.8852	1.0215	1.1333	1.1919	1.2451	1.2802	1.3062	1.3268	1.3431	1.3616	1.3822	1.4035	1.4151	1.4294	1.4425	1.4468	1.4573	1.4628	1.4941	1.4997	1.5188	1.5349	1.5416	1.5629	1.5837	1.6017	1.6185	1.6341	1.6606	1.6888	1.706	1.719	1.7415	1.7555	1.773	1.7898	1.8145
conserved hypothetical protein	SAUSA300_0286	D11	0.1812	0.1801	0.1732	0.1836	0.216	0.2558	0.3428	0.4695	0.6166	0.7566	0.8792	1.0151	1.1168	1.1776	1.2331	1.2691	1.2957	1.315	1.3334	1.3474	1.367	1.3869	1.3945	1.4028	1.4139	1.4227	1.4351	1.4477	1.4748	1.4801	1.5019	1.5142	1.5286	1.5489	1.5666	1.5826	1.6003	1.6165	1.6416	1.6699	1.6956	1.7149	1.7348	1.7555	1.7732	1.791	1.8162
transcriptional regulator, MerR family	SAUSA300_2445	D12	0.1892	0.1778	0.1687	0.1869	0.2247	0.2803	0.3699	0.503	0.6533	0.7888	0.9162	1.0539	1.1412	1.2029	1.2569	1.2924	1.318	1.3334	1.35	1.3698	1.3879	1.4035	1.4093	1.4185	1.4302	1.4362	1.4546	1.4672	1.4915	1.5028	1.5192	1.5339	1.5458	1.5662	1.5812	1.5996	1.6163	1.6355	1.6643	1.6894	1.7146	1.728	1.7511	1.7699	1.7925	1.8101	1.8318
putative membrane protein	SAUSA300_0817	D13	0.1676	0.1696	0.1639	0.1795	0.2117	0.2636	0.3544	0.4839	0.6376	0.7726	0.9049	1.0476	1.1342	1.1939	1.2453	1.2768	1.3024	1.3185	1.3387	1.3569	1.3724	1.3859	1.3914	1.4014	1.4145	1.4211	1.439	1.4523	1.4814	1.498	1.5125	1.5262	1.5413	1.554	1.5738	1.5909	1.6094	1.6298	1.655	1.6822	1.709	1.7263	1.7473	1.7641	1.7852	1.8049	1.8283
monooxygenase family protein	SAUSA300_2255	D14	0.169	0.1697	0.1674	0.1749	0.2014	0.2297	0.3104	0.4137	0.568	0.7127	0.841	0.9789	1.0997	1.1664	1.2203	1.2672	1.2929	1.316	1.3317	1.3508	1.3701	1.3869	1.3981	1.4069	1.4216	1.433	1.4459	1.4589	1.488	1.5015	1.5198	1.5305	1.5467	1.5661	1.5868	1.604	1.6239	1.6428	1.6694	1.6904	1.7168	1.7377	1.7537	1.7755	1.7959	1.8162	1.8356
3-hydroxyacyl-CoA dehydrogenase	SAUSA300_0226	D15	0.1648	0.1667	0.1663	0.174	0.2068	0.2532	0.3438	0.462	0.6129	0.7546	0.8837	1.024	1.1292	1.1902	1.2435	1.2811	1.3002	1.3211	1.3376	1.3523	1.3723	1.3852	1.3943	1.404	1.4168	1.4242	1.4404	1.4531	1.4764	1.4857	1.5012	1.5126	1.5224	1.542	1.5591	1.5755	1.5922	1.6065	1.6286	1.647	1.6733	1.6865	1.7062	1.7288	1.7411	1.7685	1.7859
conserved hypothetical protein	SAUSA300_1903	D16	0.1704	0.1784	0.1771	0.1917	0.2198	0.2788	0.3675	0.5013	0.65	0.7806	0.9079	1.0418	1.1312	1.1916	1.2454	1.2824	1.3064	1.3273	1.3474	1.3587	1.3705	1.3802	1.3887	1.3996	1.4132	1.4215	1.4399	1.4524	1.486	1.498	1.5161	1.5337	1.5461	1.5655	1.5829	1.6051	1.6225	1.6402	1.6658	1.6882	1.7155	1.7313	1.7509	1.7676	1.7855	1.8054	1.8226
ribonuclease R	SAUSA300_0764	D17	0.1738	0.1722	0.1713	0.1839	0.2046	0.2499	0.33	0.4313	0.5695	0.6833	0.7927	0.9087	1.0419	1.1245	1.1789	1.2281	1.2533	1.2789	1.3004	1.3175	1.3365	1.3581	1.3687	1.3742	1.388	1.4013	1.414	1.4239	1.4553	1.4641	1.4819	1.4953	1.505	1.527	1.5474	1.5629	1.5829	1.5964	1.6234	1.6484	1.6707	1.691	1.7067	1.7215	1.7403	1.7559	1.7763
molybdopterin-guanine dinucleotide biosynthesis protein B	SAUSA300_2223	D18	0.1566	0.1593	0.1485	0.1509	0.1688	0.1849	0.2312	0.292	0.3904	0.5319	0.6563	0.7744	0.875	0.969	1.0686	1.1332	1.1833	1.2196	1.2542	1.2786	1.3045	1.329	1.3433	1.3577	1.3766	1.3979	1.4205	1.4494	1.5029	1.5296	1.5613	1.5908	1.6152	1.6435	1.677	1.6992	1.7213	1.7379	1.7627	1.7849	1.8052	1.822	1.8378	1.8503	1.8581	1.8755	1.8941
conserved hypothetical protein	SAUSA300_1977	D19	0.1563	0.1573	0.1524	0.1669	0.1994	0.2468	0.3359	0.4718	0.6328	0.7842	0.9251	1.0748	1.1658	1.2261	1.2829	1.3152	1.34	1.3599	1.3827	1.3976	1.4092	1.4201	1.4219	1.4342	1.447	1.4568	1.4731	1.4873	1.5151	1.5326	1.5462	1.5661	1.5777	1.5989	1.6168	1.639	1.6593	1.6763	1.7027	1.7296	1.7482	1.7706	1.789	1.8076	1.8244	1.8437	1.8628
putative acetoacetyl-CoA reductase	SAUSA300_1173	D20	0.1604	0.1712	0.1694	0.1891	0.225	0.2799	0.3746	0.52	0.6758	0.8154	0.9614	1.0964	1.188	1.2516	1.2938	1.3165	1.3407	1.3547	1.3699	1.3844	1.3884	1.3984	1.4064	1.4161	1.4319	1.4394	1.452	1.4628	1.4924	1.5071	1.5231	1.5368	1.5457	1.5657	1.5842	1.6035	1.6232	1.6397	1.6678	1.6875	1.7177	1.7301	1.7487	1.7672	1.7793	1.7986	1.8202
tributyrin esterase	SAUSA300_2564	D21	0.1486	0.1578	0.1547	0.1649	0.1898	0.221	0.3053	0.4139	0.5648	0.7131	0.8469	0.997	1.1215	1.189	1.2536	1.2924	1.3208	1.3421	1.3583	1.3739	1.3842	1.3948	1.4057	1.4143	1.4273	1.4366	1.4516	1.466	1.5009	1.5103	1.5291	1.5404	1.5557	1.5754	1.5963	1.6152	1.6386	1.6537	1.6823	1.7065	1.732	1.7537	1.775	1.7916	1.8081	1.8293	1.8511
transcriptional antiterminator, BglG family	SAUSA300_0333	D22	0.1592	0.1651	0.1665	0.1743	0.1993	0.2356	0.3198	0.4354	0.593	0.7466	0.8934	1.0497	1.163	1.2309	1.2937	1.3337	1.3535	1.3712	1.3947	1.4069	1.4207	1.4286	1.4355	1.4459	1.455	1.4677	1.4862	1.5015	1.532	1.5372	1.5596	1.5754	1.5908	1.6119	1.628	1.6488	1.6654	1.6867	1.7048	1.7285	1.7544	1.7735	1.7901	1.8086	1.8168	1.8376	1.85
phiSLT ORF191-like protein	SAUSA300_1392	D23	0.1601	0.1593	0.1621	0.1716	0.1904	0.2241	0.2901	0.3906	0.5402	0.6897	0.8308	0.9856	1.1149	1.1886	1.2483	1.2979	1.329	1.3483	1.3746	1.3847	1.394	1.4004	1.4085	1.4164	1.4304	1.436	1.4524	1.4625	1.4898	1.5035	1.522	1.5429	1.5507	1.569	1.59	1.6096	1.625	1.6456	1.6689	1.6922	1.7203	1.7354	1.7585	1.7713	1.7911	1.8078	1.8278
putative phosphoglycerate mutase family protein	SAUSA300_0375	D24	0.1575	0.168	0.1608	0.1716	0.1899	0.2193	0.2969	0.3997	0.5503	0.706	0.8469	1.0115	1.1524	1.2265	1.2875	1.3312	1.3564	1.3794	1.3996	1.4061	1.4087	1.4162	1.4195	1.4198	1.4255	1.4281	1.4355	1.4399	1.4599	1.4743	1.4885	1.5025	1.5126	1.5376	1.5524	1.57	1.5868	1.6035	1.6215	1.6442	1.6654	1.6895	1.7083	1.7152	1.7368	1.7468	1.7599
hydrolase, haloacid dehalogenase-like family	SAUSA300_2267	E1	0.247	0.2157	0.2112	0.226	0.2671	0.3374	0.4545	0.5947	0.7331	0.874	1.0212	1.129	1.1995	1.2514	1.2946	1.3228	1.3492	1.3695	1.3915	1.3963	1.4096	1.4155	1.4193	1.4256	1.4301	1.4419	1.4467	1.4572	1.4814	1.4798	1.5025	1.5187	1.5291	1.5467	1.5646	1.5788	1.59	1.6048	1.6242	1.6531	1.6605	1.6769	1.6884	1.7038	1.7184	1.7271	1.7493
conserved hypothetical protein	SAUSA300_0660	E2	0.2483	0.223	0.2283	0.2472	0.2924	0.3658	0.506	0.6454	0.7728	0.9073	1.0262	1.1221	1.1932	1.2364	1.2802	1.309	1.3317	1.3525	1.3647	1.3794	1.3976	1.413	1.4165	1.4165	1.427	1.4391	1.4464	1.4559	1.4806	1.4863	1.5044	1.5188	1.5297	1.5461	1.5628	1.579	1.5923	1.6074	1.6234	1.6499	1.6664	1.683	1.6964	1.715	1.7311	1.7462	1.7638
urease, alpha subunit	SAUSA300_2240	E3	0.231	0.2236	0.2165	0.2316	0.2519	0.304	0.3955	0.5207	0.6674	0.8017	0.9332	1.069	1.1707	1.2287	1.281	1.3161	1.3477	1.3681	1.3836	1.3991	1.4065	1.418	1.4276	1.4381	1.4575	1.4652	1.4801	1.492	1.52	1.527	1.5435	1.5572	1.5697	1.5879	1.6037	1.6171	1.6325	1.6534	1.6746	1.6959	1.7161	1.7331	1.75	1.7706	1.7812	1.8046	1.8264
conserved hypothetical protein	SAUSA300_2376	E4	0.2168	0.2048	0.2006	0.2116	0.2388	0.2845	0.3682	0.4837	0.6409	0.7806	0.9065	1.0438	1.1371	1.1929	1.2483	1.2851	1.312	1.3331	1.3469	1.3616	1.3795	1.398	1.4047	1.4131	1.4217	1.4328	1.445	1.4586	1.4857	1.4937	1.5152	1.5302	1.5459	1.5629	1.5808	1.5962	1.6128	1.6289	1.6593	1.6822	1.7045	1.7187	1.7363	1.7622	1.7792	1.8096	1.8327
putative phage infection protein	SAUSA300_2578	E5	0.2179	0.2042	0.2013	0.2115	0.2344	0.2707	0.3485	0.4604	0.6005	0.7352	0.8545	0.9714	1.0753	1.1266	1.1795	1.2192	1.243	1.2664	1.2874	1.3049	1.3244	1.3471	1.3627	1.3693	1.3801	1.395	1.4093	1.4279	1.4532	1.4636	1.4852	1.4924	1.5153	1.532	1.5496	1.5656	1.5848	1.6014	1.6234	1.6517	1.6709	1.6929	1.708	1.724	1.7445	1.7726	1.7875
molybdopterin biosynthesis protein A	SAUSA300_2224	E6	0.201	0.1895	0.1879	0.1975	0.2154	0.2515	0.3179	0.4227	0.5624	0.7002	0.8171	0.9279	1.0389	1.1052	1.1533	1.1969	1.2268	1.2387	1.2514	1.2631	1.2676	1.2765	1.2878	1.2963	1.3041	1.3168	1.3281	1.3331	1.3491	1.3583	1.3728	1.3841	1.3962	1.4111	1.4261	1.4441	1.459	1.4779	1.4988	1.5289	1.5448	1.5666	1.586	1.6061	1.6306	1.6583	1.693
conserved hypothetical protein	SAUSA300_1374	E7	0.2115	0.2012	0.1969	0.2105	0.2279	0.2584	0.3319	0.4272	0.5628	0.6979	0.8202	0.9313	1.0462	1.1206	1.1762	1.2217	1.2568	1.2738	1.2947	1.3141	1.3298	1.3514	1.3692	1.3846	1.4015	1.4156	1.4248	1.4318	1.4484	1.4581	1.4702	1.486	1.4996	1.5151	1.5287	1.5458	1.5603	1.5765	1.5982	1.6236	1.6448	1.6609	1.6776	1.6968	1.7163	1.7364	1.7563
conserved hypothetical protein	SAUSA300_0284	E8	0.2012	0.1996	0.1948	0.2047	0.225	0.2389	0.2987	0.3784	0.5054	0.6511	0.7721	0.8831	1.0137	1.1141	1.1844	1.2365	1.2753	1.3018	1.3192	1.3375	1.3576	1.376	1.3911	1.4046	1.4165	1.4338	1.4488	1.4705	1.5022	1.5168	1.5335	1.5529	1.5652	1.5784	1.599	1.6157	1.6321	1.6463	1.6718	1.6927	1.7177	1.7343	1.745	1.7616	1.7754	1.7943	1.813
phiSLT ORF 50-like protein	SAUSA300_1412	E9	0.2176	0.2142	0.2092	0.2151	0.2398	0.2732	0.3593	0.485	0.6353	0.785	0.9134	1.057	1.1726	1.2361	1.2947	1.3339	1.359	1.3767	1.3923	1.4008	1.4113	1.4225	1.4331	1.4422	1.4585	1.469	1.4879	1.5029	1.537	1.5478	1.5734	1.5865	1.6018	1.6222	1.6413	1.6647	1.6849	1.7048	1.7332	1.7599	1.7749	1.7936	1.807	1.8299	1.8448	1.8597	1.8805
branched-chain amino acid transport system II carrier protein	SAUSA300_0306	E10	0.2129	0.2057	0.2074	0.2108	0.2259	0.2613	0.3241	0.4195	0.557	0.6829	0.8035	0.9209	1.0505	1.1427	1.2054	1.2598	1.2958	1.3216	1.3473	1.3603	1.3806	1.3992	1.415	1.4314	1.4461	1.4554	1.4699	1.4833	1.5108	1.5239	1.5392	1.5608	1.5729	1.5917	1.6086	1.6286	1.6439	1.6685	1.6935	1.7168	1.7383	1.7551	1.775	1.7899	1.8113	1.8358	1.8656
conserved hypothetical protein	SAUSA300_0272	E11	0.227	0.2182	0.2164	0.2281	0.2632	0.3143	0.4134	0.5518	0.6957	0.8314	0.9535	1.0795	1.1697	1.2247	1.274	1.3085	1.3364	1.352	1.3717	1.3819	1.4034	1.4121	1.4215	1.4383	1.4464	1.4559	1.4727	1.4838	1.5101	1.5205	1.5351	1.5522	1.5637	1.5808	1.5994	1.6165	1.6291	1.6443	1.6682	1.6957	1.7158	1.7327	1.7485	1.7743	1.7901	1.8106	1.8303
conserved hypothetical protein	SAUSA300_0199	E12	0.2254	0.2168	0.2117	0.229	0.2677	0.3198	0.4176	0.5621	0.6998	0.8382	0.9646	1.0918	1.1764	1.232	1.2873	1.315	1.3359	1.3528	1.37	1.3884	1.4064	1.4224	1.4358	1.4494	1.454	1.4681	1.4749	1.4875	1.5125	1.5257	1.5443	1.551	1.5703	1.5889	1.6055	1.6233	1.6429	1.6577	1.6839	1.708	1.7358	1.7531	1.7727	1.791	1.8028	1.8336	1.8494
putative transcriptional regulator	SAUSA300_2259	E13	0.2064	0.2021	0.2022	0.215	0.2337	0.2654	0.3284	0.427	0.5691	0.7107	0.8359	0.963	1.0908	1.1609	1.2164	1.2618	1.2887	1.3101	1.3282	1.3432	1.3604	1.3786	1.3953	1.4093	1.4208	1.4282	1.4413	1.4506	1.48	1.4885	1.5037	1.5209	1.536	1.5522	1.5679	1.5909	1.6053	1.627	1.6467	1.6766	1.6978	1.7212	1.7369	1.7561	1.7765	1.7958	1.8169
phosphonate ABC transporter, permease protein	SAUSA300_0143	E14	0.2067	0.2042	0.2072	0.2216	0.245	0.2877	0.3653	0.486	0.6488	0.7962	0.9324	1.0742	1.177	1.2408	1.295	1.3298	1.3554	1.3699	1.3869	1.4042	1.4135	1.4296	1.4379	1.4496	1.4616	1.469	1.4852	1.4942	1.5238	1.5361	1.5505	1.5649	1.5796	1.5956	1.6157	1.6304	1.6443	1.6659	1.691	1.713	1.7357	1.7581	1.7688	1.7902	1.8079	1.8194	1.8416
putative cobalamin synthesis protein	SAUSA300_2519	E15	0.2051	0.202	0.2073	0.2177	0.2484	0.2812	0.3714	0.4981	0.6504	0.796	0.9296	1.0758	1.1733	1.2349	1.2931	1.3269	1.3527	1.3739	1.3908	1.4042	1.4171	1.4303	1.439	1.4512	1.4629	1.477	1.4935	1.5141	1.5414	1.5477	1.5662	1.5804	1.5999	1.6185	1.6366	1.6526	1.6698	1.6891	1.7062	1.734	1.7574	1.7678	1.7855	1.809	1.8235	1.8411	1.8613
conserved hypothetical protein	SAUSA300_1210	E16	0.2038	0.2028	0.2033	0.2112	0.2292	0.2574	0.3128	0.3966	0.5326	0.6713	0.792	0.9074	1.0311	1.1204	1.179	1.2253	1.2622	1.2844	1.3063	1.3216	1.3378	1.3576	1.3749	1.3829	1.3924	1.4033	1.4162	1.4294	1.4589	1.4686	1.4853	1.5024	1.5126	1.5367	1.5533	1.5685	1.5903	1.6088	1.6334	1.6616	1.6854	1.7036	1.7238	1.7489	1.7729	1.7893	1.8156
integrase	SAUSA300_0799	E17	0.2107	0.2035	0.2072	0.2251	0.2563	0.3242	0.4206	0.5681	0.7203	0.8566	1.0022	1.14	1.2234	1.2829	1.3306	1.3593	1.3827	1.3931	1.4071	1.4136	1.4262	1.4352	1.4454	1.4566	1.47	1.4775	1.5	1.509	1.5364	1.5531	1.5661	1.5858	1.5917	1.6145	1.6314	1.6506	1.6666	1.6858	1.706	1.7317	1.7458	1.7637	1.7855	1.7993	1.8153	1.8231	1.8411
conserved hypothetical protein	SAUSA300_0086	E18	0.1955	0.1953	0.1944	0.2022	0.2235	0.2563	0.323	0.4229	0.5691	0.7083	0.8367	0.9635	1.0871	1.1602	1.2187	1.2655	1.2952	1.315	1.3378	1.3505	1.3699	1.3884	1.3969	1.4078	1.4158	1.4281	1.4453	1.4545	1.4816	1.4897	1.5108	1.5258	1.5427	1.5611	1.5782	1.5956	1.6147	1.6359	1.6644	1.6878	1.7079	1.724	1.7419	1.7654	1.7853	1.806	1.8297
cation efflux family protein	SAUSA300_2363	E19	0.205	0.2117	0.2116	0.2221	0.2585	0.2975	0.389	0.5101	0.6428	0.7686	0.8795	1.0023	1.122	1.1907	1.2589	1.3017	1.331	1.3614	1.3848	1.4043	1.4285	1.4464	1.4695	1.4892	1.5082	1.5286	1.5508	1.5699	1.61	1.6314	1.6618	1.6792	1.7023	1.7277	1.7494	1.7729	1.7976	1.8193	1.8426	1.8663	1.8902	1.9106	1.9264	1.9378	1.9521	1.9641	1.9761
lysine-specific permease	SAUSA300_1628	E20	0.1898	0.1846	0.1886	0.203	0.227	0.266	0.3369	0.4514	0.5951	0.7198	0.8332	0.9537	1.0605	1.1157	1.1632	1.2017	1.2201	1.2393	1.2603	1.2786	1.2956	1.3102	1.3199	1.3259	1.3362	1.3468	1.3638	1.3745	1.4009	1.4126	1.4297	1.4454	1.4578	1.4723	1.4935	1.5125	1.5298	1.5516	1.5775	1.6053	1.6297	1.6523	1.6747	1.6973	1.718	1.7355	1.7592
conserved hypothetical protein	SAUSA300_2297	E21	0.1891	0.1948	0.2011	0.209	0.2297	0.2641	0.3339	0.4393	0.5937	0.742	0.8779	1.0269	1.1468	1.2118	1.2638	1.2987	1.3267	1.3481	1.3735	1.3901	1.4025	1.4114	1.4197	1.4324	1.4488	1.462	1.4791	1.4928	1.527	1.5435	1.5594	1.5803	1.5962	1.6177	1.6382	1.6616	1.6765	1.7038	1.7258	1.753	1.7743	1.7983	1.8084	1.8332	1.8568	1.8766	1.892
glycosyl transferase, group 1 family protein	SAUSA300_0939	E22	0.191	0.1941	0.193	0.2078	0.2321	0.2646	0.3434	0.4417	0.5849	0.7276	0.8569	0.9928	1.1102	1.1734	1.2334	1.2822	1.3112	1.3344	1.3602	1.3702	1.3837	1.397	1.4034	1.4144	1.4211	1.4377	1.4491	1.4647	1.4941	1.5003	1.5229	1.5358	1.5509	1.5673	1.5872	1.6031	1.6156	1.637	1.6575	1.6852	1.7042	1.726	1.7423	1.7625	1.777	1.7949	1.8165
penicillin-binding protein 3	SAUSA300_1512	E23	0.1887	0.1913	0.1978	0.2022	0.2109	0.2148	0.2457	0.2838	0.3547	0.4459	0.5701	0.6786	0.786	0.8821	0.9919	1.0517	1.0892	1.1223	1.1397	1.1613	1.1781	1.1932	1.2096	1.2186	1.2276	1.2404	1.2505	1.2656	1.2992	1.3144	1.3374	1.3513	1.3658	1.3895	1.4048	1.4279	1.449	1.4682	1.494	1.5189	1.5453	1.5656	1.5838	1.601	1.6199	1.6381	1.6561
formate acetyltransferase	SAUSA300_0220	E24	0.1869	0.1913	0.196	0.2019	0.2192	0.2579	0.3204	0.4251	0.5794	0.7295	0.8682	1.0114	1.1243	1.191	1.2484	1.2867	1.3115	1.3265	1.3452	1.3542	1.3655	1.3823	1.3978	1.4118	1.4293	1.4445	1.4665	1.4871	1.5288	1.5451	1.5641	1.5875	1.6086	1.6307	1.6466	1.6622	1.6759	1.6887	1.7015	1.7209	1.7254	1.7336	1.745	1.7565	1.7655	1.7763	1.7896
transcriptional regulator, LysR family domain protein	SAUSA300_0093	F1	0.1708	0.1609	0.1597	0.167	0.1961	0.2437	0.3439	0.4832	0.6345	0.7778	0.92	1.0526	1.1385	1.1934	1.2475	1.2742	1.2982	1.3219	1.3399	1.3574	1.3665	1.3766	1.382	1.3858	1.3931	1.3865	1.3898	1.3975	1.4149	1.42	1.4339	1.4419	1.4521	1.4675	1.4819	1.4939	1.5073	1.5237	1.5422	1.5606	1.5818	1.5958	1.6117	1.629	1.6429	1.6607	1.6746
cysteine synthase/cystathionine beta-synthase	SAUSA300_0433	F2	0.1889	0.18	0.1879	0.2095	0.2648	0.3402	0.4802	0.6435	0.7877	0.9284	1.0658	1.1509	1.2174	1.2691	1.3056	1.3331	1.3541	1.3734	1.3908	1.4073	1.4252	1.4387	1.4565	1.469	1.4853	1.5075	1.518	1.5325	1.5697	1.583	1.6043	1.6238	1.6413	1.6653	1.6922	1.7093	1.7314	1.7526	1.7747	1.8004	1.8183	1.8389	1.8439	1.8547	1.8753	1.8822	1.8911
conserved hypothetical protein	SAUSA300_2215	F3	0.1794	0.1669	0.1664	0.188	0.2313	0.2982	0.4162	0.5753	0.7227	0.8595	0.999	1.1102	1.1769	1.2305	1.269	1.2895	1.3106	1.3236	1.3365	1.3484	1.3579	1.3622	1.3711	1.3791	1.3902	1.3997	1.4156	1.4285	1.4528	1.4656	1.4797	1.4974	1.5092	1.5283	1.5453	1.5647	1.5838	1.6047	1.6314	1.6558	1.6817	1.7024	1.7186	1.7371	1.7631	1.7867	1.8052
conserved hypothetical protein	SAUSA300_1483	F4	0.1751	0.1602	0.1622	0.1683	0.1975	0.2348	0.3219	0.4493	0.609	0.7455	0.8797	1.0192	1.1307	1.1949	1.2505	1.2907	1.3175	1.339	1.358	1.3772	1.3939	1.4097	1.4163	1.4222	1.4365	1.4455	1.4651	1.4716	1.5028	1.5164	1.5325	1.5454	1.5591	1.5795	1.6003	1.6177	1.6388	1.6591	1.6803	1.7106	1.7293	1.7498	1.7652	1.7845	1.7992	1.822	1.8392
RNA methyltransferase, TrmH family	SAUSA300_1036	F5	0.1631	0.1503	0.1576	0.1582	0.1845	0.2157	0.3005	0.414	0.5687	0.7065	0.8349	0.9655	1.0745	1.1406	1.195	1.2373	1.263	1.2872	1.3064	1.3213	1.3381	1.3618	1.3756	1.3884	1.399	1.4072	1.4171	1.4289	1.4472	1.4577	1.4734	1.4831	1.4912	1.5064	1.5232	1.5361	1.5499	1.5656	1.5861	1.6055	1.6284	1.6424	1.658	1.6781	1.6961	1.7128	1.7302
endopeptidase	SAUSA300_0510	F6	0.1612	0.1586	0.1643	0.1706	0.1874	0.2155	0.2828	0.3874	0.5303	0.6772	0.8118	0.9396	1.0477	1.117	1.1717	1.2162	1.2451	1.2669	1.2944	1.3117	1.3296	1.3479	1.363	1.3746	1.3893	1.3996	1.4117	1.4226	1.4478	1.4604	1.4749	1.4882	1.4951	1.5137	1.5288	1.538	1.5464	1.5616	1.5829	1.5975	1.6175	1.6339	1.6544	1.6664	1.6886	1.7094	1.7324
argininosuccinate synthase	SAUSA300_0864	F7	0.1534	0.1508	0.1529	0.162	0.1802	0.2144	0.2941	0.4089	0.5644	0.6976	0.8265	0.953	1.0715	1.138	1.1895	1.2339	1.2594	1.2852	1.3038	1.3172	1.3395	1.3577	1.3772	1.3865	1.4054	1.4149	1.43	1.4301	1.4564	1.4676	1.4787	1.4969	1.4979	1.5192	1.5322	1.5474	1.5671	1.5799	1.6024	1.625	1.6499	1.6668	1.6782	1.6963	1.7071	1.7319	1.7524
conserved hypothetical protein	SAUSA300_0664	F8	0.1584	0.1636	0.1656	0.1709	0.1975	0.2297	0.3171	0.4348	0.5912	0.7344	0.8695	1.014	1.1246	1.1876	1.246	1.2828	1.308	1.3264	1.3452	1.3616	1.3793	1.3937	1.4009	1.4105	1.4238	1.4359	1.4448	1.4595	1.4891	1.4996	1.5186	1.5314	1.5454	1.565	1.5861	1.6056	1.6238	1.6448	1.6713	1.6994	1.7157	1.7331	1.7515	1.7732	1.7884	1.8088	1.8255
staphylococcal tandem lipoprotein	SAUSA300_0205	F9	0.1559	0.1587	0.1587	0.1579	0.1759	0.2	0.2648	0.3662	0.5152	0.6603	0.7894	0.9173	1.0475	1.1255	1.1833	1.2275	1.257	1.2783	1.2985	1.3119	1.3288	1.3493	1.362	1.3675	1.3808	1.3948	1.4081	1.4163	1.4418	1.4488	1.4627	1.4753	1.4833	1.5001	1.5214	1.5311	1.5446	1.5615	1.5809	1.601	1.6211	1.6414	1.6553	1.6764	1.6917	1.709	1.7238
type III leader peptidase family protein	SAUSA300_1609	F10	0.1765	0.1701	0.1744	0.1844	0.2253	0.2869	0.3929	0.5479	0.6975	0.8306	0.9657	1.0914	1.1692	1.2251	1.2743	1.3004	1.3299	1.3452	1.3631	1.3811	1.3979	1.414	1.4196	1.4294	1.444	1.4522	1.4634	1.4793	1.5034	1.5162	1.533	1.5529	1.5637	1.5842	1.6027	1.6218	1.6403	1.6628	1.6925	1.7154	1.7392	1.7499	1.7712	1.7909	1.8067	1.8252	1.8432
truncated FmtB protein	SAUSA300_2110	F11	0.1724	0.1667	0.1714	0.1768	0.2086	0.2474	0.3363	0.464	0.6153	0.7483	0.8738	0.9944	1.0945	1.1544	1.2013	1.243	1.2674	1.2872	1.305	1.3251	1.3385	1.3592	1.3773	1.3843	1.3948	1.4041	1.4156	1.4239	1.4481	1.4584	1.4779	1.4886	1.4967	1.5165	1.5328	1.5492	1.568	1.5866	1.6057	1.6294	1.653	1.6705	1.6893	1.7138	1.7217	1.7441	1.7632
imidazole glycerol phosphate dehydratase hisB	SAUSA300_2609	F12	0.1687	0.1589	0.1636	0.1659	0.1916	0.2137	0.2827	0.3799	0.5167	0.6604	0.7921	0.9158	1.0417	1.1253	1.1815	1.2311	1.2633	1.2851	1.3047	1.3213	1.3368	1.3572	1.3742	1.388	1.3975	1.4059	1.417	1.4257	1.4493	1.4563	1.4761	1.4859	1.495	1.5144	1.5377	1.554	1.5694	1.5911	1.6173	1.6431	1.6599	1.6819	1.699	1.7237	1.7451	1.7627	1.7883
carbamate kinase	SAUSA300_0061	F13	0.156	0.1544	0.159	0.1662	0.1866	0.2033	0.2688	0.3643	0.5053	0.6465	0.7723	0.894	1.0148	1.1002	1.1553	1.2042	1.241	1.2626	1.2848	1.3011	1.3137	1.3361	1.354	1.3665	1.3798	1.3936	1.4082	1.4182	1.4381	1.446	1.456	1.4721	1.4829	1.503	1.5187	1.5343	1.5503	1.567	1.592	1.6157	1.6402	1.6584	1.6797	1.7044	1.7251	1.7489	1.7719
conserved hypothetical protein	SAUSA300_1750	F14	0.1563	0.1596	0.1665	0.1735	0.1891	0.2118	0.2858	0.3943	0.5411	0.68	0.8113	0.9364	1.064	1.145	1.1989	1.2461	1.2771	1.3013	1.3242	1.336	1.3567	1.371	1.3869	1.3865	1.4002	1.4091	1.4188	1.4265	1.4521	1.4662	1.4787	1.4922	1.5012	1.521	1.5362	1.5544	1.5714	1.5886	1.6099	1.6322	1.6499	1.6733	1.6873	1.708	1.7247	1.7501	1.767
molybdenum ABC transporter, ATP-binding protein ModC	SAUSA300_2228	F15	0.1653	0.1652	0.1769	0.1782	0.2095	0.25	0.3453	0.4693	0.6047	0.7297	0.85	0.9721	1.0757	1.1347	1.1903	1.2323	1.2584	1.2823	1.3035	1.3202	1.3417	1.3614	1.3723	1.3878	1.4011	1.4062	1.4222	1.4376	1.4648	1.4727	1.4904	1.5055	1.5069	1.5338	1.551	1.5702	1.5853	1.6027	1.6257	1.6485	1.6708	1.6904	1.7096	1.7312	1.75	1.7673	1.7883
L-ribulokinase	SAUSA300_0537	F16	0.1581	0.162	0.1692	0.1707	0.1969	0.2303	0.3064	0.4198	0.5659	0.6957	0.8146	0.9347	1.05	1.1194	1.1741	1.2203	1.2504	1.2749	1.2969	1.3097	1.3289	1.3463	1.353	1.3613	1.3751	1.3842	1.3953	1.4096	1.4363	1.4392	1.4627	1.4761	1.4855	1.508	1.5284	1.5457	1.5607	1.5804	1.6078	1.6302	1.6543	1.676	1.6957	1.7195	1.7369	1.7635	1.7924
putative helicase	SAUSA300_2431	F17	0.1572	0.1536	0.1609	0.1691	0.1949	0.242	0.3269	0.4554	0.6056	0.738	0.8662	1.0016	1.1068	1.1689	1.2228	1.2594	1.2881	1.3096	1.3291	1.3439	1.3593	1.3691	1.3801	1.388	1.4026	1.4121	1.4285	1.4404	1.4667	1.478	1.4964	1.5134	1.5219	1.5427	1.5652	1.5761	1.6001	1.6238	1.6437	1.6714	1.6939	1.715	1.7274	1.7491	1.7699	1.7934	1.81
phage portal protein	SAUSA300_1940	F18	0.1495	0.1463	0.152	0.1543	0.1834	0.2144	0.2757	0.3826	0.5182	0.6498	0.7701	0.8891	1.0133	1.0963	1.1559	1.2037	1.2369	1.2649	1.2853	1.3062	1.3218	1.3428	1.3552	1.3682	1.3854	1.3967	1.4144	1.4285	1.4586	1.4686	1.4832	1.4953	1.5032	1.5266	1.5399	1.5604	1.5802	1.595	1.615	1.6373	1.6591	1.6763	1.6924	1.7158	1.7327	1.7444	1.7549
staphylococcal accessory regulator T	SAUSA300_2437	F19	0.1462	0.1504	0.1517	0.1589	0.1906	0.2243	0.3113	0.4264	0.5846	0.7285	0.8588	0.9972	1.1069	1.172	1.2328	1.271	1.2935	1.3132	1.3317	1.3527	1.3681	1.3834	1.3954	1.4066	1.4256	1.4342	1.4452	1.4557	1.4789	1.4853	1.511	1.5191	1.5328	1.553	1.5732	1.5943	1.6121	1.6295	1.6602	1.6855	1.7063	1.7304	1.7438	1.7645	1.7845	1.807	1.8238
formate-tetrahydrofolate ligase	SAUSA300_1678	F20	0.1484	0.1551	0.158	0.1715	0.1993	0.2397	0.3377	0.4628	0.6166	0.7459	0.8743	1.0032	1.098	1.164	1.2181	1.2493	1.2763	1.2921	1.3081	1.3214	1.335	1.347	1.3644	1.3811	1.4009	1.419	1.4431	1.4688	1.5148	1.5356	1.56	1.5868	1.6128	1.6354	1.6628	1.6858	1.7041	1.7248	1.746	1.7703	1.7918	1.8063	1.8243	1.8442	1.862	1.8749	1.8885
threonine dehydratase	SAUSA300_1330	F21	0.1402	0.145	0.152	0.1591	0.1813	0.2127	0.2857	0.3869	0.5354	0.685	0.8338	0.9791	1.1351	1.2594	1.3359	1.3862	1.4257	1.4472	1.4676	1.4779	1.4897	1.5071	1.527	1.5405	1.5693	1.578	1.6128	1.6327	1.6768	1.6985	1.7224	1.7457	1.7637	1.7943	1.8134	1.8434	1.8689	1.8885	1.9082	1.9402	1.9568	1.9683	1.9908	1.9888	2.0119	2.0318	2.0427
putative lipoprotein	SAUSA300_1379	F22	0.1433	0.1455	0.159	0.1627	0.1914	0.2208	0.3071	0.423	0.5888	0.7371	0.8812	1.0357	1.1572	1.2263	1.2939	1.3291	1.3563	1.3797	1.3978	1.4101	1.4136	1.4249	1.4291	1.4348	1.4513	1.461	1.468	1.486	1.5098	1.5219	1.5369	1.5526	1.5593	1.5805	1.5986	1.6171	1.6335	1.6506	1.6729	1.6972	1.7159	1.73	1.7484	1.7645	1.7838	1.7964	1.8146
conserved hypothetical protein	SAUSA300_1508	F23	0.1492	0.15	0.1571	0.1612	0.1774	0.1975	0.2588	0.3496	0.4865	0.634	0.7778	0.9289	1.0862	1.2045	1.2797	1.3465	1.3825	1.4119	1.4395	1.451	1.4663	1.4817	1.4883	1.4977	1.509	1.5271	1.5444	1.562	1.5917	1.5937	1.6115	1.6242	1.6305	1.6497	1.6701	1.6861	1.7002	1.7187	1.7408	1.7634	1.7825	1.7947	1.8087	1.8208	1.8379	1.8536	1.8745
phi77 ORF003-like protein, phage terminase,large subunit	SAUSA300_1941	F24	0.1504	0.1534	0.1626	0.1691	0.2017	0.2597	0.3628	0.5143	0.6835	0.8372	1.0044	1.1485	1.2248	1.2892	1.3324	1.3628	1.3909	1.4093	1.4297	1.4306	1.4358	1.4422	1.4475	1.4465	1.4509	1.453	1.4635	1.4682	1.4885	1.4963	1.5177	1.5308	1.5444	1.5638	1.5794	1.5997	1.6228	1.639	1.658	1.6781	1.702	1.7195	1.7342	1.7518	1.7635	1.7843	1.7984
conserved hypothetical protein	SAUSA300_0711	G1	0.2253	0.2183	0.2156	0.2182	0.2487	0.3071	0.4094	0.5519	0.6826	0.8295	0.9729	1.1017	1.1774	1.2352	1.281	1.3149	1.34	1.3683	1.3873	1.3985	1.4071	1.4147	1.4112	1.4202	1.4279	1.438	1.4433	1.4554	1.4865	1.4947	1.5141	1.5247	1.5364	1.5587	1.5774	1.5958	1.6181	1.6306	1.6529	1.673	1.6936	1.7047	1.7195	1.7434	1.7514	1.7699	1.7929
ATP guanido phosphotransferase	SAUSA300_0509	G2	0.2266	0.2163	0.2056	0.221	0.2671	0.3384	0.4436	0.5846	0.7147	0.8471	0.9826	1.1049	1.1788	1.2341	1.2845	1.311	1.3337	1.3598	1.3756	1.3941	1.4095	1.4258	1.4359	1.4504	1.4687	1.4704	1.4782	1.4819	1.5023	1.5129	1.5247	1.5444	1.5486	1.566	1.5847	1.6023	1.6209	1.638	1.6566	1.6759	1.6973	1.7126	1.7272	1.7436	1.7572	1.772	1.7922
conserved hypothetical protein	SAUSA300_0324	G3	0.2178	0.2138	0.205	0.2113	0.2363	0.2789	0.37	0.5009	0.6525	0.7889	0.9168	1.0488	1.1515	1.2111	1.2656	1.3027	1.3297	1.354	1.3685	1.3846	1.3974	1.4096	1.421	1.4346	1.4513	1.4597	1.4689	1.4817	1.509	1.5203	1.5361	1.551	1.5645	1.5813	1.5982	1.611	1.6285	1.6518	1.6747	1.6894	1.7169	1.7344	1.7469	1.7695	1.7849	1.8057	1.8237
UTP-glucose-1-phosphate uridylyltransferase	SAUSA300_2439	G4	0.2087	0.199	0.1983	0.2075	0.2287	0.267	0.3414	0.4507	0.5952	0.7264	0.8519	0.9665	1.0785	1.1425	1.1971	1.2435	1.2681	1.2988	1.3156	1.3299	1.35	1.3741	1.3885	1.3952	1.4054	1.4164	1.4283	1.4409	1.4692	1.4766	1.4948	1.5088	1.5187	1.5367	1.5553	1.571	1.5868	1.6048	1.6298	1.6535	1.6826	1.696	1.7133	1.7397	1.7606	1.7748	1.7992
sensor histidine kinase, KdpD	SAUSA300_2035	G5	0.213	0.1991	0.2069	0.2209	0.2484	0.3042	0.4	0.5249	0.6681	0.8031	0.936	1.0613	1.1558	1.2137	1.2619	1.3	1.3253	1.346	1.3628	1.3775	1.3886	1.4008	1.4154	1.4241	1.445	1.4508	1.4739	1.4874	1.5216	1.5342	1.5534	1.5724	1.5825	1.6034	1.6238	1.6434	1.6635	1.6836	1.7109	1.7362	1.7569	1.7738	1.7903	1.8141	1.8256	1.85	1.8572
conserved hypothetical protein	SAUSA300_0040	G6	0.1978	0.1901	0.1987	0.2149	0.2448	0.3073	0.4072	0.5455	0.6771	0.8031	0.9242	1.0377	1.1227	1.1734	1.2118	1.244	1.2595	1.2793	1.3016	1.3171	1.3314	1.3473	1.3568	1.3628	1.3848	1.3912	1.407	1.4192	1.4508	1.4596	1.4747	1.4938	1.5069	1.5242	1.5408	1.5572	1.5792	1.5954	1.6285	1.6527	1.6846	1.7052	1.7262	1.7442	1.7621	1.782	1.8013
pyrimidine nucleoside phosphorylase	SAUSA300_2089	G7	0.1944	0.1937	0.1921	0.2058	0.2241	0.2525	0.327	0.43	0.5725	0.7052	0.8293	0.9447	1.0625	1.1395	1.1955	1.2458	1.2731	1.3007	1.3201	1.3372	1.3573	1.3795	1.396	1.4124	1.4255	1.4353	1.4399	1.4581	1.4874	1.4934	1.5133	1.5302	1.5444	1.5638	1.5818	1.5991	1.6176	1.6345	1.6609	1.6824	1.7021	1.7258	1.7399	1.7669	1.7835	1.8057	1.8246
conserved hypothetical protein	SAUSA300_0754	G8	0.1947	0.1985	0.1979	0.2121	0.2307	0.2694	0.358	0.474	0.6179	0.7495	0.8698	0.9862	1.0865	1.1408	1.1961	1.2417	1.2659	1.2944	1.3115	1.3281	1.3478	1.3657	1.3835	1.3975	1.4063	1.4162	1.4276	1.4415	1.4686	1.4798	1.4968	1.507	1.5208	1.5416	1.5553	1.5743	1.5924	1.6093	1.6347	1.6662	1.6828	1.7008	1.7201	1.7374	1.7612	1.7789	1.806
putative ribose operon repressor	SAUSA300_0265	G9	0.2022	0.2051	0.2037	0.2151	0.2285	0.2688	0.3358	0.4524	0.6033	0.7318	0.8558	0.9755	1.0951	1.1697	1.2239	1.2712	1.3028	1.3294	1.3462	1.3623	1.3797	1.3936	1.4024	1.4118	1.4299	1.4353	1.4545	1.4674	1.4976	1.5144	1.5271	1.5476	1.5606	1.5792	1.5993	1.6163	1.639	1.6653	1.6861	1.7045	1.734	1.7473	1.7655	1.793	1.8089	1.8255	1.8466
lantibiotic epidermin immunity protein F	SAUSA300_1760	G10	0.2029	0.2042	0.2067	0.2175	0.2376	0.2816	0.3686	0.4974	0.6502	0.7821	0.9041	1.0337	1.1318	1.1876	1.2408	1.2788	1.3058	1.3272	1.3435	1.3578	1.3763	1.393	1.3999	1.4094	1.4239	1.4325	1.4469	1.4625	1.4877	1.4977	1.5189	1.5324	1.5441	1.5632	1.5768	1.5943	1.6085	1.6283	1.6596	1.6734	1.6961	1.7143	1.73	1.7569	1.7723	1.8014	1.8278
Sec-independent protein translocase TatC	SAUSA300_0347	G11	0.2026	0.2042	0.211	0.2181	0.2422	0.2798	0.3614	0.4809	0.627	0.7561	0.876	0.9906	1.1026	1.1651	1.2195	1.2683	1.2893	1.3162	1.3321	1.3485	1.3645	1.3856	1.4019	1.4175	1.4323	1.4387	1.4509	1.4606	1.491	1.4965	1.5181	1.5296	1.5403	1.5621	1.5788	1.5969	1.6143	1.6335	1.6539	1.6734	1.6964	1.7095	1.7307	1.7555	1.7735	1.7911	1.8066
sensory box histidine kinase PhoR	SAUSA300_1638	G12	0.202	0.1994	0.2068	0.2204	0.2348	0.2737	0.341	0.4488	0.5938	0.7157	0.839	0.9433	1.0501	1.1194	1.1676	1.2143	1.2437	1.267	1.2869	1.3051	1.3185	1.3321	1.3466	1.3553	1.3715	1.3767	1.3908	1.4035	1.4299	1.4447	1.4542	1.4646	1.4676	1.4779	1.489	1.5046	1.521	1.538	1.5554	1.5767	1.6001	1.6169	1.6367	1.6613	1.6827	1.7018	1.7217
fumarate hydratase, class II	SAUSA300_1801	G13	0.1876	0.192	0.1987	0.2102	0.2147	0.236	0.2859	0.3642	0.4755	0.6164	0.7363	0.8419	0.9425	1.0278	1.0778	1.1176	1.1487	1.1651	1.1835	1.1927	1.2013	1.2087	1.2121	1.2059	1.208	1.1964	1.1879	1.1765	1.1604	1.1522	1.1433	1.1398	1.1333	1.1269	1.1252	1.119	1.112	1.1103	1.1083	1.1043	1.1056	1.1022	1.0959	1.0953	1.0931	1.0889	1.0882
5'-nucleotidase, lipoprotein e(P4) family	SAUSA300_0307	G14	0.1884	0.2005	0.2062	0.2225	0.2398	0.2689	0.3505	0.4423	0.5404	0.6514	0.7783	0.9108	1.056	1.1507	1.2157	1.2659	1.307	1.3304	1.347	1.3666	1.3783	1.3981	1.4103	1.4228	1.4341	1.4414	1.4473	1.4604	1.4846	1.4922	1.5051	1.5149	1.5232	1.5433	1.5593	1.5741	1.5827	1.6031	1.628	1.6501	1.6744	1.6911	1.7082	1.7334	1.7539	1.7794	1.8052
molybdopterin converting factor, subunit 2	SAUSA300_2222	G15	0.1888	0.1975	0.2054	0.217	0.2299	0.2629	0.3256	0.4239	0.5584	0.6806	0.7992	0.8992	1.012	1.0815	1.1311	1.1717	1.2025	1.2203	1.2299	1.2412	1.2519	1.2589	1.2675	1.2816	1.2915	1.2915	1.2956	1.3079	1.3333	1.3437	1.3621	1.3756	1.388	1.4127	1.4276	1.4465	1.4658	1.4826	1.5082	1.5295	1.5541	1.5741	1.5964	1.6275	1.6509	1.6793	1.7098
PAP2 family protein	SAUSA300_0429	G16	0.1964	0.2007	0.2082	0.2237	0.2492	0.3101	0.4051	0.5329	0.6705	0.7858	0.9008	1.019	1.1104	1.1707	1.2235	1.2617	1.2883	1.31	1.3319	1.3473	1.3663	1.3777	1.3836	1.3964	1.415	1.421	1.436	1.4492	1.479	1.4924	1.511	1.5259	1.5399	1.5575	1.575	1.5953	1.6143	1.6396	1.6697	1.6868	1.7173	1.7344	1.7551	1.7729	1.797	1.8153	1.8331
capsular polysaccharide biosynthesis protein cap5C	SAUSA300_0154	G17	0.1935	0.2001	0.2106	0.2262	0.2538	0.3155	0.4171	0.5575	0.6919	0.8212	0.9503	1.072	1.1496	1.2085	1.2586	1.2908	1.315	1.3351	1.3534	1.3681	1.3875	1.3978	1.4003	1.4119	1.4297	1.4328	1.4509	1.4622	1.4897	1.5013	1.5176	1.5345	1.5522	1.5699	1.5906	1.6092	1.626	1.6458	1.6739	1.6935	1.7228	1.7373	1.758	1.7745	1.7922	1.8111	1.8231
conserved hypothetical protein	SAUSA300_0581	G18	0.1799	0.1842	0.1939	0.2037	0.2345	0.2775	0.361	0.4686	0.6123	0.7436	0.8686	0.9918	1.1043	1.1701	1.2276	1.273	1.2932	1.3193	1.3351	1.3509	1.3713	1.3808	1.3911	1.3998	1.4073	1.4173	1.4286	1.4435	1.4723	1.482	1.4992	1.5134	1.5296	1.5499	1.5649	1.5861	1.604	1.622	1.6458	1.6667	1.6951	1.7117	1.7323	1.7526	1.7722	1.7897	1.8155
putative transporter	SAUSA300_2417	G19	0.1832	0.1897	0.1915	0.2082	0.2287	0.2632	0.3397	0.4502	0.5889	0.7216	0.8555	0.9882	1.1109	1.1833	1.2378	1.2864	1.3101	1.3317	1.3509	1.3656	1.3817	1.3955	1.4087	1.424	1.4415	1.4525	1.4712	1.4798	1.5012	1.5167	1.5298	1.5414	1.5542	1.5752	1.5938	1.6131	1.6294	1.6469	1.675	1.6993	1.715	1.7271	1.75	1.7718	1.7845	1.8003	1.8151
putative nucleoside permease NupC	SAUSA300_0313	G20	0.1709	0.1843	0.1936	0.2104	0.2291	0.2746	0.3697	0.4983	0.6529	0.7888	0.9299	1.0656	1.1537	1.2151	1.2729	1.3103	1.3373	1.3558	1.3743	1.3925	1.404	1.415	1.4196	1.4258	1.4441	1.4503	1.462	1.4791	1.5098	1.52	1.5343	1.5539	1.5628	1.5818	1.6004	1.6207	1.6378	1.6652	1.688	1.7182	1.7408	1.7571	1.7771	1.7937	1.8062	1.8305	1.8484
iron-dependent repressor	SAUSA300_0621	G21	0.1783	0.1885	0.1923	0.2033	0.2214	0.2594	0.3471	0.4585	0.6039	0.7462	0.8713	1.0038	1.1093	1.1683	1.2315	1.2781	1.3015	1.3259	1.3446	1.3655	1.3817	1.3961	1.4058	1.4163	1.4314	1.4381	1.4448	1.4597	1.4852	1.4865	1.5093	1.5242	1.5382	1.5575	1.5747	1.5908	1.6063	1.6271	1.65	1.6753	1.6957	1.7124	1.731	1.7509	1.7687	1.786	1.8025
arginine deiminase	SAUSA300_2570	G22	0.1746	0.1823	0.1901	0.1982	0.2031	0.2276	0.2814	0.3723	0.5045	0.6623	0.8135	0.9561	1.1074	1.1941	1.2615	1.3106	1.3356	1.3637	1.3836	1.3984	1.4118	1.4214	1.4324	1.4365	1.4515	1.4568	1.4709	1.4816	1.5103	1.5154	1.5327	1.5477	1.5583	1.5786	1.5995	1.6166	1.6344	1.6519	1.675	1.6981	1.7182	1.7376	1.7483	1.7743	1.7855	1.8009	1.8249
sdrC protein	SAUSA300_0546	G23	0.1708	0.1723	0.1872	0.1942	0.2052	0.2402	0.2993	0.4041	0.5583	0.7083	0.856	1.0079	1.1471	1.2246	1.2894	1.3376	1.3644	1.3908	1.4143	1.4281	1.4371	1.4455	1.4501	1.4586	1.4729	1.4743	1.491	1.5017	1.5294	1.5471	1.5622	1.5831	1.5965	1.6181	1.638	1.6587	1.6772	1.7001	1.7312	1.753	1.7741	1.7942	1.8106	1.8328	1.8466	1.8675	1.88
conserved hypothetical protein	SAUSA300_0679	G24	0.1686	0.1798	0.1869	0.1906	0.1999	0.233	0.2969	0.4002	0.548	0.7044	0.8467	0.9996	1.1385	1.2057	1.2687	1.3151	1.3441	1.3689	1.3962	1.4043	1.4122	1.4177	1.4192	1.4236	1.428	1.4325	1.4341	1.4415	1.4607	1.4674	1.4831	1.5008	1.5106	1.5305	1.5462	1.5611	1.5778	1.5949	1.618	1.6375	1.6566	1.6754	1.6888	1.7103	1.732	1.743	1.7612
IS1272, transposase	SAUSA300_0034	H1	0.1797	0.1653	0.1628	0.1887	0.2235	0.3042	0.4222	0.5696	0.7168	0.8473	0.9952	1.1006	1.1695	1.2221	1.2581	1.2868	1.3149	1.3317	1.3554	1.3686	1.3749	1.3806	1.3803	1.3796	1.3805	1.3853	1.3901	1.3966	1.4139	1.4201	1.4311	1.4435	1.4508	1.4632	1.4764	1.4893	1.5046	1.5178	1.5407	1.5544	1.5776	1.5893	1.6088	1.625	1.643	1.6561	1.67
IS1181, transposase	SAUSA300_1810	H2	0.1712	0.1567	0.154	0.1662	0.186	0.238	0.3326	0.4631	0.6212	0.7632	0.8929	1.0243	1.12	1.179	1.2335	1.2713	1.2936	1.3151	1.3288	1.3449	1.3668	1.3846	1.3963	1.4101	1.4172	1.429	1.4335	1.4407	1.4651	1.4725	1.4891	1.501	1.514	1.5321	1.5485	1.5646	1.5811	1.5953	1.6184	1.6345	1.6562	1.6721	1.6908	1.7076	1.7261	1.7461	1.7621
glycosyl transferase	SAUSA300_2500	H3	0.171	0.1601	0.1715	0.195	0.2359	0.3137	0.4369	0.5975	0.7407	0.8838	1.0259	1.1329	1.1959	1.2474	1.2874	1.3112	1.3331	1.3473	1.3649	1.3818	1.3947	1.4008	1.4061	1.416	1.4239	1.4373	1.4466	1.4614	1.4878	1.4954	1.5096	1.523	1.5367	1.5501	1.5667	1.5853	1.5984	1.6164	1.635	1.6541	1.6769	1.6903	1.7064	1.722	1.7382	1.7594	1.7724
thermonuclease precursor	SAUSA300_0776	H4	0.1581	0.151	0.1555	0.1639	0.1774	0.2189	0.2907	0.3961	0.5599	0.7159	0.8541	0.987	1.103	1.1738	1.2253	1.2734	1.2961	1.3177	1.3388	1.3554	1.3735	1.3944	1.4102	1.4256	1.4312	1.4409	1.4535	1.4658	1.4926	1.5021	1.5129	1.5256	1.5336	1.5493	1.5648	1.5813	1.5942	1.612	1.6339	1.6476	1.665	1.6785	1.6965	1.7074	1.7252	1.7395	1.7623
peptidase, M20/M25/M40 family	SAUSA300_1460	H5	0.1544	0.1479	0.1561	0.1648	0.1865	0.2398	0.3268	0.4453	0.6001	0.7348	0.8683	0.9921	1.1021	1.1591	1.2062	1.2468	1.2624	1.2824	1.301	1.311	1.3307	1.3477	1.3617	1.3798	1.3953	1.4108	1.421	1.4298	1.4479	1.4568	1.4693	1.4853	1.4851	1.5058	1.5208	1.5375	1.5511	1.5648	1.5869	1.6092	1.6265	1.6444	1.6589	1.6804	1.7014	1.7208	1.7405
conserved hypothetical protein	SAUSA300_1652	H6	0.1592	0.1622	0.1688	0.1813	0.2092	0.2669	0.3675	0.5067	0.6544	0.7946	0.9326	1.0558	1.1367	1.1896	1.2379	1.2701	1.2925	1.314	1.3288	1.3449	1.3686	1.3855	1.3933	1.4065	1.4147	1.4294	1.4402	1.4533	1.48	1.4882	1.5047	1.5162	1.5278	1.5514	1.5725	1.59	1.6053	1.6238	1.6491	1.6721	1.6962	1.7104	1.7271	1.7498	1.7699	1.7892	1.8108
pyrroline-5-carboxylate reductase	SAUSA300_1452	H7	0.158	0.1549	0.1568	0.1744	0.1931	0.2544	0.3453	0.4618	0.6043	0.7342	0.8598	0.9765	1.0776	1.1356	1.1857	1.2275	1.251	1.2717	1.2918	1.3083	1.3255	1.3447	1.3628	1.3769	1.3915	1.4088	1.4185	1.4246	1.4526	1.4572	1.472	1.4896	1.501	1.5127	1.536	1.5533	1.5674	1.5867	1.6095	1.6329	1.6563	1.6766	1.6901	1.714	1.7332	1.7554	1.7874
conserved hypothetical protein	SAUSA300_1551	H8	0.1644	0.1712	0.1691	0.1869	0.2072	0.2637	0.3553	0.4864	0.6278	0.7452	0.8629	0.9787	1.0792	1.1343	1.1821	1.2241	1.2487	1.27	1.2901	1.3018	1.3217	1.3409	1.3568	1.3716	1.3883	1.398	1.4111	1.4169	1.4403	1.4486	1.4643	1.4791	1.4842	1.5065	1.5265	1.5433	1.5608	1.5789	1.601	1.6272	1.6454	1.6658	1.6847	1.6984	1.7171	1.7351	1.7565
ABC transporter, permease protein	SAUSA300_2307	H9	0.1547	0.1612	0.1604	0.17	0.1989	0.2453	0.3313	0.4475	0.6048	0.7329	0.8548	0.9743	1.0782	1.1391	1.1912	1.2371	1.2612	1.2825	1.301	1.3177	1.3386	1.3551	1.3705	1.3858	1.3999	1.4149	1.4281	1.4388	1.4679	1.4699	1.482	1.4943	1.5022	1.5207	1.5374	1.5542	1.5686	1.5831	1.6053	1.6236	1.6477	1.6633	1.6754	1.6967	1.7156	1.731	1.7464
putative transcriptional regulator	SAUSA300_0577	H10	0.1583	0.1554	0.1581	0.1676	0.1854	0.2256	0.2967	0.4034	0.5471	0.6785	0.8044	0.9233	1.0348	1.1059	1.1572	1.207	1.2385	1.2602	1.2812	1.2976	1.3123	1.3321	1.3516	1.3632	1.3734	1.382	1.3946	1.4092	1.4367	1.4443	1.4596	1.4766	1.4855	1.5048	1.5239	1.5385	1.5557	1.5746	1.6049	1.6225	1.6491	1.6676	1.6852	1.707	1.7313	1.7575	1.7834
adenylosuccinate lyase	SAUSA300_1889	H11	0.1518	0.1513	0.1608	0.1702	0.1803	0.216	0.2804	0.3794	0.523	0.6516	0.7717	0.8635	0.9278	0.9801	1.0144	1.0432	1.0663	1.0787	1.1017	1.1206	1.1388	1.1497	1.1603	1.1603	1.1574	1.1565	1.1556	1.1491	1.1477	1.1461	1.1418	1.1438	1.1408	1.1413	1.1392	1.1421	1.1371	1.1383	1.1367	1.1352	1.1363	1.1398	1.1372	1.1412	1.1514	1.1624	1.1674
5'-methylthioadenosine/S-adenosylhomocysteine nucleosidase	SAUSA300_1558	H12	0.162	0.1591	0.1693	0.1763	0.1809	0.2068	0.2414	0.2924	0.3709	0.4609	0.5741	0.6692	0.7664	0.8535	0.9376	1.0176	1.0651	1.1035	1.1327	1.1512	1.1671	1.1869	1.2106	1.2363	1.2614	1.288	1.3157	1.3443	1.3896	1.4079	1.4231	1.4371	1.4418	1.4605	1.4734	1.4888	1.5005	1.5116	1.5305	1.5438	1.5641	1.5785	1.5931	1.6144	1.6394	1.6611	1.681
phi77 ORF011-like protein, phage transcriptional repressor	SAUSA300_1969	H13	0.1443	0.1463	0.1497	0.1614	0.1761	0.2062	0.2696	0.3646	0.5071	0.6572	0.7896	0.9059	1.0325	1.1131	1.1693	1.2203	1.2477	1.2675	1.2859	1.2993	1.3208	1.3417	1.3559	1.373	1.386	1.402	1.4126	1.4262	1.4516	1.4571	1.4713	1.4885	1.4956	1.5216	1.5341	1.5519	1.5651	1.5841	1.6141	1.6291	1.654	1.6703	1.6903	1.7116	1.729	1.7456	1.7629
conserved hypothetical protein	SAUSA300_2348	H14	0.1496	0.16	0.1617	0.1807	0.1942	0.2425	0.3253	0.4447	0.6056	0.7464	0.8735	1.0029	1.1114	1.1691	1.2266	1.2695	1.2981	1.3193	1.3381	1.3556	1.3732	1.3921	1.4062	1.4197	1.4286	1.4382	1.4506	1.4607	1.4864	1.4948	1.5084	1.5242	1.5343	1.5538	1.5715	1.5922	1.6025	1.6224	1.6446	1.6593	1.6857	1.7051	1.722	1.7414	1.7576	1.7779	1.7951
conserved hypothetical protein	SAUSA300_0371	H15	0.1471	0.1509	0.1532	0.1628	0.1686	0.2075	0.2617	0.3534	0.479	0.6114	0.7417	0.8614	0.989	1.0773	1.1373	1.1856	1.226	1.2486	1.2697	1.2895	1.3055	1.3261	1.3434	1.3587	1.373	1.3827	1.3914	1.4044	1.4314	1.4438	1.4533	1.4684	1.4811	1.4979	1.5142	1.5314	1.5476	1.5663	1.5878	1.6126	1.6381	1.6582	1.6766	1.6991	1.7212	1.7427	1.7642
putative membrane protein	SAUSA300_1637	H16	0.1507	0.1565	0.1589	0.1633	0.1795	0.2173	0.2839	0.3896	0.5249	0.6554	0.78	0.8993	1.0311	1.1154	1.1708	1.2224	1.2553	1.2791	1.3	1.3145	1.3361	1.356	1.3697	1.382	1.3939	1.4041	1.4119	1.422	1.4459	1.4543	1.4708	1.4796	1.4858	1.5076	1.5255	1.5411	1.5576	1.5713	1.5947	1.6154	1.639	1.6572	1.6715	1.6934	1.7129	1.74	1.7533
putative NADP-dependent malic enzyme	SAUSA300_1648	H17	0.1583	0.1582	0.1698	0.192	0.2382	0.3155	0.398	0.5234	0.667	0.7984	0.9346	1.0501	1.1199	1.1649	1.2058	1.2347	1.2652	1.289	1.3156	1.3436	1.3664	1.3919	1.4083	1.4321	1.4543	1.4713	1.4853	1.5026	1.5357	1.549	1.5701	1.5875	1.5999	1.6227	1.6407	1.6632	1.6766	1.6975	1.7191	1.7355	1.757	1.7786	1.7911	1.8101	1.8231	1.8406	1.8599
putative lipoprotein	SAUSA300_1376	H18	0.1429	0.1397	0.1486	0.1631	0.1812	0.2304	0.3119	0.4229	0.5766	0.7076	0.8353	0.9678	1.0784	1.1471	1.1947	1.2443	1.272	1.2929	1.3143	1.3303	1.3477	1.3647	1.3795	1.3916	1.4004	1.4089	1.427	1.434	1.4631	1.4769	1.4899	1.5082	1.5243	1.5408	1.561	1.583	1.6007	1.6218	1.6475	1.6707	1.6975	1.7189	1.7335	1.7579	1.774	1.795	1.8134
putative membrane protein	SAUSA300_0694	H19	0.1355	0.1378	0.1446	0.1574	0.165	0.2008	0.2751	0.3746	0.51	0.6379	0.7662	0.8772	0.9895	1.0719	1.123	1.1704	1.1977	1.2205	1.2468	1.2719	1.2901	1.3085	1.3208	1.3314	1.3408	1.3523	1.363	1.3766	1.4095	1.4198	1.4323	1.4474	1.4582	1.4807	1.4949	1.5163	1.5337	1.5573	1.5774	1.6066	1.6298	1.6488	1.6635	1.6862	1.7072	1.7269	1.7449
dihydroxy-acid dehydratase	SAUSA300_2006	H20	0.1401	0.1445	0.1513	0.168	0.1889	0.2374	0.3327	0.4593	0.6096	0.7537	0.8908	1.03	1.1365	1.2002	1.2534	1.2902	1.3167	1.3364	1.3537	1.3757	1.3885	1.3997	1.4013	1.4109	1.4166	1.4302	1.4398	1.4547	1.4844	1.4955	1.5096	1.5234	1.5364	1.5608	1.576	1.5937	1.6147	1.6301	1.6561	1.6773	1.6997	1.7254	1.7399	1.7672	1.788	1.8016	1.8261
lantibiotic epidermin biosynthesis protein EpiB	SAUSA300_1766	H21	0.1317	0.1374	0.1411	0.1571	0.172	0.2254	0.3156	0.4363	0.5936	0.7433	0.8815	1.0318	1.1377	1.1985	1.2589	1.2979	1.3289	1.3485	1.3687	1.3879	1.3963	1.4026	1.4095	1.4177	1.4281	1.4399	1.4516	1.4684	1.4959	1.5058	1.5196	1.5402	1.5525	1.5697	1.5903	1.6071	1.624	1.6439	1.6664	1.6884	1.7126	1.7375	1.752	1.7721	1.7883	1.8076	1.8213
magnesium and cobalt transport protein	SAUSA300_2293	H22	0.1345	0.1447	0.1451	0.1567	0.1609	0.2039	0.2708	0.3676	0.5136	0.6595	0.7991	0.9418	1.0798	1.1563	1.2177	1.2726	1.3007	1.3229	1.3443	1.3624	1.3771	1.3869	1.3938	1.4033	1.4152	1.419	1.4386	1.4505	1.4824	1.4907	1.5048	1.5206	1.5331	1.5576	1.5754	1.5925	1.6161	1.6326	1.6596	1.6833	1.7042	1.7225	1.743	1.7591	1.7766	1.8022	1.8218
putative permease	SAUSA300_0091	H23	0.1339	0.139	0.1409	0.15	0.1662	0.2017	0.2628	0.3599	0.5067	0.6553	0.7967	0.939	1.0779	1.1532	1.2155	1.2677	1.2957	1.3201	1.3387	1.3534	1.3703	1.3831	1.3923	1.403	1.405	1.4147	1.4224	1.432	1.4642	1.4674	1.4896	1.5001	1.5068	1.5319	1.5517	1.5658	1.5848	1.6013	1.6255	1.6444	1.6695	1.686	1.7015	1.7248	1.7413	1.7564	1.7787
conserved hypothetical protein	SAUSA300_1663	H24	0.138	0.1463	0.1487	0.1607	0.1697	0.2089	0.2698	0.3842	0.543	0.7095	0.8633	1.033	1.1665	1.2379	1.2993	1.339	1.3716	1.3908	1.4094	1.4168	1.4225	1.4249	1.429	1.432	1.4378	1.4472	1.4552	1.4592	1.4753	1.4772	1.4945	1.504	1.5129	1.5342	1.5465	1.5658	1.581	1.5966	1.6233	1.6383	1.662	1.6776	1.6861	1.7046	1.7238	1.7348	1.7473
phosphate ABC transporter, permease protein PstC	SAUSA300_1282	I1	0.2338	0.2005	0.2067	0.2134	0.2509	0.3314	0.435	0.5956	0.7457	0.9008	1.0668	1.1659	1.238	1.2918	1.3279	1.359	1.3867	1.3995	1.4119	1.418	1.4211	1.4221	1.4209	1.4302	1.4368	1.4431	1.4546	1.4635	1.4873	1.5034	1.52	1.5314	1.5425	1.5648	1.5801	1.5965	1.6185	1.6374	1.661	1.6784	1.7046	1.7147	1.7286	1.7436	1.7579	1.7756	1.795
sodium:dicarboxylate symporter family protein	SAUSA300_0382	I2	0.2352	0.2083	0.2028	0.2294	0.2659	0.3433	0.4418	0.581	0.7112	0.8416	0.9707	1.0771	1.1437	1.1947	1.2452	1.2773	1.3036	1.3193	1.3367	1.3575	1.3625	1.3737	1.3765	1.3914	1.4047	1.4173	1.4334	1.4435	1.4745	1.4902	1.5038	1.5207	1.5357	1.5587	1.5776	1.5947	1.6112	1.6315	1.6651	1.6759	1.7054	1.7224	1.7406	1.7609	1.7806	1.7986	1.8188
phosphosugar-binding transcriptional regulator	SAUSA300_2271	I3	0.2337	0.2159	0.2146	0.2457	0.2998	0.3808	0.5088	0.666	0.8128	0.9641	1.1113	1.2028	1.27	1.3179	1.3495	1.3727	1.3878	1.4038	1.417	1.4278	1.4353	1.4483	1.4587	1.4777	1.4902	1.5053	1.5188	1.5363	1.5695	1.5774	1.6021	1.613	1.6305	1.6557	1.6745	1.6986	1.7133	1.7356	1.7624	1.7839	1.8102	1.8162	1.8429	1.867	1.8719	1.8863	1.9029
succinate dehydrogenase, flavoprotein subunit	SAUSA300_1047	I4	0.2104	0.1939	0.1971	0.204	0.2142	0.2369	0.2869	0.3736	0.492	0.6424	0.7684	0.878	0.9976	1.1055	1.1655	1.2104	1.2498	1.2717	1.289	1.3044	1.3086	1.314	1.309	1.299	1.2858	1.2751	1.2651	1.2491	1.2242	1.2123	1.2013	1.1887	1.1798	1.1757	1.1675	1.1607	1.1577	1.1501	1.1446	1.1438	1.1378	1.1302	1.1273	1.1266	1.1248	1.1166	1.1138
urocanate hydratase	SAUSA300_2278	I5	0.1999	0.1902	0.1993	0.2086	0.2324	0.2845	0.3718	0.498	0.662	0.803	0.9305	1.0734	1.1727	1.2397	1.2923	1.3279	1.3567	1.3705	1.39	1.4077	1.4204	1.4357	1.4421	1.4527	1.4686	1.4803	1.4948	1.5108	1.5395	1.5535	1.5695	1.5878	1.5996	1.6215	1.6413	1.6606	1.677	1.6989	1.7181	1.7383	1.7644	1.7769	1.8006	1.8145	1.8244	1.847	1.8669
putative membrane protein	SAUSA300_2211	I6	0.1927	0.186	0.1901	0.1996	0.2249	0.2674	0.3453	0.4816	0.6429	0.7989	0.9322	1.0689	1.171	1.2303	1.2869	1.3249	1.35	1.3684	1.3878	1.4058	1.4203	1.4315	1.436	1.4514	1.4628	1.4764	1.4872	1.5019	1.531	1.5404	1.5601	1.5704	1.5836	1.6081	1.6236	1.6455	1.6609	1.6816	1.7125	1.7279	1.7521	1.7712	1.7811	1.8056	1.8157	1.837	1.8544
lactose phosphotransferase system repressor	SAUSA300_2156	I7	0.1901	0.1949	0.1959	0.2182	0.2438	0.2904	0.3821	0.5064	0.6551	0.7969	0.9256	1.0512	1.1481	1.2045	1.2565	1.2948	1.3137	1.3358	1.3535	1.3724	1.3905	1.4089	1.4134	1.4209	1.4285	1.4431	1.4547	1.4664	1.4983	1.5101	1.5253	1.5421	1.5528	1.5756	1.591	1.6148	1.6295	1.6477	1.6676	1.6952	1.7201	1.7483	1.768	1.7891	1.8146	1.8362	1.8539
formate/nitrite transporter family protein	SAUSA300_2349	I8	0.1942	0.1979	0.2009	0.222	0.2429	0.2904	0.3862	0.5108	0.6573	0.7852	0.9056	1.0253	1.1227	1.1784	1.2278	1.2651	1.2899	1.3075	1.3279	1.3434	1.3587	1.378	1.3894	1.3988	1.4112	1.4182	1.4353	1.4444	1.4706	1.4857	1.4984	1.511	1.5237	1.5412	1.5553	1.572	1.5846	1.6081	1.6276	1.6448	1.6684	1.6837	1.7011	1.7218	1.7432	1.7567	1.7782
putative membrane protein	SAUSA300_0291	I9	0.2009	0.2032	0.2034	0.221	0.2451	0.2859	0.378	0.4929	0.633	0.7691	0.8893	1.0266	1.1354	1.1973	1.2555	1.2944	1.3244	1.3459	1.3603	1.3791	1.3911	1.406	1.413	1.4286	1.4426	1.4526	1.467	1.4812	1.508	1.5199	1.5393	1.5524	1.568	1.5895	1.6049	1.6251	1.6378	1.6615	1.6849	1.7005	1.7247	1.7459	1.7599	1.7795	1.7963	1.8191	1.8362
glycerate kinase family protein	SAUSA300_0726	I10	0.2046	0.2038	0.2085	0.213	0.2361	0.2693	0.3368	0.4445	0.5855	0.7165	0.8368	0.9555	1.0712	1.1398	1.1955	1.2411	1.2706	1.2949	1.3138	1.3286	1.3423	1.3655	1.3781	1.3913	1.3983	1.4085	1.4213	1.4339	1.4618	1.4717	1.4911	1.5019	1.5134	1.5363	1.5494	1.5712	1.5843	1.6044	1.6301	1.6478	1.6699	1.6913	1.7039	1.7327	1.7532	1.7765	1.8014
capsular polysaccharide biosynthesis protein Cap5J	SAUSA300_0161	I11	0.2139	0.2061	0.2149	0.2275	0.2581	0.3215	0.4095	0.5373	0.6688	0.7988	0.9155	1.0291	1.1226	1.1761	1.2193	1.2545	1.2794	1.3008	1.32	1.3388	1.3571	1.3796	1.3924	1.4005	1.4158	1.4277	1.4451	1.4562	1.4848	1.5035	1.5185	1.5365	1.5462	1.5725	1.592	1.6102	1.6308	1.655	1.6816	1.701	1.7218	1.7417	1.756	1.7833	1.802	1.8193	1.8399
acetyltransferase, GNAT family	SAUSA300_0665	I12	0.2055	0.2037	0.2163	0.2334	0.2681	0.3321	0.4369	0.5742	0.7066	0.8344	0.9553	1.0774	1.1534	1.2106	1.2609	1.2935	1.3256	1.3398	1.3593	1.3777	1.3931	1.4112	1.4255	1.4365	1.4478	1.4564	1.4743	1.4907	1.5209	1.5355	1.5474	1.5662	1.5786	1.6017	1.62	1.6407	1.6598	1.6808	1.7054	1.7311	1.7508	1.7664	1.7854	1.8076	1.8278	1.843	1.8643
choloylglycine hydrolase family protein	SAUSA300_0269	I13	0.2006	0.1961	0.211	0.2256	0.259	0.3079	0.4024	0.5362	0.6731	0.8134	0.9456	1.0752	1.158	1.2147	1.2695	1.3052	1.3305	1.35	1.3665	1.3845	1.4025	1.4204	1.4328	1.4476	1.4566	1.4679	1.4757	1.4885	1.5183	1.5253	1.5451	1.5599	1.5697	1.593	1.6124	1.6267	1.6454	1.6596	1.6869	1.7046	1.7302	1.746	1.7644	1.7854	1.8047	1.8164	1.8448
phiPVL ORF39-like protein	SAUSA300_1962	I14	0.1873	0.1901	0.1969	0.2088	0.2196	0.2566	0.3225	0.4242	0.5467	0.6643	0.7776	0.87	0.979	1.0475	1.1012	1.1386	1.1668	1.1887	1.2039	1.2218	1.2348	1.2507	1.2638	1.2772	1.2926	1.301	1.3116	1.3231	1.3513	1.3653	1.3816	1.3903	1.4013	1.4228	1.4348	1.4522	1.4701	1.4854	1.5085	1.5302	1.5518	1.5665	1.5849	1.6139	1.6331	1.6581	1.6765
oligopeptide ABC transporter, substrate-binding protein	SAUSA300_0891	I15	0.1897	0.1911	0.1984	0.2078	0.2135	0.2467	0.3102	0.4111	0.5588	0.6964	0.8231	0.9507	1.079	1.1525	1.2088	1.2594	1.2938	1.3181	1.3419	1.3601	1.3809	1.4024	1.4211	1.4392	1.4579	1.4658	1.4872	1.4983	1.5319	1.5432	1.5625	1.5765	1.593	1.6139	1.6313	1.6484	1.665	1.6875	1.7059	1.7219	1.742	1.7524	1.7656	1.7801	1.7927	1.8036	1.8129
conserved hypothetical protein	SAUSA300_0390	I16	0.1935	0.2014	0.2096	0.2221	0.249	0.2984	0.3848	0.5011	0.6436	0.7691	0.8806	1.0022	1.1009	1.1607	1.2152	1.2529	1.2823	1.3019	1.3209	1.3366	1.3504	1.3715	1.384	1.3956	1.4108	1.4241	1.4398	1.4519	1.477	1.4861	1.5061	1.5176	1.5345	1.5579	1.5786	1.6009	1.6194	1.6455	1.6721	1.695	1.7199	1.744	1.7638	1.7887	1.8107	1.8353	1.8519
NAD(P)H-flavin oxidoreductase	SAUSA300_2462	I17	0.1928	0.1945	0.2074	0.2289	0.2763	0.352	0.4643	0.6233	0.7702	0.9143	1.0654	1.1705	1.2388	1.2952	1.3333	1.3612	1.3796	1.3931	1.412	1.4271	1.4412	1.4553	1.4617	1.4743	1.477	1.4955	1.5085	1.5236	1.5529	1.5634	1.5917	1.5955	1.6073	1.6316	1.6513	1.6705	1.6841	1.709	1.7331	1.7526	1.7714	1.7903	1.8045	1.8228	1.8466	1.8593	1.8842
conserved hypothetical protein	SAUSA300_2415	I18	0.1958	0.1951	0.2048	0.2214	0.2399	0.2871	0.3786	0.5059	0.6556	0.784	0.9139	1.0439	1.1408	1.2036	1.2635	1.3035	1.3273	1.3466	1.367	1.3827	1.3913	1.41	1.4201	1.4285	1.4387	1.4434	1.4598	1.4688	1.4933	1.5104	1.5239	1.5412	1.5533	1.5727	1.5886	1.6115	1.6316	1.6535	1.6756	1.6975	1.7192	1.7417	1.756	1.7787	1.8007	1.8151	1.8462
phiSLT ORF122-like protein, DNA polymerase	SAUSA300_1421	I19	0.1829	0.1883	0.198	0.2116	0.232	0.2873	0.3874	0.5075	0.6585	0.8009	0.9334	1.076	1.1766	1.242	1.2954	1.3319	1.358	1.3709	1.3956	1.411	1.4196	1.4324	1.4432	1.4496	1.4634	1.4698	1.4864	1.4963	1.5301	1.5422	1.5583	1.5757	1.5891	1.6112	1.6288	1.6503	1.6657	1.6893	1.7145	1.7362	1.7604	1.7776	1.7944	1.8172	1.8364	1.8524	1.8665
putative membrane protein	SAUSA300_1809	I20	0.1892	0.1931	0.2049	0.2166	0.2449	0.2951	0.3811	0.4993	0.6386	0.7794	0.9224	1.0529	1.1393	1.1969	1.2479	1.2822	1.3076	1.333	1.3551	1.3717	1.3873	1.4053	1.4116	1.4231	1.4336	1.4498	1.4595	1.4771	1.5128	1.5224	1.545	1.5574	1.5759	1.5998	1.6169	1.6417	1.6553	1.6769	1.7009	1.7214	1.7438	1.7682	1.7865	1.8061	1.8293	1.8435	1.8659
conserved hypothetical protein	SAUSA300_2621	I21	0.1791	0.1849	0.189	0.202	0.2219	0.2665	0.3508	0.4761	0.635	0.7857	0.9308	1.0803	1.1979	1.2676	1.3264	1.3636	1.3861	1.4057	1.4228	1.4374	1.4466	1.4642	1.4755	1.4819	1.4908	1.5025	1.5138	1.5252	1.5565	1.569	1.5872	1.6007	1.6104	1.6343	1.6526	1.6739	1.6923	1.7128	1.7341	1.7603	1.781	1.7975	1.8137	1.8326	1.8532	1.8683	1.8906
riboflavin synthase, alpha subunit	SAUSA300_1714	I22	0.1809	0.1871	0.1918	0.2012	0.2034	0.2327	0.2785	0.3547	0.4788	0.6329	0.7758	0.9144	1.0709	1.1701	1.2347	1.2891	1.3236	1.3476	1.372	1.381	1.3794	1.3742	1.3641	1.3542	1.3469	1.3334	1.3274	1.3108	1.2918	1.2834	1.2811	1.2722	1.2652	1.2585	1.2523	1.2501	1.2431	1.2385	1.2368	1.2325	1.2238	1.2181	1.2176	1.2123	1.2131	1.2076	1.2072
aminopeptidase PepS	SAUSA300_1860	I23	0.1748	0.175	0.1793	0.1874	0.2012	0.2375	0.2936	0.3948	0.5523	0.7144	0.8548	1.0034	1.1428	1.2214	1.2884	1.3381	1.3637	1.3847	1.4041	1.4192	1.4296	1.4428	1.4486	1.4559	1.4686	1.4729	1.482	1.4921	1.518	1.5254	1.5455	1.5569	1.5701	1.5887	1.6061	1.6216	1.6369	1.6547	1.6774	1.6958	1.7216	1.737	1.7516	1.7772	1.7918	1.8045	1.824
exfoliative toxin A	SAUSA300_1065	I24	0.1796	0.1794	0.1869	0.1971	0.2324	0.286	0.3824	0.5331	0.7	0.8573	1.019	1.1585	1.2387	1.3033	1.3549	1.3908	1.412	1.4332	1.4472	1.4575	1.4596	1.4673	1.4663	1.4768	1.4796	1.4901	1.493	1.5032	1.5285	1.5333	1.5488	1.5576	1.5728	1.5945	1.6107	1.6265	1.6453	1.656	1.6794	1.6947	1.7148	1.7294	1.741	1.7574	1.7775	1.7881	1.8036
adenylosuccinate synthetase	SAUSA300_0017	J1	0.167	0.1549	0.1613	0.1859	0.2301	0.32	0.455	0.6208	0.7702	0.8903	0.9604	1.0176	1.0587	1.0831	1.1118	1.1379	1.1618	1.178	1.1894	1.1975	1.1968	1.198	1.1962	1.1915	1.1885	1.1841	1.1805	1.1772	1.1727	1.1766	1.1783	1.1833	1.1895	1.197	1.1958	1.1942	1.1945	1.1936	1.1928	1.1899	1.1921	1.1917	1.1929	1.1966	1.1984	1.2042	1.2066
lytic regulatory protein	SAUSA300_2100	J2	0.1743	0.1659	0.1668	0.1893	0.2349	0.3013	0.4095	0.5657	0.7317	0.9021	1.0595	1.1602	1.2257	1.2766	1.3134	1.3401	1.3614	1.382	1.4009	1.4183	1.4302	1.4394	1.4487	1.4559	1.4677	1.4732	1.4882	1.4967	1.5186	1.5304	1.5401	1.5559	1.5649	1.5808	1.5982	1.6118	1.6281	1.6429	1.6641	1.6806	1.6992	1.7166	1.7337	1.7488	1.7667	1.791	1.8071
transcriptional regulator, AraC family	SAUSA300_2248	J3	0.1533	0.1477	0.1506	0.1568	0.184	0.2248	0.3156	0.4429	0.5979	0.7412	0.8748	1.0042	1.1109	1.1693	1.2206	1.2642	1.2812	1.3037	1.3215	1.3386	1.3538	1.3683	1.3749	1.3836	1.3909	1.4056	1.4201	1.43	1.4568	1.4708	1.4862	1.4965	1.5111	1.5331	1.5491	1.5688	1.5876	1.6045	1.6302	1.645	1.6674	1.6863	1.7025	1.7218	1.741	1.7611	1.7807
phiSLT ORF488-like protein	SAUSA300_1388	J4	0.1496	0.1513	0.1585	0.1776	0.2191	0.2911	0.4109	0.5714	0.7261	0.8727	1.0223	1.1272	1.1988	1.2535	1.2999	1.3264	1.3444	1.361	1.3783	1.3908	1.3977	1.4111	1.4182	1.4291	1.4415	1.4541	1.4662	1.4811	1.5083	1.5147	1.5329	1.5463	1.5597	1.5813	1.6004	1.6157	1.6333	1.6514	1.6762	1.6994	1.7219	1.7347	1.7514	1.7664	1.7888	1.8068	1.8261
putative drug transporter	SAUSA300_2128	J5	0.15	0.1487	0.1565	0.169	0.2055	0.2797	0.3909	0.5528	0.7025	0.8451	0.9878	1.1077	1.1834	1.2358	1.2809	1.3097	1.3303	1.3471	1.3656	1.3842	1.3967	1.4046	1.4112	1.4181	1.4342	1.4452	1.46	1.4733	1.5007	1.5108	1.525	1.5422	1.5582	1.577	1.598	1.6082	1.6345	1.6532	1.6823	1.6969	1.7184	1.7313	1.7521	1.7706	1.7827	1.7998	1.8121
ferric uptake regulation protein	SAUSA300_1514	J6	0.1476	0.1435	0.1525	0.1626	0.1968	0.2623	0.3676	0.5168	0.6667	0.8054	0.9409	1.0603	1.14	1.1936	1.2425	1.2717	1.2916	1.312	1.3302	1.3477	1.3664	1.3835	1.3948	1.4055	1.4216	1.434	1.4433	1.4506	1.4731	1.4835	1.5001	1.5168	1.5293	1.5511	1.5691	1.5894	1.6101	1.6273	1.6516	1.6819	1.7059	1.7177	1.7355	1.7517	1.7752	1.7959	1.8181
conserved hypothetical protein	SAUSA300_2473	J7	0.1507	0.1488	0.1459	0.1653	0.212	0.285	0.4115	0.5735	0.7196	0.866	1.0109	1.1206	1.1926	1.2423	1.2842	1.308	1.3273	1.3425	1.3616	1.3789	1.3945	1.4007	1.4055	1.4185	1.4288	1.4404	1.4556	1.4663	1.4921	1.5016	1.5184	1.5333	1.549	1.5697	1.5829	1.6064	1.6256	1.6443	1.6671	1.6903	1.7123	1.7297	1.7459	1.7662	1.7831	1.803	1.8242
iron compound ABC transporter, permease protein	SAUSA300_0719	J8	0.152	0.1517	0.1495	0.1652	0.1999	0.2579	0.3582	0.4957	0.6468	0.7865	0.914	1.0378	1.1211	1.1708	1.2198	1.2524	1.2727	1.2928	1.3122	1.3308	1.3509	1.3669	1.3816	1.3947	1.4084	1.4187	1.4291	1.4427	1.4678	1.4812	1.4955	1.5105	1.5271	1.5451	1.5636	1.5832	1.6013	1.6205	1.6492	1.6737	1.6944	1.7108	1.7355	1.7518	1.7742	1.7957	1.8095
ABC transporter, permease protein	SAUSA300_0436	J9	0.1459	0.1505	0.1539	0.1688	0.1992	0.2548	0.3577	0.4996	0.6461	0.7792	0.9112	1.044	1.1294	1.1874	1.2381	1.2737	1.2948	1.3135	1.3303	1.3492	1.3615	1.3695	1.3822	1.3899	1.4011	1.4125	1.4288	1.4377	1.4641	1.4796	1.489	1.5121	1.5241	1.5437	1.5573	1.5768	1.596	1.6194	1.6468	1.6693	1.688	1.7082	1.7249	1.7459	1.7621	1.7826	1.7977
putative lipoprotein	SAUSA300_0377	J10	0.1559	0.1546	0.1582	0.1693	0.2036	0.2569	0.3518	0.4866	0.6223	0.7577	0.8878	1.0139	1.0991	1.1541	1.2055	1.2457	1.2702	1.2934	1.3126	1.334	1.3535	1.3676	1.3777	1.3863	1.3953	1.4122	1.4223	1.4352	1.463	1.474	1.4924	1.5014	1.5213	1.537	1.5574	1.5737	1.5939	1.615	1.6396	1.6632	1.6883	1.7096	1.7257	1.7497	1.7717	1.7854	1.8072
conserved hypothetical protein	SAUSA300_1537	J11	0.1561	0.1555	0.1674	0.1777	0.2171	0.2813	0.3847	0.5242	0.6636	0.8006	0.9275	1.0467	1.1253	1.1788	1.2276	1.2624	1.2825	1.3033	1.3212	1.3391	1.3586	1.3692	1.3798	1.3913	1.4038	1.4206	1.4309	1.4473	1.4715	1.4761	1.4967	1.5082	1.5254	1.5461	1.5657	1.5817	1.5994	1.6184	1.6448	1.6634	1.6947	1.7095	1.726	1.7502	1.7664	1.7866	1.8109
arsenate reductase	SAUSA300_1719	J12	0.148	0.1478	0.1584	0.1693	0.1901	0.2444	0.3312	0.4508	0.6054	0.735	0.8631	0.9754	1.0804	1.1391	1.1879	1.2312	1.2556	1.2758	1.2965	1.3105	1.326	1.3458	1.3604	1.3757	1.3901	1.3983	1.4092	1.4212	1.4459	1.4546	1.4655	1.487	1.4921	1.5131	1.5314	1.5492	1.5688	1.5894	1.614	1.634	1.6605	1.6741	1.6966	1.7224	1.7489	1.768	1.7934
signal peptidase IA	SAUSA300_0867	J13	0.1475	0.146	0.1507	0.1559	0.1717	0.2115	0.2813	0.3842	0.5313	0.6823	0.8145	0.9369	1.0623	1.1257	1.1784	1.2182	1.2379	1.2581	1.2739	1.287	1.3031	1.318	1.3353	1.34	1.3548	1.3646	1.3783	1.3877	1.4095	1.4234	1.439	1.4552	1.4676	1.4911	1.5086	1.5288	1.5491	1.5688	1.595	1.6172	1.6421	1.6657	1.6811	1.7037	1.7234	1.7477	1.7729
hydrolase, haloacid dehalogenase-like family	SAUSA300_2464	J14	0.1504	0.1572	0.1593	0.1721	0.2093	0.2658	0.3721	0.5062	0.6526	0.797	0.9209	1.0428	1.1317	1.1815	1.2316	1.2638	1.2816	1.3011	1.3175	1.3339	1.3545	1.3714	1.384	1.3918	1.3992	1.4152	1.4237	1.44	1.4674	1.4749	1.4935	1.506	1.5207	1.5436	1.5601	1.5805	1.5979	1.6147	1.6394	1.6669	1.691	1.7141	1.7283	1.754	1.7728	1.7896	1.8122
conserved hypothetical protein	SAUSA300_0780	J15	0.1597	0.158	0.1566	0.171	0.2077	0.2666	0.3677	0.5164	0.6596	0.7972	0.9272	1.062	1.1452	1.2012	1.2522	1.2807	1.3028	1.3203	1.3378	1.356	1.366	1.3782	1.3899	1.4029	1.4181	1.4299	1.4404	1.4585	1.4867	1.4966	1.513	1.531	1.5485	1.5685	1.5899	1.609	1.6248	1.6447	1.6689	1.6917	1.715	1.7322	1.7508	1.7702	1.788	1.8023	1.8178
fibronectin binding protein B	SAUSA300_2440	J16	0.1441	0.1474	0.1491	0.1541	0.1749	0.2168	0.2915	0.4067	0.5542	0.6876	0.815	0.9514	1.0715	1.1441	1.199	1.247	1.2781	1.3006	1.3213	1.3378	1.3543	1.3689	1.3847	1.3971	1.4119	1.4244	1.4426	1.4572	1.4781	1.4873	1.5036	1.5188	1.5298	1.5462	1.5647	1.5786	1.6007	1.6193	1.6429	1.6676	1.6862	1.7054	1.7201	1.7375	1.7553	1.7737	1.7919
conserved hypothetical protein	SAUSA300_0378	J17	0.1489	0.152	0.1608	0.1709	0.211	0.2694	0.3747	0.529	0.6739	0.8116	0.9452	1.0725	1.1551	1.2138	1.2649	1.2971	1.3194	1.338	1.3556	1.3723	1.3815	1.3887	1.3962	1.4041	1.4134	1.4214	1.437	1.4478	1.475	1.4833	1.5011	1.513	1.5252	1.5498	1.5628	1.5795	1.5999	1.6171	1.6406	1.6563	1.6798	1.6985	1.7127	1.7367	1.7525	1.766	1.7901
pseudouridine synthase, family 1	SAUSA300_1699	J18	0.1396	0.1365	0.147	0.1524	0.1777	0.2176	0.2932	0.4025	0.5434	0.6783	0.8037	0.9313	1.053	1.1232	1.1809	1.2308	1.2577	1.2823	1.3049	1.3234	1.3376	1.3548	1.3681	1.3811	1.3861	1.3996	1.4106	1.4244	1.4475	1.46	1.4727	1.4908	1.5046	1.5236	1.5465	1.5589	1.5792	1.5998	1.6236	1.6416	1.6712	1.6867	1.7041	1.736	1.7568	1.7833	1.8057
thiamine biosynthesis protein ThiI	SAUSA300_1661	J19	0.138	0.1349	0.1494	0.1522	0.1635	0.1986	0.2665	0.3579	0.501	0.6453	0.7722	0.9056	1.049	1.1247	1.1883	1.2417	1.2683	1.2848	1.3048	1.3172	1.3268	1.3418	1.3498	1.3539	1.3599	1.3652	1.3773	1.3854	1.4108	1.4203	1.4301	1.4511	1.4627	1.476	1.4902	1.5069	1.5234	1.5424	1.563	1.5828	1.6019	1.6163	1.6334	1.6489	1.6671	1.6798	1.6954
acetyltransferase, GNAT family family	SAUSA300_0943	J20	0.1454	0.149	0.1531	0.1738	0.1995	0.2597	0.3581	0.4902	0.6404	0.7803	0.912	1.0419	1.1408	1.2005	1.2561	1.2906	1.3127	1.3343	1.3508	1.3692	1.386	1.4	1.4131	1.4163	1.4206	1.4313	1.4437	1.4511	1.4807	1.491	1.5035	1.5184	1.533	1.5557	1.5732	1.5958	1.614	1.6356	1.6623	1.6863	1.7075	1.7356	1.746	1.7654	1.7907	1.815	1.8311
acyl-CoA synthetase FadE	SAUSA300_0228	J21	0.1379	0.1427	0.1456	0.1512	0.1761	0.2171	0.2934	0.4078	0.5649	0.7136	0.8462	0.9921	1.1237	1.1897	1.2562	1.3024	1.323	1.3483	1.3629	1.3853	1.3964	1.4121	1.418	1.4244	1.4318	1.4464	1.4539	1.469	1.4993	1.5115	1.528	1.5414	1.5605	1.5812	1.603	1.6202	1.6429	1.6643	1.6886	1.7151	1.7367	1.7586	1.7763	1.8031	1.8209	1.8432	1.8574
putative membrane protein	SAUSA300_0622	J22	0.1375	0.1423	0.1479	0.1507	0.1735	0.2216	0.2965	0.4091	0.5636	0.7124	0.8449	1.0036	1.1274	1.197	1.2578	1.3005	1.3284	1.347	1.3648	1.3844	1.3955	1.4127	1.4203	1.4308	1.4491	1.4549	1.4687	1.4838	1.5038	1.5152	1.5279	1.5496	1.5634	1.5759	1.5977	1.6127	1.6313	1.6499	1.672	1.6909	1.7154	1.7328	1.748	1.7694	1.7846	1.7989	1.8176
conserved hypothetical protein	SAUSA300_2615	J23	0.1529	0.1532	0.1624	0.176	0.1925	0.2472	0.3342	0.4609	0.6211	0.7623	0.9058	1.0571	1.1622	1.2319	1.2916	1.3346	1.3609	1.3806	1.3998	1.4213	1.4314	1.4412	1.451	1.4478	1.4589	1.4647	1.4784	1.4901	1.5169	1.5319	1.5464	1.5689	1.5806	1.6003	1.6217	1.64	1.661	1.6832	1.7151	1.736	1.7588	1.7755	1.791	1.8123	1.8299	1.8494	1.8668
quinol oxidase, subunit I	SAUSA300_0962	J24	0.1453	0.1505	0.1549	0.153	0.1647	0.1868	0.2309	0.321	0.4487	0.5968	0.731	0.8412	0.9586	1.0346	1.084	1.1201	1.1429	1.1622	1.1735	1.193	1.2059	1.2179	1.2283	1.2369	1.2363	1.2399	1.2435	1.2399	1.2296	1.2234	1.2194	1.2114	1.2062	1.2069	1.1975	1.195	1.1923	1.1855	1.1809	1.1776	1.1711	1.1718	1.1691	1.1634	1.1661	1.1572	1.1521
ImpB/MucB/SamB family protein	SAUSA300_1259	K1	0.1948	0.1869	0.1754	0.1819	0.2182	0.268	0.3639	0.5263	0.685	0.8358	0.9885	1.1118	1.1805	1.2441	1.2809	1.3172	1.3399	1.3652	1.3787	1.3949	1.4021	1.4101	1.4245	1.4282	1.4435	1.4484	1.4627	1.4675	1.4969	1.5029	1.5227	1.5346	1.5536	1.5674	1.5784	1.6002	1.6196	1.6364	1.657	1.6738	1.6864	1.7033	1.7131	1.7314	1.7443	1.7624	1.7698
cmp-binding-factor 1	SAUSA300_1791	K2	0.2139	0.2056	0.2008	0.2084	0.2423	0.2692	0.3386	0.4431	0.5717	0.6978	0.833	0.963	1.097	1.1875	1.2363	1.296	1.339	1.3632	1.3915	1.4158	1.4285	1.4517	1.467	1.4789	1.4884	1.5051	1.5249	1.5353	1.5723	1.5837	1.6082	1.6239	1.6459	1.668	1.6868	1.7154	1.7355	1.7544	1.7775	1.7939	1.8101	1.8294	1.8373	1.8492	1.8573	1.8736	1.8819
peptide chain release factor 3	SAUSA300_0921	K3	0.2004	0.1906	0.1838	0.2005	0.2294	0.2731	0.3578	0.5013	0.6447	0.783	0.911	1.0368	1.1388	1.198	1.2456	1.2852	1.3094	1.3315	1.3498	1.3749	1.3888	1.3999	1.4096	1.4217	1.4383	1.4519	1.4689	1.4814	1.5167	1.5278	1.5458	1.5626	1.5769	1.5997	1.6175	1.6367	1.6555	1.6794	1.7034	1.73	1.7455	1.7669	1.7794	1.7998	1.8196	1.838	1.8583
conserved hypothetical protein	SAUSA300_0353	K4	0.1906	0.1892	0.1922	0.2079	0.2432	0.3055	0.4126	0.5715	0.7144	0.8518	0.9945	1.1122	1.1782	1.2395	1.2827	1.3074	1.3309	1.3523	1.3674	1.387	1.3927	1.407	1.4152	1.4251	1.4429	1.4539	1.4694	1.4844	1.514	1.5241	1.5423	1.561	1.5741	1.59	1.6133	1.6324	1.6522	1.6708	1.6973	1.7218	1.7361	1.7531	1.7705	1.7908	1.8019	1.8205	1.8457
putative iron-sulfur cluster-binding protein	SAUSA300_1806	K5	0.1781	0.1824	0.1825	0.1884	0.2119	0.2376	0.3001	0.4037	0.536	0.6696	0.7943	0.909	1.028	1.1129	1.165	1.2071	1.2455	1.2667	1.2896	1.3049	1.3209	1.3426	1.3622	1.3813	1.3975	1.4105	1.4297	1.4462	1.4725	1.4771	1.4968	1.5096	1.5282	1.5445	1.5593	1.5806	1.6	1.6212	1.6404	1.66	1.6889	1.7123	1.731	1.7521	1.7717	1.7912	1.8141
putative glycerophosphoryl diester phosphodiesterase	SAUSA300_0030	K6	0.1738	0.1779	0.1779	0.1908	0.2239	0.2794	0.3761	0.5199	0.6641	0.7984	0.9341	1.0644	1.1527	1.2091	1.257	1.2914	1.3118	1.3307	1.3475	1.3658	1.3837	1.3957	1.4023	1.4129	1.4215	1.4351	1.4475	1.4609	1.4866	1.4988	1.5165	1.5286	1.5442	1.5644	1.5799	1.6031	1.6245	1.6399	1.6666	1.6899	1.7125	1.7291	1.7495	1.7693	1.7854	1.8052	1.8271
putative membrane protein	SAUSA300_1324	K7	0.1799	0.1805	0.1817	0.1967	0.2219	0.2692	0.3679	0.5039	0.6566	0.788	0.9191	1.0493	1.1474	1.2059	1.2532	1.2896	1.3145	1.3361	1.3516	1.3733	1.3865	1.3966	1.4069	1.4159	1.433	1.4438	1.4586	1.4721	1.5009	1.5143	1.5302	1.5463	1.5633	1.5851	1.6001	1.6222	1.644	1.6629	1.6809	1.7108	1.7311	1.7515	1.7729	1.7902	1.807	1.8255	1.8465
conserved hypothetical phage protein	SAUSA300_1413	K8	0.1972	0.2	0.2074	0.2266	0.258	0.3175	0.427	0.572	0.7199	0.8603	1.0011	1.1214	1.1918	1.2484	1.2988	1.3259	1.3479	1.3648	1.3815	1.4044	1.4179	1.43	1.4375	1.4491	1.4611	1.4715	1.4873	1.5002	1.5259	1.5361	1.5531	1.5693	1.5843	1.6004	1.6189	1.6373	1.659	1.676	1.7014	1.7228	1.7475	1.7622	1.7837	1.7955	1.8068	1.8249	1.8411
phiSLT ORF636-like protein	SAUSA300_1389	K9	0.1849	0.1954	0.1923	0.1953	0.2207	0.2399	0.301	0.4027	0.5409	0.6808	0.8075	0.9269	1.0512	1.1347	1.1909	1.24	1.2732	1.2994	1.3174	1.3382	1.3553	1.3762	1.3925	1.4085	1.4219	1.4361	1.4462	1.4621	1.4867	1.4969	1.5173	1.5272	1.5437	1.5592	1.576	1.5986	1.6194	1.6305	1.6612	1.6852	1.7071	1.7284	1.7454	1.7676	1.7882	1.8052	1.8226
peptidoglycan hydrolase	SAUSA300_0270	K10	0.1828	0.1828	0.1901	0.1923	0.2135	0.2418	0.3191	0.4427	0.6024	0.7357	0.8651	0.993	1.1093	1.1761	1.2259	1.272	1.2955	1.3182	1.3361	1.356	1.3678	1.386	1.3999	1.4077	1.4209	1.4242	1.4439	1.4548	1.4811	1.4965	1.5097	1.5243	1.5346	1.5549	1.5686	1.5846	1.6059	1.6299	1.6517	1.676	1.6971	1.7156	1.7359	1.7634	1.7807	1.8035	1.8203
PTS system, IIBC components	SAUSA300_0236	K11	0.1934	0.2036	0.2146	0.224	0.262	0.3278	0.4326	0.5741	0.7129	0.8396	0.9601	1.0794	1.1582	1.2139	1.2571	1.2886	1.3147	1.3337	1.3511	1.3707	1.3878	1.4066	1.4222	1.4349	1.4513	1.461	1.4758	1.492	1.5213	1.5323	1.5475	1.5667	1.581	1.5991	1.6258	1.6408	1.6615	1.6808	1.6989	1.7262	1.7516	1.7677	1.7888	1.8116	1.8202	1.8496	1.8658
alpha-acetolactate decarboxylase	SAUSA300_2536	K12	0.1853	0.1913	0.196	0.2035	0.2283	0.2713	0.3549	0.4905	0.6495	0.7923	0.9223	1.062	1.1585	1.2195	1.2714	1.3101	1.3329	1.3551	1.3694	1.3889	1.4067	1.4216	1.4336	1.4491	1.46	1.468	1.4809	1.4923	1.5155	1.5198	1.539	1.5537	1.5699	1.5871	1.6043	1.6239	1.6443	1.654	1.6856	1.7062	1.7323	1.7465	1.7642	1.7864	1.803	1.8281	1.8422
acetyltransferase, GNAT family	SAUSA300_2316	K13	0.1795	0.1894	0.1921	0.2011	0.225	0.2688	0.3502	0.4767	0.6247	0.7588	0.8833	1.0043	1.1161	1.1796	1.2317	1.2797	1.3021	1.3264	1.3443	1.3602	1.3767	1.3975	1.4094	1.4289	1.438	1.4458	1.4589	1.472	1.5059	1.515	1.5306	1.5462	1.5579	1.5812	1.5968	1.6145	1.6399	1.6543	1.6765	1.7017	1.7194	1.7399	1.7537	1.7783	1.7976	1.82	1.8446
staphylococcal tandem lipoprotein	SAUSA300_0102	K14	0.1862	0.1997	0.2029	0.2247	0.2685	0.3459	0.4633	0.6109	0.7502	0.8814	1.0217	1.1367	1.2084	1.2657	1.3086	1.3345	1.3586	1.375	1.3889	1.4092	1.4178	1.4238	1.435	1.4457	1.4632	1.4713	1.4875	1.4955	1.5274	1.5395	1.5539	1.5726	1.5861	1.6034	1.6198	1.6414	1.6609	1.6809	1.7024	1.7301	1.7505	1.7695	1.7829	1.8079	1.8204	1.8448	1.8599
conserved hypothetical protein	SAUSA300_2523	K15	0.1838	0.1943	0.2008	0.2118	0.2437	0.3037	0.4031	0.5555	0.7092	0.8523	0.9858	1.1186	1.1961	1.2558	1.3082	1.3374	1.3596	1.3794	1.3926	1.4154	1.4259	1.4415	1.4443	1.4568	1.4705	1.482	1.5009	1.515	1.5432	1.5536	1.5722	1.5875	1.5999	1.6184	1.6377	1.655	1.6741	1.6918	1.7185	1.7373	1.7585	1.7711	1.791	1.8082	1.8269	1.8445	1.8664
acetyltransferase, GNAT family	SAUSA300_2595	K16	0.1885	0.2013	0.2048	0.2183	0.2629	0.3268	0.4305	0.5736	0.7162	0.8488	0.9802	1.1042	1.1916	1.2505	1.3006	1.3333	1.3538	1.3729	1.3856	1.4072	1.4232	1.4387	1.4535	1.4631	1.473	1.4816	1.4921	1.5042	1.5345	1.539	1.5563	1.5683	1.5875	1.6041	1.6199	1.6365	1.6565	1.6753	1.6965	1.7163	1.7324	1.7516	1.7733	1.7867	1.8073	1.8233	1.8322
IgG-binding protein SBI	SAUSA300_2364	K17	0.1866	0.1918	0.2043	0.2179	0.25	0.3165	0.4243	0.562	0.6983	0.8236	0.9593	1.0881	1.1765	1.238	1.2827	1.3135	1.3394	1.3573	1.3761	1.3921	1.4024	1.4239	1.4344	1.4392	1.4553	1.4625	1.4766	1.491	1.5178	1.5336	1.545	1.5628	1.5789	1.5943	1.613	1.6384	1.6577	1.6808	1.7013	1.7267	1.75	1.7691	1.7909	1.8115	1.8337	1.8553	1.8764
ABC transporter, ATP-binding protein	SAUSA300_0647	K18	0.1783	0.1838	0.1956	0.2041	0.2275	0.2819	0.3936	0.5379	0.6942	0.8469	0.9863	1.1379	1.2334	1.2953	1.3456	1.3755	1.3946	1.4051	1.418	1.4289	1.4338	1.4424	1.4512	1.4651	1.4802	1.4951	1.5163	1.5369	1.5724	1.5887	1.6054	1.6299	1.6424	1.6678	1.6924	1.7139	1.7416	1.7683	1.7914	1.8171	1.8432	1.8604	1.8821	1.8971	1.9136	1.9296	1.9475
transcriptional regulator, Crp/Fnr family	SAUSA300_2566	K19	0.1634	0.1797	0.1855	0.1891	0.2129	0.2455	0.3179	0.4255	0.5785	0.7254	0.859	0.9959	1.1266	1.2016	1.2637	1.3067	1.3269	1.3505	1.3679	1.3847	1.4039	1.4189	1.4291	1.4412	1.4563	1.4704	1.4792	1.4916	1.5162	1.5267	1.5402	1.5515	1.5689	1.5833	1.6015	1.6213	1.6424	1.6551	1.6801	1.7028	1.7166	1.7372	1.7555	1.7796	1.7936	1.8176	1.8331
DNA-directed RNA polymerase, delta subunit	SAUSA300_2082	K20	0.1739	0.1961	0.1976	0.2099	0.2363	0.2704	0.3357	0.4369	0.5679	0.6999	0.8363	0.9566	1.0891	1.1665	1.2334	1.2845	1.3173	1.3486	1.3769	1.3997	1.4218	1.4434	1.4596	1.4762	1.492	1.5091	1.5257	1.5398	1.5831	1.5957	1.6175	1.6358	1.6556	1.6795	1.698	1.7209	1.7455	1.7657	1.7885	1.8175	1.8364	1.8522	1.8614	1.8794	1.888	1.9	1.9186
bacterial luciferase family protein	SAUSA300_1580	K21	0.1656	0.1822	0.1851	0.195	0.22	0.2661	0.3543	0.486	0.646	0.7875	0.9257	1.0757	1.1794	1.2425	1.2968	1.3297	1.3582	1.3787	1.3999	1.42	1.426	1.4379	1.4471	1.4575	1.4754	1.482	1.4979	1.5147	1.543	1.5602	1.5742	1.592	1.6048	1.6266	1.6469	1.6646	1.6848	1.7085	1.7339	1.7598	1.7827	1.8004	1.821	1.8396	1.8564	1.8746	1.8991
conserved hypothetical protein	SAUSA300_1485	K22	0.1757	0.19	0.1949	0.2025	0.2317	0.2755	0.353	0.4801	0.6469	0.7898	0.9341	1.0931	1.1987	1.267	1.3303	1.3638	1.3889	1.4099	1.4193	1.434	1.4434	1.4506	1.4543	1.4684	1.4827	1.4907	1.5091	1.5211	1.5513	1.5613	1.5789	1.5916	1.6097	1.6266	1.6467	1.6636	1.6867	1.7032	1.7315	1.7504	1.7715	1.7888	1.8144	1.8318	1.8453	1.8542	1.8786
conserved hypothetical protein	SAUSA300_1019	K23	0.162	0.1741	0.1868	0.1766	0.1916	0.204	0.2375	0.3134	0.4155	0.5616	0.717	0.8491	1.0028	1.1361	1.2045	1.2579	1.2866	1.3149	1.3359	1.3546	1.366	1.3794	1.3817	1.3896	1.3977	1.4097	1.4252	1.4384	1.4674	1.477	1.4973	1.5138	1.5366	1.5542	1.5681	1.5937	1.6177	1.6361	1.6599	1.684	1.7025	1.7234	1.7376	1.7588	1.7764	1.7952	1.8112
PTS system, arbutin-like IIBC component	SAUSA300_2270	K24	0.1795	0.1804	0.192	0.1984	0.2097	0.2515	0.3257	0.4393	0.6055	0.764	0.922	1.0894	1.2056	1.2784	1.3318	1.373	1.3976	1.4206	1.4366	1.4493	1.4469	1.4483	1.4521	1.4491	1.4546	1.4571	1.4674	1.4755	1.5012	1.5145	1.5295	1.5456	1.5587	1.5763	1.596	1.6168	1.6326	1.6594	1.6775	1.7005	1.7226	1.7404	1.7589	1.7752	1.794	1.8129	1.8322
peptide ABC transporter, permease protein	SAUSA300_0201	L1	0.1407	0.1308	0.1366	0.144	0.1689	0.2155	0.3118	0.456	0.6146	0.7645	0.9177	1.0613	1.1455	1.2105	1.2622	1.2941	1.3226	1.3469	1.3735	1.3876	1.3935	1.4047	1.4118	1.4244	1.4314	1.4285	1.4346	1.4399	1.4581	1.469	1.4816	1.4928	1.5028	1.5217	1.5374	1.5532	1.5692	1.5855	1.6058	1.6235	1.6403	1.6562	1.6655	1.6859	1.6973	1.7087	1.721
conserved hypothetical protein	SAUSA300_0274	L2	0.1519	0.1463	0.15	0.1647	0.1977	0.261	0.3807	0.5472	0.7097	0.8644	1.021	1.1475	1.2138	1.2704	1.3147	1.3354	1.3561	1.3719	1.3908	1.4042	1.4091	1.4168	1.421	1.427	1.438	1.4465	1.4614	1.4702	1.496	1.5072	1.5204	1.5402	1.5477	1.5665	1.5858	1.6042	1.6221	1.6393	1.6655	1.6873	1.7088	1.7226	1.7364	1.7544	1.7711	1.7856	1.804
putative fructose-1,6-bisphosphatase	SAUSA300_2455	L3	0.1374	0.1398	0.135	0.149	0.169	0.2211	0.3145	0.4525	0.6179	0.761	0.908	1.0493	1.1451	1.207	1.2601	1.2919	1.3162	1.3359	1.3482	1.3505	1.3404	1.3246	1.3	1.2839	1.265	1.2443	1.2325	1.2158	1.1959	1.1859	1.173	1.1673	1.1529	1.1478	1.1372	1.1312	1.1233	1.1143	1.1142	1.1161	1.1126	1.1146	1.1145	1.1226	1.1273	1.1461	1.163
ferric hydroxamate receptor	SAUSA300_1978	L4	0.1319	0.1344	0.143	0.1463	0.1674	0.2113	0.3022	0.4285	0.5957	0.7465	0.882	1.0242	1.1298	1.1914	1.2497	1.2861	1.307	1.3274	1.3468	1.3681	1.3785	1.387	1.3956	1.4037	1.4156	1.4262	1.4397	1.4532	1.4823	1.4948	1.5081	1.523	1.5313	1.5565	1.5718	1.5886	1.603	1.6228	1.6467	1.671	1.6902	1.7022	1.7205	1.7398	1.757	1.7747	1.794
clumping factor A	SAUSA300_0772	L5	0.1425	0.1446	0.1473	0.1594	0.1867	0.2511	0.3464	0.4896	0.6401	0.7771	0.9071	1.0401	1.1302	1.1835	1.2326	1.2621	1.283	1.2993	1.315	1.3245	1.337	1.3522	1.3591	1.3706	1.3824	1.3948	1.4074	1.4208	1.4483	1.4571	1.4737	1.4908	1.5029	1.5196	1.5387	1.5562	1.5719	1.5904	1.6179	1.636	1.6567	1.6726	1.6887	1.7083	1.7291	1.7436	1.761
conserved hypothetical protein	SAUSA300_1006	L6	0.1439	0.1446	0.1489	0.1675	0.2009	0.2746	0.3963	0.56	0.7079	0.8509	1.0009	1.1217	1.1914	1.245	1.2869	1.3058	1.3304	1.3485	1.3654	1.3861	1.3979	1.4091	1.4137	1.4281	1.444	1.4483	1.4673	1.4797	1.5068	1.518	1.5371	1.5602	1.5711	1.5895	1.6099	1.6288	1.6538	1.6719	1.699	1.7247	1.7432	1.7565	1.7783	1.7965	1.8063	1.8271	1.833
pyrimidine nucleoside transport protein	SAUSA300_0506	L7	0.1444	0.1433	0.1506	0.1694	0.2079	0.2803	0.3953	0.5517	0.7091	0.8511	1.0059	1.1156	1.1919	1.2484	1.2912	1.3139	1.336	1.3516	1.3679	1.3878	1.4013	1.4147	1.4173	1.4262	1.4371	1.4468	1.4581	1.4711	1.4979	1.5108	1.5277	1.539	1.5586	1.5759	1.5937	1.6131	1.6327	1.6532	1.6773	1.7016	1.725	1.7372	1.7552	1.783	1.79	1.8129	1.8298
magnesium transporter	SAUSA300_0910	L8	0.1415	0.1462	0.1458	0.1579	0.1757	0.2037	0.27	0.3818	0.5336	0.6717	0.7972	0.9275	1.0533	1.1359	1.1967	1.2461	1.2748	1.2994	1.317	1.3297	1.3429	1.3528	1.3597	1.3679	1.376	1.3889	1.3996	1.4079	1.4355	1.4438	1.4609	1.4746	1.4853	1.5034	1.5185	1.5363	1.5515	1.5677	1.5978	1.6182	1.6347	1.6522	1.6696	1.6885	1.7105	1.729	1.7456
conserved hypothetical protein	SAUSA300_0298	L9	0.1359	0.141	0.141	0.1534	0.1664	0.2021	0.2788	0.3988	0.5725	0.7195	0.851	0.9975	1.1111	1.1764	1.2312	1.2715	1.2962	1.3165	1.3363	1.3533	1.3683	1.3858	1.398	1.4111	1.4269	1.4319	1.4434	1.4583	1.4825	1.4923	1.5013	1.5201	1.5321	1.5489	1.5636	1.58	1.6005	1.6199	1.6428	1.668	1.6858	1.6992	1.7193	1.7402	1.7503	1.7698	1.7868
ABC transporter permease protein	SAUSA300_0797	L10	0.1349	0.1417	0.1469	0.1573	0.1742	0.2147	0.2989	0.4285	0.6002	0.74	0.8747	1.0188	1.1324	1.1947	1.2498	1.2861	1.3119	1.3347	1.3494	1.3699	1.383	1.3983	1.4073	1.4183	1.4338	1.4409	1.4549	1.4691	1.4965	1.5091	1.5244	1.5416	1.5559	1.5751	1.5892	1.6146	1.6328	1.6539	1.6816	1.6962	1.7311	1.7453	1.7639	1.7813	1.7987	1.8128	1.8266
conserved hypothetical protein	SAUSA300_0564	L11	0.1443	0.1462	0.1544	0.1637	0.1932	0.2564	0.3565	0.5059	0.6567	0.7981	0.9359	1.0596	1.1426	1.1977	1.2503	1.2782	1.3006	1.3226	1.3387	1.3583	1.3768	1.396	1.3999	1.4098	1.4201	1.4307	1.4427	1.4575	1.4824	1.4935	1.5126	1.5251	1.5369	1.5616	1.5773	1.5956	1.6148	1.6306	1.6584	1.6813	1.7004	1.7243	1.7398	1.7619	1.7781	1.8011	1.8184
conserved hypothetical protein	SAUSA300_2209	L12	0.1404	0.1468	0.1582	0.1609	0.1798	0.2312	0.3223	0.4612	0.6274	0.7671	0.897	1.0295	1.1322	1.1901	1.2442	1.2823	1.3026	1.3235	1.34	1.3515	1.3657	1.3767	1.3817	1.3933	1.3992	1.4041	1.4113	1.4186	1.4395	1.4403	1.4547	1.4695	1.4695	1.4884	1.5029	1.5162	1.5333	1.5484	1.5736	1.5862	1.6066	1.6205	1.6396	1.6628	1.6848	1.7039	1.7213
2-oxoglutarate dehydrogenase, E1 component	SAUSA300_1306	L13	0.1439	0.1459	0.1558	0.1597	0.1681	0.2138	0.2788	0.3877	0.5418	0.6808	0.8132	0.9441	1.0631	1.1318	1.1849	1.2266	1.2581	1.2808	1.2944	1.3091	1.3168	1.315	1.305	1.2985	1.2904	1.2753	1.2635	1.2529	1.2264	1.2177	1.207	1.2016	1.1902	1.1796	1.1687	1.1646	1.1587	1.1524	1.1465	1.1418	1.1361	1.1219	1.1265	1.1175	1.1095	1.1041	1.1056
capsular polysaccharide biosynthesis protein Cap5N	SAUSA300_0165	L14	0.1422	0.1465	0.1493	0.1561	0.1757	0.2151	0.294	0.4117	0.5657	0.7044	0.8359	0.9703	1.0869	1.1507	1.2078	1.2567	1.2848	1.3094	1.3272	1.3443	1.3625	1.3807	1.3922	1.4024	1.4155	1.4252	1.4408	1.4516	1.4789	1.4938	1.5079	1.5241	1.5362	1.5572	1.5714	1.59	1.6101	1.6295	1.6606	1.684	1.7079	1.7291	1.7407	1.7675	1.7877	1.8024	1.837
putative transporter	SAUSA300_2139	L15	0.1508	0.1575	0.1579	0.1725	0.2005	0.2463	0.3434	0.485	0.6402	0.7791	0.9144	1.0502	1.14	1.2015	1.2558	1.292	1.3161	1.3359	1.352	1.3706	1.3855	1.395	1.4017	1.4202	1.4237	1.4379	1.4503	1.463	1.4924	1.5012	1.5167	1.5314	1.548	1.5664	1.5822	1.6017	1.6172	1.6387	1.6621	1.6831	1.7033	1.7226	1.7381	1.759	1.7782	1.7837	1.8108
tRNA pseudouridine synthase B	SAUSA300_1164	L16	0.1442	0.1505	0.1555	0.1706	0.1944	0.241	0.3253	0.4483	0.5899	0.714	0.8374	0.9653	1.0724	1.1361	1.1853	1.2263	1.2524	1.2734	1.2946	1.3103	1.3228	1.3355	1.3451	1.3596	1.3697	1.3815	1.3954	1.4088	1.4399	1.4478	1.4613	1.4803	1.4883	1.5061	1.526	1.5423	1.556	1.5777	1.6082	1.6253	1.6534	1.6668	1.6933	1.7118	1.7324	1.7583	1.7791
homoserine dehydrogenase	SAUSA300_1226	L17	0.1452	0.1512	0.1634	0.1744	0.1982	0.2517	0.3504	0.4892	0.6374	0.7702	0.9055	1.04	1.1276	1.1878	1.241	1.2748	1.3007	1.318	1.3375	1.3567	1.3691	1.3781	1.3868	1.3957	1.4073	1.4157	1.432	1.4453	1.4734	1.4879	1.4978	1.5186	1.5331	1.5485	1.5692	1.587	1.6081	1.6303	1.6529	1.6783	1.6957	1.7202	1.7382	1.7607	1.7784	1.7992	1.8158
oligopeptide ABC transporter, ATP-binding protein	SAUSA300_0894	L18	0.1351	0.1403	0.1511	0.1554	0.179	0.2204	0.2994	0.4229	0.5874	0.7365	0.8776	1.0142	1.129	1.1902	1.2473	1.2876	1.3087	1.3352	1.3528	1.3705	1.3859	1.4045	1.4076	1.4185	1.4296	1.4414	1.4543	1.467	1.4931	1.5053	1.5223	1.5347	1.5505	1.5688	1.5874	1.6073	1.6275	1.6451	1.6736	1.6985	1.7186	1.7429	1.7593	1.777	1.7995	1.8243	1.8467
conserved hypothetical protein	SAUSA300_2269	L19	0.1328	0.1379	0.1488	0.1564	0.1724	0.2237	0.3031	0.4222	0.5818	0.7324	0.8732	1.0167	1.1142	1.1763	1.2293	1.2622	1.2816	1.299	1.3197	1.3387	1.3555	1.3664	1.368	1.3777	1.3879	1.398	1.409	1.4228	1.4548	1.4634	1.4823	1.5044	1.5157	1.5349	1.5538	1.5732	1.5876	1.621	1.6444	1.6625	1.6918	1.7029	1.7217	1.7452	1.7609	1.7875	1.8117
sucrose operon repressor	SAUSA300_1995	L20	0.1368	0.1411	0.1482	0.1618	0.181	0.2412	0.3411	0.4837	0.6524	0.8041	0.9575	1.1054	1.1935	1.2569	1.3093	1.3375	1.3631	1.3833	1.4004	1.4191	1.4342	1.4411	1.4452	1.46	1.4727	1.4798	1.4963	1.5092	1.5335	1.5471	1.5608	1.5763	1.5877	1.6054	1.6229	1.6406	1.6603	1.685	1.705	1.7278	1.7512	1.7623	1.782	1.802	1.821	1.8364	1.8537
putative fibronectin/fibrinogen binding protein	SAUSA300_1101	L21	0.1388	0.1419	0.1479	0.1601	0.1793	0.2225	0.3149	0.4403	0.5977	0.7442	0.8884	1.0443	1.1694	1.2383	1.2951	1.3325	1.3605	1.3806	1.3964	1.4117	1.4228	1.4352	1.4449	1.4577	1.472	1.4863	1.5026	1.5201	1.551	1.5653	1.5844	1.5995	1.6175	1.636	1.6494	1.6721	1.6967	1.7166	1.7401	1.7632	1.7805	1.7958	1.8129	1.8229	1.8413	1.8616	1.8736
integral membrane protein LmrP	SAUSA300_0180	L22	0.1326	0.1367	0.1422	0.1551	0.1751	0.2175	0.2951	0.4266	0.5996	0.7598	0.91	1.0705	1.1774	1.2471	1.313	1.3412	1.3678	1.3866	1.403	1.4191	1.427	1.4402	1.4449	1.4591	1.4713	1.4872	1.5014	1.5169	1.548	1.5592	1.5812	1.5947	1.6106	1.6309	1.6511	1.6724	1.6907	1.7127	1.7374	1.7568	1.7799	1.7973	1.8118	1.8301	1.8468	1.8636	1.8815
oligopeptide ABC transporter, ATP-binding protein	SAUSA300_2408	L23	0.1403	0.1504	0.1629	0.1666	0.178	0.2097	0.2768	0.3869	0.555	0.7169	0.8602	1.016	1.1478	1.2243	1.2846	1.3235	1.3499	1.3682	1.3915	1.4113	1.4229	1.4313	1.4344	1.4466	1.4588	1.4665	1.4833	1.4928	1.5269	1.539	1.5546	1.574	1.5878	1.6035	1.6259	1.647	1.6654	1.6924	1.7217	1.7453	1.7657	1.7861	1.8015	1.8234	1.8482	1.8642	1.8796
phosphoribosylaminoimidazole carboxylase, ATPase subunit	SAUSA300_0967	L24	0.1399	0.1441	0.1561	0.1607	0.1741	0.2107	0.2941	0.4137	0.5803	0.7138	0.8287	0.9155	0.9918	1.0534	1.101	1.1441	1.1839	1.2062	1.2189	1.2366	1.2436	1.255	1.2565	1.2552	1.253	1.2439	1.2499	1.2483	1.2475	1.2491	1.2457	1.2463	1.2388	1.2398	1.2357	1.2365	1.2375	1.2344	1.2409	1.24	1.2404	1.2393	1.2473	1.2501	1.2569	1.2656	1.2782
peptide ABC transporter, permease protein	SAUSA300_0202	M1	0.1783	0.1673	0.1759	0.1674	0.1966	0.2413	0.3299	0.4696	0.6325	0.784	0.9424	1.0858	1.173	1.2327	1.2823	1.3194	1.3424	1.3717	1.3919	1.4004	1.4112	1.4204	1.4251	1.4314	1.4343	1.4414	1.4469	1.4602	1.4906	1.4978	1.5158	1.5308	1.5397	1.5644	1.5756	1.598	1.6177	1.6356	1.6609	1.6751	1.7026	1.7085	1.7229	1.739	1.7541	1.7764	1.7859
staphylococcal tandem lipoprotein	SAUSA300_0101	M2	0.1902	0.1821	0.1755	0.1862	0.2253	0.2821	0.3842	0.5364	0.6886	0.8381	0.9907	1.1145	1.1985	1.2581	1.3087	1.3359	1.3578	1.3807	1.3961	1.4178	1.431	1.4354	1.4398	1.4489	1.4588	1.4653	1.478	1.488	1.5173	1.5259	1.5402	1.5483	1.5614	1.5816	1.5974	1.6153	1.6364	1.6517	1.6691	1.6918	1.7104	1.7233	1.7457	1.7607	1.7739	1.7905	1.804
exodeoxyribonuclease VII, large subunit	SAUSA300_1472	M3	0.1817	0.1743	0.172	0.1784	0.2021	0.2366	0.3161	0.414	0.5603	0.6917	0.8074	0.9272	1.0422	1.1242	1.1791	1.2211	1.2511	1.2794	1.2998	1.322	1.3425	1.3577	1.3764	1.3952	1.4132	1.4302	1.4461	1.4607	1.4979	1.5117	1.5247	1.5422	1.5512	1.5709	1.5867	1.605	1.6206	1.6352	1.661	1.6832	1.7035	1.7104	1.729	1.7444	1.7539	1.7729	1.7876
purine nucleoside phosphorylase	SAUSA300_2091	M4	0.179	0.1786	0.1729	0.1919	0.225	0.2826	0.3542	0.4574	0.5948	0.7741	0.9773	1.1328	1.2183	1.2703	1.3184	1.3517	1.3773	1.4029	1.4277	1.448	1.4638	1.483	1.4931	1.5048	1.5206	1.5381	1.5513	1.5644	1.5926	1.6046	1.6242	1.6362	1.6534	1.6752	1.6994	1.7154	1.7351	1.7493	1.7734	1.7946	1.8125	1.8184	1.8353	1.851	1.8634	1.8667	1.8859
fmhA protein	SAUSA300_2356	M5	0.1677	0.1643	0.1747	0.1785	0.1987	0.2349	0.3154	0.4314	0.5935	0.7411	0.8735	0.9989	1.1118	1.1755	1.2275	1.2714	1.2903	1.3182	1.334	1.3505	1.374	1.3926	1.4062	1.4254	1.4381	1.4464	1.4597	1.4723	1.5068	1.5186	1.5366	1.5484	1.5659	1.5823	1.6014	1.6199	1.6362	1.6518	1.6795	1.6984	1.7234	1.7398	1.7543	1.7751	1.7883	1.8118	1.8301
exotoxin	SAUSA300_0400	M6	0.1634	0.1627	0.1644	0.1765	0.2063	0.2645	0.3657	0.5042	0.6529	0.7895	0.9228	1.053	1.148	1.2026	1.2504	1.2829	1.306	1.3283	1.3441	1.3605	1.3807	1.3953	1.4081	1.4143	1.4255	1.437	1.4509	1.4645	1.493	1.5052	1.5156	1.533	1.5471	1.5676	1.5886	1.605	1.6255	1.6448	1.6719	1.6961	1.7219	1.7323	1.7631	1.7845	1.799	1.8201	1.8367
autolysin	SAUSA300_0955	M7	0.1614	0.156	0.1631	0.1665	0.1672	0.1898	0.2292	0.2901	0.3943	0.5325	0.6575	0.7775	0.8799	0.978	1.0502	1.0968	1.1288	1.1544	1.1726	1.1872	1.2027	1.2096	1.2209	1.237	1.2509	1.2541	1.2686	1.2701	1.2817	1.2914	1.2903	1.2988	1.3002	1.3056	1.3096	1.3111	1.3098	1.316	1.3216	1.321	1.3277	1.3276	1.3334	1.3302	1.3339	1.3412	1.3441
cytosol aminopeptidase	SAUSA300_0845	M8	0.1752	0.1747	0.171	0.1844	0.2161	0.2576	0.3446	0.4725	0.6336	0.7806	0.913	1.048	1.1513	1.2104	1.2603	1.2963	1.3145	1.3342	1.3499	1.3675	1.3812	1.3949	1.4046	1.4141	1.419	1.4347	1.4426	1.4569	1.4825	1.4886	1.5066	1.5145	1.5318	1.5441	1.5618	1.5824	1.5959	1.61	1.6332	1.6618	1.6781	1.7029	1.7157	1.7414	1.7614	1.7824	1.7963
polysaccharide extrusion protein	SAUSA300_0134	M9	0.1785	0.1854	0.1896	0.2018	0.222	0.2606	0.3499	0.4819	0.6361	0.7766	0.9052	1.0316	1.1406	1.1937	1.2427	1.281	1.302	1.3287	1.3449	1.3623	1.3841	1.3989	1.4112	1.4193	1.4292	1.4392	1.4511	1.4644	1.4946	1.5031	1.5124	1.5299	1.5405	1.561	1.5766	1.5921	1.6093	1.628	1.652	1.6712	1.6953	1.7122	1.7308	1.7515	1.7633	1.7851	1.8008
putative lipoprotein	SAUSA300_0297	M10	0.1689	0.1713	0.1746	0.1824	0.1951	0.2351	0.3136	0.4279	0.592	0.7362	0.8675	1.012	1.1292	1.1916	1.2484	1.2898	1.3206	1.3409	1.3613	1.3767	1.3968	1.4142	1.4289	1.4413	1.4582	1.4668	1.4749	1.4853	1.5065	1.5223	1.5304	1.5447	1.5537	1.5659	1.5851	1.6009	1.6173	1.6358	1.6595	1.6791	1.7003	1.7105	1.7346	1.7493	1.7615	1.7794	1.7953
putative membrane protein	SAUSA300_0917	M11	0.169	0.178	0.1773	0.1867	0.2066	0.2373	0.3017	0.4037	0.5404	0.6722	0.7846	0.8795	0.9969	1.0693	1.1269	1.167	1.1892	1.1998	1.2156	1.226	1.2359	1.2501	1.2643	1.2773	1.2868	1.2957	1.3103	1.3236	1.3566	1.366	1.3887	1.4017	1.422	1.4403	1.4602	1.4824	1.4983	1.5187	1.5439	1.5677	1.5894	1.6067	1.629	1.6481	1.6695	1.685	1.7043
hydrolase, alpha/beta hydrolase fold family	SAUSA300_0604	M12	0.1806	0.1776	0.1938	0.2034	0.2399	0.2979	0.4047	0.5529	0.6983	0.836	0.9697	1.0935	1.1763	1.2317	1.2827	1.3184	1.3403	1.3658	1.3794	1.3919	1.407	1.4204	1.425	1.4374	1.4493	1.4624	1.4731	1.4852	1.5136	1.5212	1.5406	1.5469	1.56	1.5803	1.5912	1.6104	1.6264	1.6403	1.6598	1.6835	1.7059	1.7245	1.743	1.7572	1.7705	1.7945	1.8152
conserved hypothetical protein	SAUSA300_1871	M13	0.1742	0.1838	0.1863	0.1929	0.2158	0.2659	0.3551	0.4889	0.6477	0.7931	0.9336	1.0773	1.182	1.2399	1.2973	1.3345	1.361	1.3831	1.397	1.4169	1.4331	1.4496	1.466	1.4816	1.4957	1.5113	1.5277	1.5385	1.5673	1.579	1.5938	1.6102	1.6222	1.6462	1.6559	1.6759	1.6962	1.7185	1.748	1.7693	1.7914	1.805	1.827	1.8452	1.8605	1.8821	1.8918
methionine-R-sulfoxide reductase	SAUSA300_1316	M14	0.1824	0.1876	0.1958	0.2108	0.2413	0.3045	0.3999	0.548	0.6984	0.8433	0.9838	1.1136	1.1954	1.2579	1.3059	1.3429	1.3756	1.4067	1.4427	1.4718	1.4923	1.5062	1.5182	1.5283	1.5381	1.5476	1.5588	1.5695	1.5957	1.6083	1.6238	1.6357	1.6517	1.6693	1.6911	1.7058	1.7202	1.7382	1.7629	1.7801	1.8024	1.8088	1.8297	1.8529	1.8565	1.8812	1.8947
pyrrolidone-carboxylate peptidase	SAUSA300_2623	M15	0.1791	0.1923	0.1915	0.2043	0.2423	0.3004	0.4022	0.5442	0.6869	0.8287	0.9644	1.0943	1.1811	1.2357	1.2916	1.322	1.339	1.3609	1.3782	1.3924	1.4042	1.4168	1.4174	1.4328	1.4364	1.4551	1.4626	1.4742	1.5076	1.513	1.5302	1.5423	1.5595	1.5759	1.5933	1.6129	1.6291	1.6458	1.6699	1.6948	1.722	1.7421	1.7585	1.7845	1.7949	1.8135	1.8311
HIT family protein	SAUSA300_1787	M16	0.1797	0.1868	0.189	0.2018	0.2191	0.2667	0.3516	0.47	0.6223	0.7605	0.8929	1.0308	1.1412	1.1973	1.2464	1.2802	1.3026	1.3239	1.3388	1.356	1.3753	1.384	1.3938	1.4036	1.4115	1.4192	1.429	1.4413	1.4759	1.4806	1.4968	1.5059	1.5155	1.5325	1.5515	1.5679	1.5862	1.6022	1.6237	1.6437	1.6659	1.6871	1.7073	1.727	1.7511	1.7677	1.7912
glycerate kinase	SAUSA300_2377	M17	0.1748	0.1879	0.1995	0.2137	0.2467	0.3199	0.4276	0.572	0.7202	0.8633	1.0137	1.1492	1.236	1.2989	1.3397	1.3639	1.3862	1.404	1.4211	1.4351	1.4482	1.4608	1.472	1.4807	1.4958	1.5051	1.5214	1.5322	1.565	1.5763	1.5906	1.6092	1.6193	1.6355	1.6595	1.6796	1.6903	1.7178	1.7361	1.7575	1.7855	1.7974	1.8159	1.8317	1.851	1.8648	1.8876
aspartate 1-decarboxylase	SAUSA300_2532	M18	0.18	0.1832	0.1889	0.2044	0.2365	0.3023	0.3999	0.5467	0.7051	0.8534	1.0087	1.1418	1.2274	1.2892	1.339	1.3638	1.3812	1.4017	1.4204	1.4278	1.4374	1.4484	1.4524	1.4686	1.4783	1.4934	1.5035	1.5177	1.5483	1.5603	1.5779	1.5955	1.6162	1.6287	1.6517	1.6727	1.6914	1.7069	1.7368	1.7616	1.7845	1.8046	1.8244	1.8429	1.8571	1.8786	1.8941
putative DNA primase	SAUSA300_0809	M19	0.1618	0.1731	0.1796	0.1856	0.2028	0.241	0.3099	0.4215	0.5775	0.727	0.8675	1.0027	1.1415	1.2126	1.2707	1.3155	1.3326	1.364	1.3809	1.3987	1.4169	1.434	1.4425	1.4588	1.4679	1.4889	1.4983	1.5111	1.539	1.5449	1.5621	1.5758	1.5878	1.6111	1.6243	1.6427	1.6653	1.6764	1.6994	1.7218	1.7442	1.7673	1.7865	1.8038	1.8163	1.834	1.846
spermidine/putrescine ABC transporter, spermidine/putrescine-binding protein	SAUSA300_1002	M20	0.1655	0.1786	0.183	0.1905	0.2012	0.2319	0.2853	0.3658	0.4838	0.6192	0.7377	0.8568	0.9993	1.0983	1.16	1.2068	1.2439	1.2717	1.2924	1.3095	1.3229	1.3378	1.3499	1.3626	1.3736	1.3847	1.3933	1.4052	1.4353	1.4528	1.4687	1.4821	1.4971	1.5169	1.5376	1.5556	1.5759	1.5928	1.6147	1.6445	1.6692	1.6908	1.7049	1.7317	1.7495	1.7705	1.7897
conserved hypothetical protein	SAUSA300_0644	M21	0.1639	0.1734	0.1802	0.1939	0.2166	0.2712	0.3696	0.5065	0.6738	0.8347	0.9955	1.1506	1.2484	1.314	1.3675	1.3896	1.4105	1.4287	1.4475	1.4602	1.4657	1.4743	1.4871	1.4992	1.5144	1.5269	1.5471	1.5612	1.5926	1.6062	1.6266	1.6433	1.6605	1.6821	1.7043	1.7255	1.7497	1.7718	1.8008	1.8261	1.8558	1.8709	1.8865	1.9105	1.933	1.9444	1.9674
conserved hypothetical protein	SAUSA300_2414	M22	0.167	0.1815	0.1908	0.1894	0.2159	0.2571	0.3408	0.4497	0.6162	0.7755	0.9238	1.0854	1.2022	1.2723	1.3372	1.3743	1.3902	1.4168	1.4325	1.4417	1.4504	1.4601	1.4685	1.4803	1.4897	1.5038	1.5153	1.5338	1.5646	1.5753	1.5955	1.6024	1.6273	1.6476	1.6717	1.6867	1.7052	1.7247	1.745	1.7719	1.7998	1.8153	1.8332	1.8535	1.867	1.8894	1.9091
phytoene dehydrogenase	SAUSA300_2501	M23	0.1638	0.1774	0.1826	0.1889	0.2038	0.2473	0.3098	0.4234	0.5914	0.7425	0.895	1.0529	1.1845	1.2514	1.3108	1.3502	1.3779	1.4052	1.4204	1.4337	1.4532	1.4606	1.4696	1.4806	1.4878	1.5003	1.514	1.5245	1.5593	1.571	1.59	1.6032	1.6191	1.6401	1.6592	1.6739	1.7003	1.7224	1.749	1.7729	1.7959	1.8064	1.8259	1.8526	1.8726	1.8847	1.9038
aminomethyltransferase (glycine cleavage system T protein)	SAUSA300_1498	M24	0.1708	0.1772	0.1887	0.1859	0.1929	0.2165	0.2582	0.345	0.4734	0.6376	0.7886	0.944	1.1159	1.2252	1.2917	1.3445	1.3793	1.4127	1.4392	1.4591	1.4684	1.4719	1.4746	1.4773	1.4833	1.4897	1.4975	1.5014	1.5204	1.5304	1.5428	1.5555	1.5696	1.5832	1.5984	1.616	1.6314	1.6497	1.6648	1.683	1.7048	1.7168	1.7278	1.7436	1.7588	1.7714	1.7859
conserved hypothetical protein	SAUSA300_0261	N1	0.1332	0.1273	0.1313	0.1348	0.1547	0.1971	0.271	0.398	0.5542	0.7096	0.854	1.0057	1.1217	1.1864	1.2381	1.2829	1.3055	1.3316	1.3522	1.3683	1.3796	1.3859	1.3911	1.3985	1.4042	1.4025	1.4079	1.4134	1.4319	1.4437	1.459	1.4645	1.4772	1.4913	1.5085	1.5273	1.543	1.5594	1.5793	1.5984	1.62	1.6375	1.6543	1.6738	1.6887	1.705	1.728
conserved hypothetical protein	SAUSA300_2140	N2	0.1348	0.1341	0.1332	0.1422	0.1706	0.22	0.3088	0.4387	0.5932	0.7338	0.8761	1.0157	1.1169	1.1759	1.2357	1.2733	1.2939	1.3165	1.3386	1.3541	1.3721	1.3873	1.3897	1.3992	1.4093	1.4163	1.4255	1.4364	1.4606	1.4665	1.4876	1.4965	1.5072	1.5264	1.5396	1.5603	1.5729	1.5919	1.611	1.6305	1.6546	1.6681	1.6894	1.7108	1.7271	1.745	1.7635
DNA-binding response regulator	SAUSA300_1865	N3	0.1315	0.1321	0.1318	0.1393	0.1604	0.2062	0.2877	0.411	0.5691	0.7192	0.861	0.9996	1.1118	1.1761	1.2253	1.2662	1.2865	1.3068	1.3325	1.3479	1.3638	1.3757	1.3914	1.3951	1.4017	1.4111	1.4223	1.4357	1.4569	1.4686	1.4856	1.4976	1.5063	1.5274	1.5441	1.5605	1.5804	1.5938	1.6259	1.6458	1.6704	1.6861	1.7059	1.7268	1.7464	1.7642	1.7867
conserved hypothetical protein	SAUSA300_1734	N4	0.1293	0.1279	0.1272	0.1318	0.1483	0.1893	0.2641	0.3862	0.5391	0.6773	0.7864	0.8829	0.9665	1.0489	1.1111	1.1542	1.1959	1.2234	1.2467	1.2613	1.2792	1.2871	1.3012	1.3112	1.3231	1.3284	1.3386	1.348	1.3733	1.3798	1.3901	1.4059	1.4174	1.4334	1.4521	1.4715	1.4862	1.5114	1.5264	1.5541	1.5821	1.5988	1.6217	1.6438	1.6656	1.6907	1.7158
DNA replication and repair protein recF	SAUSA300_0004	N5	0.1278	0.136	0.131	0.1386	0.1693	0.2208	0.3044	0.4455	0.5995	0.7455	0.8931	1.0292	1.1342	1.1915	1.2453	1.2776	1.2969	1.318	1.3349	1.3536	1.3649	1.3772	1.3854	1.3968	1.4059	1.4211	1.4309	1.4491	1.4754	1.491	1.51	1.5189	1.5362	1.5601	1.5755	1.596	1.6168	1.6364	1.6591	1.6835	1.7088	1.7296	1.7487	1.7677	1.7887	1.8118	1.8283
conserved hypothetical protein	SAUSA300_0177	N6	0.1354	0.1288	0.1347	0.1443	0.1753	0.2318	0.3336	0.4836	0.6484	0.798	0.9449	1.0906	1.1731	1.2338	1.2834	1.3145	1.3337	1.3507	1.3708	1.3881	1.4027	1.4143	1.4304	1.4438	1.4592	1.4744	1.4898	1.5082	1.5435	1.5629	1.5849	1.6029	1.6269	1.6472	1.6739	1.6972	1.7163	1.7343	1.7589	1.7765	1.7935	1.8066	1.8158	1.8292	1.8419	1.8511	1.8631
conserved hypothetical protein	SAUSA300_2510	N7	0.1412	0.1399	0.1407	0.152	0.183	0.2371	0.3283	0.4743	0.6275	0.7675	0.9064	1.0399	1.1358	1.1929	1.2414	1.2763	1.2957	1.3139	1.3346	1.3455	1.3656	1.3812	1.3963	1.4058	1.4124	1.4249	1.4358	1.4489	1.4703	1.4868	1.5015	1.516	1.5265	1.5445	1.561	1.5837	1.5971	1.6208	1.6459	1.6714	1.6877	1.7137	1.7322	1.7516	1.7705	1.7905	1.8099
phiSLT ORF 104b-like protein	SAUSA300_1406	N8	0.1332	0.1346	0.1359	0.1454	0.1708	0.2141	0.2993	0.4315	0.604	0.75	0.8848	1.0238	1.1309	1.1888	1.2438	1.2847	1.3046	1.328	1.3468	1.3621	1.3809	1.3939	1.4067	1.4142	1.4224	1.429	1.4413	1.4547	1.484	1.4923	1.5104	1.5236	1.5347	1.5567	1.5725	1.5903	1.6115	1.629	1.6523	1.6786	1.7014	1.7171	1.7349	1.7521	1.7629	1.7892	1.8089
iron transport associated domain protein	SAUSA300_1030	N9	0.14	0.1413	0.1413	0.1563	0.194	0.2554	0.3728	0.5396	0.6993	0.8545	1.0078	1.1302	1.2047	1.2618	1.308	1.3363	1.3562	1.3735	1.3947	1.4098	1.4226	1.4326	1.4374	1.4526	1.4623	1.4777	1.4875	1.5068	1.5318	1.5467	1.566	1.581	1.5978	1.6198	1.638	1.6575	1.679	1.6964	1.7232	1.7481	1.7716	1.7853	1.8012	1.8253	1.8314	1.8451	1.857
putative drug transporter	SAUSA300_0121	N10	0.1403	0.1493	0.1504	0.1605	0.1853	0.2337	0.3281	0.4664	0.6244	0.7715	0.9119	1.052	1.1456	1.2054	1.2619	1.296	1.3181	1.3408	1.3619	1.3762	1.3928	1.4049	1.4139	1.4251	1.4403	1.4496	1.465	1.4735	1.5	1.5145	1.5304	1.545	1.5634	1.5804	1.5983	1.6133	1.6321	1.6518	1.6713	1.6956	1.7208	1.729	1.7517	1.773	1.7923	1.8053	1.8298
[truncated: 1,214 more rows]
[truncated: 6 more columns]

## Sheet: Growth inhibition
		<40%
ribosome small subunit-dependent GTPase A	SAUSA300_1114	0.340539		Areas were numerically integrated using simpson's rule
[truncated: 1,925 more rows]

## Sheet: Growth results comparison
Gene Name	Description	Mutant Growth (Area under Curve)	In Silico Growth	Reaction Catalyzed
[truncated: 650 more rows]
